# Supplementary material for: Crystal structure of ({4-[(4-bromo­phen­yl)ethyn­yl]-3,5-di­ethyl­phen­yl}ethyn­yl)triiso­propyl­silane
Source: Acta Crystallogr E Crystallogr Commun. 2015 Apr 18;71(Pt 5):o321–2. doi: 10.1107/S2056989015007252 (PMC4420139; doi:10.1107/S2056989015007252)
Supplement: Supplementary file 1 [file e-71-0o321-sup1.cif]

##############################################################################
#                                                                            #
# This CIF contains the data in a paper accepted for publication in          #
# Acta Crystallographica Section E. It conforms to the requirements of       #
# Notes for Authors for Acta Crystallographica Section E, and has been       #
# peer reviewed under the auspices of the IUCr Commission on Journals.       #
#                                                                            #
# Full details of the Crystallographic Information File format               #
# are given in the paper "The Crystallographic Information File (CIF):       #
# a New Standard Archive File for Crystallography" by S. R. Hall, F. H.      #
# Allen and I. D. Brown [Acta Cryst. (1991), A47, 655-685].                  #
#                                                                            #
# The current version of the core CIF dictionary is obtainable from          #
# ftp://ftp.iucr.org/pub/cif_core.dic.                                       #
#                                                                            #
# Software is freely available for graphical display of the structure(s)     #
# in this CIF. For information consult the CIF software page                 #
# http://www.iucr.org/resources/cif/software.                                #
#                                                                            #
# This file may be used for bona fide research purposes within the           #
# scientific community so long as proper attribution is given to the journal # 
# article from which it was obtained.                                        #
#                                                                            #
##############################################################################
data_I
_database_code_depnum_ccdc_archive 'CCDC 1059001'
_audit_creation_method
;
Olex2 1.2
(compiled 2013.12.10 svn.r2850 for OlexSys, GUI svn.r4736)
;
_journal_date_recd_electronic     2015-04-10
_journal_date_accepted     2015-04-11
_journal_name_full     'Acta Crystallographica, Section E'
_journal_year     2015
_journal_volume     71
_journal_issue      5
_journal_page_first     o321
_journal_page_last     o322
_journal_paper_category     HO
_journal_paper_doi     10.1107/S2056989015007252
_journal_coeditor_code     HG5438
_publ_contact_author_name     'Graeme J. Moxey'
_publ_contact_author_address
;
Research School of Chemistry
Australian National University
Canberra, ACT 2601
Australia
;
_publ_contact_author_email     'graeme.moxey@anu.edu.au'
_publ_contact_author_fax     '+61 2 6125 0750'
_publ_contact_author_phone     '+ 61 2 6125 3234'
_publ_section_title
;
Crystal structure of
({4-[(4-bromophenyl)ethynyl]-3,5-diethylphenyl}ethynyl)triisopropylsilane
;
loop_
    _publ_author_name
    _publ_author_footnote
    _publ_author_address
    'Shu, Caiyun' .
;
School of Chemical and Material Engineering
Jiangnan University
Wuxi 214122
People's Republic of China
;
    'Moxey, Graeme J.' .
;
School of Chemical and Material Engineering
Jiangnan University
Wuxi 214122
People's Republic of China
Research School of Chemistry
Australian National University
Canberra, ACT 2601
Australia
;
    'Barlow, Adam' .
;
Research School of Chemistry
Australian National University
Canberra, ACT 2601
Australia
;
    'Morshedi, Mahbod' .
;
Research School of Chemistry
Australian National University
Canberra, ACT 2601
Australia
;
_chemical_name_systematic
;\
({4-[(4-Bromophenyl)ethynyl]-3,5-diethylphenyl}ethynyl)triisopropylsilane
;
_chemical_name_common     ?
_chemical_formula_moiety     'C29 H37 Br Si'
_chemical_formula_sum     'C29 H37 Br Si'
_chemical_formula_iupac     'C29 H37 Br Si'
_chemical_formula_weight     493.58
_chemical_melting_point     ?
_shelx_space_group_comment
;
The symmetry employed for this shelxl refinement is uniquely defined
by the following loop, which should always be used as a source of
symmetry information in preference to the above space-group names.
They are only intended as comments.
;
_space_group_crystal_system     monoclinic
_space_group_name_H-M_alt     'P 21/n'
_space_group_name_Hall     '-P 2yn'
loop_
    _space_group_symop_operation_xyz
    'x, y, z'
    '-x+1/2, y+1/2, -z+1/2'
    '-x, -y, -z'
    'x-1/2, -y-1/2, z-1/2'
_cell_length_a     14.9043(2)
_cell_length_b     8.50185(11)
_cell_length_c     22.6111(3)
_cell_angle_alpha     90
_cell_angle_beta     108.2791(16)
_cell_angle_gamma     90
_cell_volume     2720.56(7)
_cell_formula_units_Z     4
_cell_measurement_reflns_used     7858
_cell_measurement_theta_min     3.1350
_cell_measurement_theta_max     72.1110
_cell_measurement_temperature     150.00(10)
_exptl_crystal_description     'needle'
_exptl_crystal_colour     colorless
_exptl_crystal_size_max     0.1863
_exptl_crystal_size_mid     0.0551
_exptl_crystal_size_min     0.0476
_exptl_crystal_density_diffrn     1.205
_exptl_crystal_density_meas     ?
_exptl_crystal_density_method     ?
_exptl_crystal_F_000     1040
_exptl_absorpt_coefficient_mu     2.558
_exptl_absorpt_correction_type     analytical
_exptl_absorpt_process_details
;
[CrysAlis PRO (Agilent, 2014), based on expressions derived by Clark &
Reid (1995)]
;
_shelx_estimated_absorpt_T_min     ?
_shelx_estimated_absorpt_T_max     ?
_exptl_absorpt_correction_T_min     0.910
_exptl_absorpt_correction_T_max     0.973
_exptl_special_details
;
Absorption correction: CrysAlisPro (Agilent Technologies, 2014)
Analytical numeric absorption correction using a multifaceted crystal
model based on expressions derived by R.C. Clark & J.S. Reid.
(Clark & Reid, 1995).
Empirical absorption correction using spherical harmonics,
implemented in SCALE3 ABSPACK scaling algorithm.
;
_diffrn_ambient_temperature     150.00(10)
_diffrn_radiation_type     CuK\a
_diffrn_radiation_wavelength     1.54184
_diffrn_radiation_monochromator     mirror
_diffrn_measurement_device_type
                                   'Agilent SuperNova (Dual, Cu at zero, EosS2)'
_diffrn_measurement_device     'four-circle diffractometer'
_diffrn_measurement_method     '\w scans'
_diffrn_detector_area_resol_mean     8.1297
_diffrn_reflns_number     17549
_diffrn_reflns_av_R_equivalents     0.0296
_diffrn_reflns_theta_min     4.118
_diffrn_reflns_theta_max     72.285
_diffrn_reflns_theta_full     67.684
_diffrn_measured_fraction_theta_max     0.996
_diffrn_measured_fraction_theta_full     0.998
_diffrn_reflns_limit_h_min     -17
_diffrn_reflns_limit_h_max     18
_diffrn_reflns_limit_k_min     -10
_diffrn_reflns_limit_k_max     8
_diffrn_reflns_limit_l_min     -26
_diffrn_reflns_limit_l_max     27
_refine_special_details     ?
_reflns_number_total     5355
_reflns_number_gt     4677
_reflns_threshold_expression     I>2\s(I)
_refine_ls_structure_factor_coef     Fsqd
_refine_ls_matrix_type     full
_refine_ls_R_factor_all     0.0432
_refine_ls_R_factor_gt     0.0362
_refine_ls_wR_factor_gt     0.0890
_refine_ls_wR_factor_ref     0.0934
_refine_ls_goodness_of_fit_ref     1.029
_refine_ls_restrained_S_all     1.029
_refine_ls_number_reflns     5355
_refine_ls_number_parameters     288
_refine_ls_number_restraints     0
_refine_ls_hydrogen_treatment     constr
_refine_ls_weighting_scheme     calc
_refine_ls_weighting_details
              'w=1/[\s^2^(Fo^2^)+(0.0487P)^2^+0.7988P] where P=(Fo^2^+2Fc^2^)/3'
_atom_sites_solution_hydrogens     geom
_atom_sites_solution_primary     direct
_atom_sites_solution_secondary     ?
_refine_ls_shift/su_max     0.001
_refine_ls_shift/su_mean     0.000
_refine_diff_density_max     0.437
_refine_diff_density_min     -0.638
_refine_ls_extinction_method     none
_refine_ls_extinction_coef     .
loop_
    _atom_type_symbol
    _atom_type_description
    _atom_type_scat_dispersion_real
    _atom_type_scat_dispersion_imag
    _atom_type_scat_source
    'C' 'C' 0.0181 0.0091
                         'International Tables Vol C Tables 4.2.6.8 and 6.1.1.4'
    'H' 'H' 0.0000 0.0000
                         'International Tables Vol C Tables 4.2.6.8 and 6.1.1.4'
    'Br' 'Br' -0.6763 1.2805
                         'International Tables Vol C Tables 4.2.6.8 and 6.1.1.4'
    'Si' 'Si' 0.2541 0.3302
                         'International Tables Vol C Tables 4.2.6.8 and 6.1.1.4'
_computing_data_collection
;
CrysAlis PRO (Agilent, 2014)
;
_computing_cell_refinement
;
CrysAlis PRO (Agilent, 2014)
;
_computing_data_reduction
;
CrysAlis PRO (Agilent, 2014)
;
_computing_structure_solution
;
SHELXS97 (Sheldrick, 2008)
;
_computing_structure_refinement
;
SHELXL2013 (Sheldrick, 2015)
;
_computing_molecular_graphics
;
OLEX2 (Dolomanov <i>et al.</i>,  2009)
;
_computing_publication_material
;
OLEX2 (Dolomanov <i>et al.</i>,  2009)
;
loop_
    _atom_site_type_symbol
    _atom_site_label
    _atom_site_fract_x
    _atom_site_fract_y
    _atom_site_fract_z
    _atom_site_U_iso_or_equiv
    _atom_site_adp_type
    _atom_site_calc_flag
    _atom_site_occupancy
    _atom_site_disorder_assembly
    _atom_site_disorder_group
    Br Br1 0.59936(2) 1.35829(4) -0.03406(2) 0.06342(11) Uani d 1 . .
    C C1 0.60740(12) 1.2473(2) 0.04038(8) 0.0367(4) Uani d 1 . .
    C C2 0.61900(13) 1.3304(2) 0.09424(10) 0.0391(4) Uani d 1 . .
    H H2 0.6229 1.4396 0.0944 0.047 Uiso calc 1 . .
    C C3 0.62480(13) 1.2492(2) 0.14846(8) 0.0353(4) Uani d 1 . .
    H H3 0.6346 1.3043 0.1855 0.042 Uiso calc 1 . .
    C C4 0.61611(11) 1.0861(2) 0.14807(8) 0.0297(3) Uani d 1 . .
    C C5 0.60401(13) 1.0054(2) 0.09239(8) 0.0351(4) Uani d 1 . .
    H H5 0.5979 0.8965 0.0914 0.042 Uiso calc 1 . .
    C C6 0.60100(13) 1.0858(3) 0.03850(8) 0.0386(4) Uani d 1 . .
    H H6 0.5948 1.0316 0.0017 0.046 Uiso calc 1 . .
    C C7 0.61969(12) 1.0040(2) 0.20410(8) 0.0346(4) Uani d 1 . .
    C C8 0.62174(12) 0.9394(2) 0.25178(8) 0.0340(3) Uani d 1 . .
    C C9 0.62603(11) 0.8617(2) 0.30887(7) 0.0285(3) Uani d 1 . .
    C C10 0.63335(11) 0.9506(2) 0.36276(8) 0.0303(3) Uani d 1 . .
    C C11 0.64252(11) 0.8724(2) 0.41843(7) 0.0296(3) Uani d 1 . .
    H H11 0.6479 0.9302 0.4543 0.036 Uiso calc 1 . .
    C C12 0.64376(11) 0.7080(2) 0.42108(7) 0.0277(3) Uani d 1 . .
    C C13 0.63343(11) 0.62185(19) 0.36677(7) 0.0284(3) Uani d 1 . .
    H H13 0.6324 0.5126 0.3683 0.034 Uiso calc 1 . .
    C C14 0.62465(11) 0.6958(2) 0.31058(7) 0.0287(3) Uani d 1 . .
    C C15 0.63495(14) 1.1285(2) 0.36204(10) 0.0396(4) Uani d 1 . .
    H H15A 0.6087 1.1683 0.3933 0.048 Uiso calc 1 . .
    H H15B 0.5955 1.1657 0.3217 0.048 Uiso calc 1 . .
    C C16 0.73415(18) 1.1921(3) 0.37476(16) 0.0639(7) Uani d 1 . .
    H H16A 0.7619 1.1475 0.3456 0.096 Uiso calc 1 . .
    H H16B 0.7717 1.1647 0.4164 0.096 Uiso calc 1 . .
    H H16C 0.7318 1.3045 0.3704 0.096 Uiso calc 1 . .
    C C17 0.61268(14) 0.5983(2) 0.25298(8) 0.0384(4) Uani d 1 . .
    H H17A 0.6384 0.4941 0.2652 0.046 Uiso calc 1 . .
    H H17B 0.6483 0.6460 0.2284 0.046 Uiso calc 1 . .
    C C18 0.51011(17) 0.5835(3) 0.21337(10) 0.0575(6) Uani d 1 . .
    H H18A 0.5062 0.5266 0.1760 0.086 Uiso calc 1 . .
    H H18B 0.4835 0.6865 0.2028 0.086 Uiso calc 1 . .
    H H18C 0.4756 0.5281 0.2363 0.086 Uiso calc 1 . .
    C C19 0.65751(12) 0.6270(2) 0.47885(8) 0.0306(3) Uani d 1 . .
    C C20 0.67199(12) 0.5571(2) 0.52729(7) 0.0318(3) Uani d 1 . .
    C C21 0.68643(12) 0.6214(2) 0.65936(8) 0.0330(3) Uani d 1 . .
    H H21 0.7019 0.5752 0.7011 0.040 Uiso calc 1 . .
    C C22 0.75465(17) 0.7576(3) 0.66248(10) 0.0482(5) Uani d 1 . .
    H H22A 0.8184 0.7191 0.6762 0.072 Uiso calc 1 . .
    H H22B 0.7469 0.8353 0.6913 0.072 Uiso calc 1 . .
    H H22C 0.7415 0.8040 0.6219 0.072 Uiso calc 1 . .
    C C23 0.58501(15) 0.6822(3) 0.64139(11) 0.0497(5) Uani d 1 . .
    H H23A 0.5668 0.7226 0.5996 0.075 Uiso calc 1 . .
    H H23B 0.5810 0.7645 0.6695 0.075 Uiso calc 1 . .
    H H23C 0.5435 0.5978 0.6437 0.075 Uiso calc 1 . .
    C C24 0.61059(12) 0.3018(2) 0.59826(8) 0.0328(3) Uani d 1 . .
    H H24 0.5494 0.3552 0.5885 0.039 Uiso calc 1 . .
    C C25 0.62337(16) 0.2156(3) 0.65974(10) 0.0493(5) Uani d 1 . .
    H H25A 0.6800 0.1535 0.6700 0.074 Uiso calc 1 . .
    H H25B 0.5700 0.1482 0.6556 0.074 Uiso calc 1 . .
    H H25C 0.6281 0.2910 0.6922 0.074 Uiso calc 1 . .
    C C26 0.60039(18) 0.1852(3) 0.54504(11) 0.0554(5) Uani d 1 . .
    H H26A 0.5933 0.2418 0.5071 0.083 Uiso calc 1 . .
    H H26B 0.5458 0.1204 0.5402 0.083 Uiso calc 1 . .
    H H26C 0.6557 0.1201 0.5544 0.083 Uiso calc 1 . .
    C C27 0.82830(12) 0.3998(2) 0.62548(8) 0.0337(3) Uani d 1 . .
    H H27 0.8635 0.4924 0.6193 0.040 Uiso calc 1 . .
    C C28 0.87126(14) 0.3534(3) 0.69440(10) 0.0492(5) Uani d 1 . .
    H H28A 0.8649 0.4395 0.7203 0.074 Uiso calc 1 . .
    H H28B 0.9370 0.3288 0.7029 0.074 Uiso calc 1 . .
    H H28C 0.8387 0.2631 0.7030 0.074 Uiso calc 1 . .
    C C29 0.84528(15) 0.2720(3) 0.58276(11) 0.0511(5) Uani d 1 . .
    H H29A 0.8215 0.1734 0.5923 0.077 Uiso calc 1 . .
    H H29B 0.9118 0.2629 0.5890 0.077 Uiso calc 1 . .
    H H29C 0.8132 0.2993 0.5402 0.077 Uiso calc 1 . .
    Si Si1 0.70023(3) 0.46269(5) 0.60435(2) 0.02571(10) Uani d 1 . .
loop_
    _atom_site_aniso_label
    _atom_site_aniso_U_11
    _atom_site_aniso_U_22
    _atom_site_aniso_U_33
    _atom_site_aniso_U_12
    _atom_site_aniso_U_13
    _atom_site_aniso_U_23
    Br1 0.05680(15) 0.0898(2) 0.04728(14) 0.00897(12) 0.02157(11) 0.04038(12)
    C1 0.0294(8) 0.0511(10) 0.0307(8) 0.0024(7) 0.0110(6) 0.0173(7)
    C2 0.0355(9) 0.0348(8) 0.0469(10) -0.0030(7) 0.0126(8) 0.0087(7)
    C3 0.0375(9) 0.0374(8) 0.0305(8) -0.0025(7) 0.0101(7) -0.0016(7)
    C4 0.0252(7) 0.0369(8) 0.0270(7) 0.0022(6) 0.0081(6) 0.0071(6)
    C5 0.0374(9) 0.0331(8) 0.0341(8) 0.0014(7) 0.0103(7) 0.0034(7)
    C6 0.0385(9) 0.0505(10) 0.0259(8) 0.0016(8) 0.0089(7) -0.0008(7)
    C7 0.0304(8) 0.0430(9) 0.0311(8) 0.0053(7) 0.0108(6) 0.0084(7)
    C8 0.0294(8) 0.0423(9) 0.0311(8) 0.0058(6) 0.0106(6) 0.0082(7)
    C9 0.0236(7) 0.0379(8) 0.0251(7) 0.0052(6) 0.0091(6) 0.0076(6)
    C10 0.0253(7) 0.0344(8) 0.0310(8) 0.0034(6) 0.0084(6) 0.0041(6)
    C11 0.0274(7) 0.0367(8) 0.0241(7) 0.0018(6) 0.0071(6) -0.0010(6)
    C12 0.0238(7) 0.0367(8) 0.0223(7) 0.0014(6) 0.0068(5) 0.0042(6)
    C13 0.0266(7) 0.0317(7) 0.0265(7) 0.0019(6) 0.0078(6) 0.0033(6)
    C14 0.0257(7) 0.0376(8) 0.0232(7) 0.0056(6) 0.0080(6) 0.0021(6)
    C15 0.0400(9) 0.0349(9) 0.0448(10) 0.0074(7) 0.0147(8) 0.0049(7)
    C16 0.0482(12) 0.0308(9) 0.113(2) 0.0018(8) 0.0260(13) 0.0018(11)
    C17 0.0439(10) 0.0457(9) 0.0265(8) 0.0110(8) 0.0124(7) -0.0001(7)
    C18 0.0504(12) 0.0779(16) 0.0364(10) 0.0063(11) 0.0022(9) -0.0193(10)
    C19 0.0286(7) 0.0383(8) 0.0250(8) 0.0004(6) 0.0084(6) 0.0027(6)
    C20 0.0317(8) 0.0408(9) 0.0226(7) 0.0018(6) 0.0080(6) 0.0030(6)
    C21 0.0332(8) 0.0415(9) 0.0244(7) 0.0021(7) 0.0091(6) -0.0030(6)
    C22 0.0523(11) 0.0461(10) 0.0464(11) -0.0083(9) 0.0159(9) -0.0115(8)
    C23 0.0391(10) 0.0623(12) 0.0471(11) 0.0094(9) 0.0127(8) -0.0152(9)
    C24 0.0288(8) 0.0401(8) 0.0284(8) -0.0024(6) 0.0073(6) 0.0009(7)
    C25 0.0481(11) 0.0572(12) 0.0403(10) -0.0159(9) 0.0107(8) 0.0119(9)
    C26 0.0571(13) 0.0613(13) 0.0480(11) -0.0208(11) 0.0169(10) -0.0201(10)
    C27 0.0272(7) 0.0417(9) 0.0322(8) 0.0025(6) 0.0096(6) 0.0055(7)
    C28 0.0305(9) 0.0717(14) 0.0406(10) 0.0066(9) 0.0043(8) 0.0166(9)
    C29 0.0380(10) 0.0573(12) 0.0595(13) 0.0094(9) 0.0172(9) -0.0093(10)
    Si1 0.0248(2) 0.0339(2) 0.01806(18) 0.00090(15) 0.00617(14) 0.00271(15)
_geom_special_details
;
All e.s.d.'s (except the e.s.d. in the dihedral angle between two l.s. planes)
are estimated using the full covariance matrix. The cell e.s.d.'s are taken
into account individually in the estimation of e.s.d.'s in distances, angles
and torsion angles; correlations between e.s.d.'s in cell parameters are only
used when they are defined by crystal symmetry. An approximate (isotropic)
treatment of cell e.s.d.'s is used for estimating e.s.d.'s involving l.s.
planes.
;
loop_
    _geom_bond_atom_site_label_1
    _geom_bond_atom_site_label_2
    _geom_bond_site_symmetry_2
    _geom_bond_distance
    _geom_bond_publ_flag
    Br1 C1 . 1.9003(16) ?
    C1 C2 . 1.371(3) ?
    C1 C6 . 1.376(3) ?
    C2 H2 . 0.9300 ?
    C2 C3 . 1.386(3) ?
    C3 H3 . 0.9300 ?
    C3 C4 . 1.393(3) ?
    C4 C5 . 1.395(3) ?
    C4 C7 . 1.433(2) ?
    C5 H5 . 0.9300 ?
    C5 C6 . 1.386(3) ?
    C6 H6 . 0.9300 ?
    C7 C8 . 1.202(3) ?
    C8 C9 . 1.434(2) ?
    C9 C10 . 1.409(2) ?
    C9 C14 . 1.411(2) ?
    C10 C11 . 1.392(2) ?
    C10 C15 . 1.513(2) ?
    C11 H11 . 0.9300 ?
    C11 C12 . 1.399(2) ?
    C12 C13 . 1.396(2) ?
    C12 C19 . 1.434(2) ?
    C13 H13 . 0.9300 ?
    C13 C14 . 1.387(2) ?
    C14 C17 . 1.507(2) ?
    C15 H15A . 0.9700 ?
    C15 H15B . 0.9700 ?
    C15 C16 . 1.515(3) ?
    C16 H16A . 0.9600 ?
    C16 H16B . 0.9600 ?
    C16 H16C . 0.9600 ?
    C17 H17A . 0.9700 ?
    C17 H17B . 0.9700 ?
    C17 C18 . 1.515(3) ?
    C18 H18A . 0.9600 ?
    C18 H18B . 0.9600 ?
    C18 H18C . 0.9600 ?
    C19 C20 . 1.204(3) ?
    C20 Si1 . 1.8431(17) ?
    C21 H21 . 0.9800 ?
    C21 C22 . 1.528(3) ?
    C21 C23 . 1.527(3) ?
    C21 Si1 . 1.8894(17) ?
    C22 H22A . 0.9600 ?
    C22 H22B . 0.9600 ?
    C22 H22C . 0.9600 ?
    C23 H23A . 0.9600 ?
    C23 H23B . 0.9600 ?
    C23 H23C . 0.9600 ?
    C24 H24 . 0.9800 ?
    C24 C25 . 1.530(2) ?
    C24 C26 . 1.530(3) ?
    C24 Si1 . 1.8866(17) ?
    C25 H25A . 0.9600 ?
    C25 H25B . 0.9600 ?
    C25 H25C . 0.9600 ?
    C26 H26A . 0.9600 ?
    C26 H26B . 0.9600 ?
    C26 H26C . 0.9600 ?
    C27 H27 . 0.9800 ?
    C27 C28 . 1.539(2) ?
    C27 C29 . 1.527(3) ?
    C27 Si1 . 1.8936(17) ?
    C28 H28A . 0.9600 ?
    C28 H28B . 0.9600 ?
    C28 H28C . 0.9600 ?
    C29 H29A . 0.9600 ?
    C29 H29B . 0.9600 ?
    C29 H29C . 0.9600 ?
loop_
    _geom_angle_atom_site_label_1
    _geom_angle_atom_site_label_2
    _geom_angle_atom_site_label_3
    _geom_angle_site_symmetry_1
    _geom_angle_site_symmetry_3
    _geom_angle
    _geom_angle_publ_flag
    C2 C1 Br1 . . 119.11(15) ?
    C2 C1 C6 . . 121.98(16) ?
    C6 C1 Br1 . . 118.90(15) ?
    C1 C2 H2 . . 120.5 ?
    C1 C2 C3 . . 119.02(17) ?
    C3 C2 H2 . . 120.5 ?
    C2 C3 H3 . . 119.7 ?
    C2 C3 C4 . . 120.68(17) ?
    C4 C3 H3 . . 119.7 ?
    C3 C4 C5 . . 118.74(16) ?
    C3 C4 C7 . . 120.14(17) ?
    C5 C4 C7 . . 121.12(17) ?
    C4 C5 H5 . . 119.7 ?
    C6 C5 C4 . . 120.69(17) ?
    C6 C5 H5 . . 119.7 ?
    C1 C6 C5 . . 118.83(17) ?
    C1 C6 H6 . . 120.6 ?
    C5 C6 H6 . . 120.6 ?
    C8 C7 C4 . . 177.9(2) ?
    C7 C8 C9 . . 178.92(18) ?
    C10 C9 C8 . . 120.05(16) ?
    C10 C9 C14 . . 120.69(15) ?
    C14 C9 C8 . . 119.24(16) ?
    C9 C10 C15 . . 121.63(16) ?
    C11 C10 C9 . . 119.01(15) ?
    C11 C10 C15 . . 119.33(16) ?
    C10 C11 H11 . . 119.6 ?
    C10 C11 C12 . . 120.81(15) ?
    C12 C11 H11 . . 119.6 ?
    C11 C12 C19 . . 121.02(15) ?
    C13 C12 C11 . . 119.35(15) ?
    C13 C12 C19 . . 119.61(15) ?
    C12 C13 H13 . . 119.3 ?
    C14 C13 C12 . . 121.37(15) ?
    C14 C13 H13 . . 119.3 ?
    C9 C14 C17 . . 121.68(15) ?
    C13 C14 C9 . . 118.71(15) ?
    C13 C14 C17 . . 119.60(16) ?
    C10 C15 H15A . . 109.2 ?
    C10 C15 H15B . . 109.2 ?
    C10 C15 C16 . . 111.88(16) ?
    H15A C15 H15B . . 107.9 ?
    C16 C15 H15A . . 109.2 ?
    C16 C15 H15B . . 109.2 ?
    C15 C16 H16A . . 109.5 ?
    C15 C16 H16B . . 109.5 ?
    C15 C16 H16C . . 109.5 ?
    H16A C16 H16B . . 109.5 ?
    H16A C16 H16C . . 109.5 ?
    H16B C16 H16C . . 109.5 ?
    C14 C17 H17A . . 109.1 ?
    C14 C17 H17B . . 109.1 ?
    C14 C17 C18 . . 112.37(16) ?
    H17A C17 H17B . . 107.9 ?
    C18 C17 H17A . . 109.1 ?
    C18 C17 H17B . . 109.1 ?
    C17 C18 H18A . . 109.5 ?
    C17 C18 H18B . . 109.5 ?
    C17 C18 H18C . . 109.5 ?
    H18A C18 H18B . . 109.5 ?
    H18A C18 H18C . . 109.5 ?
    H18B C18 H18C . . 109.5 ?
    C20 C19 C12 . . 177.76(18) ?
    C19 C20 Si1 . . 175.58(16) ?
    C22 C21 H21 . . 107.8 ?
    C22 C21 Si1 . . 111.30(13) ?
    C23 C21 H21 . . 107.8 ?
    C23 C21 C22 . . 110.13(18) ?
    C23 C21 Si1 . . 111.70(13) ?
    Si1 C21 H21 . . 107.8 ?
    C21 C22 H22A . . 109.5 ?
    C21 C22 H22B . . 109.5 ?
    C21 C22 H22C . . 109.5 ?
    H22A C22 H22B . . 109.5 ?
    H22A C22 H22C . . 109.5 ?
    H22B C22 H22C . . 109.5 ?
    C21 C23 H23A . . 109.5 ?
    C21 C23 H23B . . 109.5 ?
    C21 C23 H23C . . 109.5 ?
    H23A C23 H23B . . 109.5 ?
    H23A C23 H23C . . 109.5 ?
    H23B C23 H23C . . 109.5 ?
    C25 C24 H24 . . 105.5 ?
    C25 C24 Si1 . . 113.43(12) ?
    C26 C24 H24 . . 105.5 ?
    C26 C24 C25 . . 110.96(18) ?
    C26 C24 Si1 . . 114.88(14) ?
    Si1 C24 H24 . . 105.5 ?
    C24 C25 H25A . . 109.5 ?
    C24 C25 H25B . . 109.5 ?
    C24 C25 H25C . . 109.5 ?
    H25A C25 H25B . . 109.5 ?
    H25A C25 H25C . . 109.5 ?
    H25B C25 H25C . . 109.5 ?
    C24 C26 H26A . . 109.5 ?
    C24 C26 H26B . . 109.5 ?
    C24 C26 H26C . . 109.5 ?
    H26A C26 H26B . . 109.5 ?
    H26A C26 H26C . . 109.5 ?
    H26B C26 H26C . . 109.5 ?
    C28 C27 H27 . . 106.2 ?
    C28 C27 Si1 . . 113.21(13) ?
    C29 C27 H27 . . 106.2 ?
    C29 C27 C28 . . 111.08(18) ?
    C29 C27 Si1 . . 113.30(13) ?
    Si1 C27 H27 . . 106.2 ?
    C27 C28 H28A . . 109.5 ?
    C27 C28 H28B . . 109.5 ?
    C27 C28 H28C . . 109.5 ?
    H28A C28 H28B . . 109.5 ?
    H28A C28 H28C . . 109.5 ?
    H28B C28 H28C . . 109.5 ?
    C27 C29 H29A . . 109.5 ?
    C27 C29 H29B . . 109.5 ?
    C27 C29 H29C . . 109.5 ?
    H29A C29 H29B . . 109.5 ?
    H29A C29 H29C . . 109.5 ?
    H29B C29 H29C . . 109.5 ?
    C20 Si1 C21 . . 105.76(8) ?
    C20 Si1 C24 . . 107.47(8) ?
    C20 Si1 C27 . . 105.95(8) ?
    C21 Si1 C27 . . 110.17(8) ?
    C24 Si1 C21 . . 110.17(8) ?
    C24 Si1 C27 . . 116.63(8) ?
loop_
    _geom_torsion_atom_site_label_1
    _geom_torsion_atom_site_label_2
    _geom_torsion_atom_site_label_3
    _geom_torsion_atom_site_label_4
    _geom_torsion_site_symmetry_1
    _geom_torsion_site_symmetry_2
    _geom_torsion_site_symmetry_3
    _geom_torsion_site_symmetry_4
    _geom_torsion
    _geom_torsion_publ_flag
    Br1 C1 C2 C3 . . . . 179.97(14) ?
    Br1 C1 C6 C5 . . . . -178.08(14) ?
    C1 C2 C3 C4 . . . . -2.0(3) ?
    C2 C1 C6 C5 . . . . 1.7(3) ?
    C2 C3 C4 C5 . . . . 1.7(3) ?
    C2 C3 C4 C7 . . . . -178.31(17) ?
    C3 C4 C5 C6 . . . . 0.2(3) ?
    C4 C5 C6 C1 . . . . -1.9(3) ?
    C6 C1 C2 C3 . . . . 0.2(3) ?
    C7 C4 C5 C6 . . . . -179.76(16) ?
    C8 C9 C10 C11 . . . . -176.57(15) ?
    C8 C9 C10 C15 . . . . 1.2(2) ?
    C8 C9 C14 C13 . . . . 176.92(15) ?
    C8 C9 C14 C17 . . . . -3.9(2) ?
    C9 C10 C11 C12 . . . . -0.5(2) ?
    C9 C10 C15 C16 . . . . -87.6(2) ?
    C9 C14 C17 C18 . . . . -81.8(2) ?
    C10 C9 C14 C13 . . . . -1.9(2) ?
    C10 C9 C14 C17 . . . . 177.33(15) ?
    C10 C11 C12 C13 . . . . -1.5(2) ?
    C10 C11 C12 C19 . . . . 177.13(15) ?
    C11 C10 C15 C16 . . . . 90.2(2) ?
    C11 C12 C13 C14 . . . . 1.9(2) ?
    C12 C13 C14 C9 . . . . -0.2(2) ?
    C12 C13 C14 C17 . . . . -179.40(15) ?
    C13 C14 C17 C18 . . . . 97.4(2) ?
    C14 C9 C10 C11 . . . . 2.2(2) ?
    C14 C9 C10 C15 . . . . 180.00(15) ?
    C15 C10 C11 C12 . . . . -178.35(15) ?
    C19 C12 C13 C14 . . . . -176.79(15) ?
    C22 C21 Si1 C20 . . . . -61.07(15) ?
    C22 C21 Si1 C24 . . . . -176.92(13) ?
    C22 C21 Si1 C27 . . . . 53.01(15) ?
    C23 C21 Si1 C20 . . . . 62.49(16) ?
    C23 C21 Si1 C24 . . . . -53.36(17) ?
    C23 C21 Si1 C27 . . . . 176.56(15) ?
    C25 C24 Si1 C20 . . . . -178.21(15) ?
    C25 C24 Si1 C21 . . . . -63.44(17) ?
    C25 C24 Si1 C27 . . . . 63.09(17) ?
    C26 C24 Si1 C20 . . . . 52.68(17) ?
    C26 C24 Si1 C21 . . . . 167.46(15) ?
    C26 C24 Si1 C27 . . . . -66.01(17) ?
    C28 C27 Si1 C20 . . . . 166.62(15) ?
    C28 C27 Si1 C21 . . . . 52.66(17) ?
    C28 C27 Si1 C24 . . . . -73.87(17) ?
    C29 C27 Si1 C20 . . . . -65.74(16) ?
    C29 C27 Si1 C21 . . . . -179.69(15) ?
    C29 C27 Si1 C24 . . . . 53.77(17) ?
loop_
    _geom_hbond_atom_site_label_D
    _geom_hbond_atom_site_label_H
    _geom_hbond_atom_site_label_A
    _geom_hbond_site_symmetry_A
    _geom_hbond_distance_DH
    _geom_hbond_distance_HA
    _geom_hbond_distance_DA
    _geom_hbond_angle_DHA
    C25 H25B Cg 3_666 0.96 2.98 3.699(3) 132
_shelx_hkl_file
;
   0   0   2 44692.9 1154.02   5
   0   0   2 45582.9 1085.39   2
   0   0   3 66.6859 33.9998   2
   0   0   3-55.1935 63.5769   5
   0   0   4 64054.1 1735.09   5
   0   0   4 65562.1 1588.82   2
   0   0   5-31.3655 45.5781   2
   0   0   5 99.1949 99.8651   5
   0   0   5 40.1325 103.848   4
   0   0   6 5927.48 395.985   4
   0   0   6 6119.89 381.294   5
   0   0   6 5210.23 234.144   2
   0   0   7 135.251 133.556   4
   0   0   7 60.0775 54.0867   2
   0   0   7 21.9332 118.491   5
   0   0   8 1057.93 207.710   5
   0   0   8 1004.53 211.426   4
   0   0   9-18.8974 132.877   4
   0   0   9 56.8040 122.646   5
   0   0  10 7934.04 596.921   4
   0   0  10 7650.37 570.350   5
   0   0  11-16.9671 158.824   5
   0   0  11 107.095 175.670   4
   0   0  12 22232.0 1135.03   5
   0   0  12 20830.0 1150.74   4
   0   0  13 140.819 149.360   5
   0   0  13 118.424 149.658   4
   0   0  14 41490.6 1823.68   5
   0   0  14 43763.5 1931.71   4
   0   0  15-109.407 232.621   4
   0   0  16 40320.3 1994.90   4
   0   0 -17-0.94819 40.9613  22
   0   0  17 24.7083 35.2834  10
   0   0 -18 33733.3 851.009  22
   0   0  18 32500.0 840.268  10
   0   0  18 34650.9 859.717  28
   0   0 -19-16.9242 42.8145  22
   0   0  19-4.57363 39.4047  10
   0   0  19 6.21992 47.9961  28
   0   0 -20 3269.72 145.208  22
   0   0  20 3029.56 136.666  10
   0   0  20 3434.61 154.365  28
   0   0  21 31.9419 51.6289  28
   0   0 -21 28.1009 44.6967  22
   0   0 -22-0.59378 44.3158  22
   0   0  22-9.43973 46.7879  28
   0   0  23-27.0574 46.4129  28
   0   0 -23-34.7978 44.4382  22
   0   0 -24 232.416 45.0344  22
   0   0  24 209.161 47.7872  28
   0   0  25 54.3667 34.2914  28
   0   0 -25-0.18964 30.9462  22
   0   0 -26 526.594 39.7946  22
   0  -1   0 121.784 64.5111   4
   0  -1   1 6957.49 296.554   3
   0  -1  -1 7137.41 266.045   1
   0  -1  -1 7092.31 299.526   3
   0  -1  -2 64775.2 1616.32   1
   0  -1   2 66019.7 1659.75   3
   0  -1  -2 64228.1 1653.17   3
   0  -1   2 65650.4 1716.37   2
   0  -1   3 34873.9 977.278   3
   0  -1   3 35793.2 1056.16   2
   0  -1  -3 36166.9 979.866   3
   0  -1   4 1620.55 131.582   3
   0  -1   4 1830.20 194.197   5
   0  -1  -4 1756.05 86.2886   6
   0  -1  -4 1791.96 137.020   3
   0  -1   4 1534.58 171.138   2
   0  -1   5 19153.6 680.613   2
   0  -1  -5 18432.6 552.919   3
   0  -1  -5 16713.4 458.382   6
   0  -1   5 18080.5 708.132   5
   0  -1   5 17917.7 553.988   3
   0  -1   6 2273.83 276.874   4
   0  -1   6 1869.25 231.485   5
   0  -1   6 2221.95 143.813   3
   0  -1  -6 2032.08 133.999   3
   0  -1   6 1925.76 196.913   2
   0  -1  -6 1713.07 90.1237   6
   0  -1   7 683.137 190.779   4
   0  -1   7 682.513 139.422   2
   0  -1   7 609.819 143.505   5
   0   1   7 544.881 165.887   5
   0  -1   8 54236.8 1622.33   2
   0  -1   8 56978.8 1874.21   4
   0  -1   8 55521.7 1779.09   5
   0   1   8 53395.8 1789.42   5
   0  -1   9 22687.3 1066.98   4
   0   1   9 21029.0 994.958   5
   0  -1   9 20636.6 957.391   5
   0   1  10 31423.3 1308.00   4
   0  -1  10 31572.0 1286.38   5
   0   1  10 30224.4 1306.17   5
   0  -1  10 30328.1 1359.71   4
   0  -1  11 11160.8 738.519   5
   0   1  11 11024.1 758.617   5
   0   1  11 11011.0 747.924   4
   0  -1  11 13248.4 867.035   4
   0   1  12 352.615 186.533   4
   0   1  12 811.824 232.432   5
   0  -1  12 613.560 175.975   5
   0  -1  13 152.011 196.504   4
   0  -1  13 313.440 225.204   5
   0   1  13 252.623 217.810   5
   0   1  13 45.9112 161.065   4
   0   1  14-168.707 219.603   5
   0  -1  14-45.8551 188.634   4
   0   1  14 171.459 196.754   4
   0  -1  15 175.902 194.420   4
   0   1  15 79.9627 224.251   5
   0   1  15 97.0439 220.940   4
   0   1  16 2902.54 495.628   4
   0  -1  16 2500.60 494.281   4
   0  -1 -17 1000.35 75.2008  22
   0   1  17 941.593 71.4686  10
   0  -1  17 774.059 66.3025  10
   0   1 -17 876.702 71.6858  22
   0  -1  17 801.768 73.1044  28
   0  -1  17 829.931 73.1666  32
   0  -1  18 939.743 80.1015  28
   0   1 -18 882.374 73.1174  22
   0   1  18 856.915 68.1749  10
   0  -1  18 728.015 68.6801  10
   0  -1 -18 930.075 75.8446  22
   0   1 -19 6361.44 222.120  22
   0  -1  19 6611.07 231.468  28
   0   1  19 5925.06 211.529  10
   0  -1 -19 6457.01 223.388  22
   0   1  19 6543.81 231.336  28
   0   1  20 136.689 45.3967  10
   0  -1  20 165.677 55.2887  28
   0   1  20 149.882 52.5551  28
   0  -1 -20 104.032 44.3117  22
   0   1 -20 157.683 47.0907  22
   0   1  21 553.727 67.9343  28
   0   1 -21 514.370 63.3755  22
   0  -1  21 597.897 69.8552  28
   0   1  21 532.948 58.1859  10
   0  -1 -21 545.870 65.6924  22
   0   1  22 5360.05 198.473  28
   0   1 -22 5343.27 190.508  22
   0  -1  22 5540.40 199.981  28
   0  -1 -22 5444.59 191.475  22
   0   1  22 4993.42 178.708  10
   0   1  23 2803.90 127.364  28
   0   1 -23 2754.66 121.881  22
   0  -1 -23 2818.62 122.019  22
   0  -1  23 2713.54 126.187  28
   0  -1 -24 482.081 45.9967  11
   0  -1 -24 473.779 50.7477  22
   0   1 -24 517.384 52.9088  22
   0   1  24 573.523 59.3044  28
   0  -1  24 652.986 59.8309  28
   0  -1 -25 604.811 47.9169  22
   0   1 -25 501.968 44.7955  22
   0   1  25 594.651 51.6226  28
   0  -1 -26 282.088 30.7996  22
   0   1 -26 219.807 28.3799  22
   0  -1  26 257.511 32.1610  34
   0  -2   0 29064.3 999.321   2
   0  -2   0 29335.2 982.149   4
   0  -2   1 46853.2 1441.02   4
   0  -2  -1 47647.1 1433.91   3
   0  -2   1 49687.8 1443.52   3
   0  -2   2 10282.0 496.577   3
   0  -2  -2 10614.4 503.542   3
   0  -2  -2 9654.16 422.014   1
   0  -2   2 10432.3 530.542   4
   0  -2   3 29914.7 1078.83   4
   0  -2   3 30361.3 1007.72   3
   0  -2  -3 30165.4 1002.84   3
   0  -2   3 31049.5 1090.54   2
   0  -2  -3 29100.9 912.465   1
   0  -2  -4 10625.0 459.397   1
   0  -2  -4 11498.6 522.314   3
   0  -2   4 10923.2 518.494   3
   0  -2   4 11148.6 589.591   2
   0  -2   4 11726.1 609.904   4
   0  -2   5 28111.6 966.478   3
   0  -2   5 29552.0 1098.06   2
   0  -2  -5 28592.4 923.133   1
   0  -2  -5 27889.3 960.300   3
   0  -2   5 29477.6 1136.31   4
   0  -2   6 13246.8 575.699   3
   0  -2  -6 12644.4 561.495   3
   0  -2   6 13141.7 679.866   2
   0  -2   6 13443.0 739.147   4
   0  -2   7 12624.9 682.278   2
   0  -2  -7 12418.9 542.430   3
   0  -2   7 13806.8 780.216   4
   0  -2   7 12360.1 548.575   3
   0  -2   8 41988.4 1617.91   4
   0  -2   8 40525.3 1239.63   3
   0  -2   9 48025.3 1844.91   4
   0   2   9 47827.2 1775.57   5
   0  -2  10 11746.3 830.322   4
   0   2  10 11365.7 783.242   5
   0  -2  11 53438.5 2136.12   4
   0   2  11 54133.7 2067.62   5
   0   2  12 33.3967 172.294   5
   0   2  12 125.526 140.453   4
   0  -2  12 339.362 231.642   4
   0   2  13 606.762 217.613   4
   0  -2  13 731.286 273.134   4
   0   2  13 522.101 226.999   5
   0  -2  14 288.500 243.089   4
   0   2  14 360.780 185.454   4
   0   2  14 44.7399 173.910   5
   0  -2  15 689.379 332.757   4
   0   2  15 453.893 251.319   5
   0   2 -16 190.641 40.1645  22
   0  -2  16 240.500 48.9884  32
   0  -2 -16 191.588 43.4339  22
   0  -2  16 222.250 45.4416  28
   0  -2 -16 189.392 43.2900  27
   0   2  16 145.443 40.3751  10
   0  -2  16 164.469 204.337   4
   0   2  17 642.714 60.9230  10
   0  -2  17 634.916 65.5608  28
   0   2 -17 722.073 63.5028  22
   0  -2 -17 645.464 59.7302  22
   0  -2 -17 796.352 66.9795  27
   0  -2  17 657.480 70.7505  32
   0  -2  18 391.484 60.5684  28
   0   2  18 353.388 52.3670  10
   0  -2 -18 346.910 52.9452  22
   0   2 -18 478.727 57.4055  22
   0  -2 -19 4095.26 162.625  22
   0   2  19 4007.55 157.768  10
   0   2 -19 4063.57 162.552  22
   0  -2  19 4154.00 169.919  28
   0  -2 -20 80.1320 42.2901  22
   0   2  20 166.651 46.5893  10
   0  -2  20 198.605 52.8193  28
   0   2 -20 181.896 46.5883  22
   0   2  20 150.765 49.7312  28
   0  -2 -21 3046.17 133.555  22
   0   2  21 3235.20 143.750  28
   0   2  21 2963.49 126.507  10
   0   2 -21 3079.65 133.987  22
   0  -2  21 3215.72 142.414  28
   0  -2 -22 2511.96 113.042  22
   0   2 -22 2404.95 111.395  22
   0   2  22 2357.75 106.075  10
   0  -2  22 2531.31 120.063  28
   0   2  22 2457.64 120.036  28
   0   2  23 1550.99 77.8249  10
   0  -2 -23 1640.21 82.7718  11
   0  -2 -23 1540.47 83.5479  22
   0   2  23 1678.45 91.1559  28
   0   2 -23 1550.88 83.7423  22
   0  -2 -24 2135.54 91.1623  22
   0  -2 -24 2049.58 86.1218  11
   0   2 -24 1970.37 88.6142  22
   0   2  24 2127.89 96.1481  28
   0   2  25 1290.33 64.7455  28
   0   2 -25 1148.82 58.8957  22
   0  -2  25 1226.62 66.9900  34
   0  -2 -25 1233.75 60.2065  22
   0  -2  26 3436.18 110.422  34
   0  -3   0 29.6914 122.132   3
   0  -3  -1 87062.9 2514.68   3
   0  -3   1 86336.0 2527.50   4
   0  -3   1 86395.5 2512.37   3
   0  -3  -2 1746.05 255.294   3
   0  -3   2 2508.75 300.055   4
   0  -3   2 2020.60 268.919   3
   0  -3   3 14500.5 734.354   3
   0  -3   3 14573.4 782.221   4
   0  -3  -3 15809.6 758.634   3
   0  -3   4 2889.26 315.718   3
   0  -3  -4 2650.07 296.008   3
   0  -3   4 2718.67 355.498   4
   0  -3  -4 2370.74 233.234   1
   0  -3  -5 71.6510 89.1693   1
   0  -3   5 127.929 187.655   4
   0  -3   5 116.316 123.255   3
   0  -3  -5 50.9023 119.363   3
   0  -3  -6 41736.7 1330.51   1
   0  -3  -6 41652.2 1449.01   3
   0  -3   6 42502.7 1657.73   4
   0  -3   6 42197.1 1459.25   3
   0  -3   7 5645.03 540.556   4
   0  -3  -7 4972.25 401.377   3
   0  -3   7 4613.19 394.026   3
   0  -3   8 8117.39 521.998   3
   0  -3  -8 9128.77 548.322   3
   0  -3   9 71.8546 149.112   4
   0  -3  10 87.5090 169.721   4
   0   3  11 3427.42 482.061   5
   0  -3  11 3248.24 501.775   4
   0  -3  12 1134.03 322.888   4
   0   3  12 389.472 256.994   5
   0  -3  13 20886.7 1391.78   4
   0   3  13 21779.7 1345.14   5
   0   3  14 5430.41 682.960   5
   0   3  15 20018.4 1377.42   5
   0  -3  15 21350.9 559.004  28
   0  -3 -15 21143.3 551.625  27
   0  -3  15 21447.3 571.292  32
   0   3  15 20562.4 549.859  10
   0   3 -16 2077.51 102.561  22
   0  -3  16 2409.92 125.389  32
   0  -3 -16 2176.62 108.875  27
   0  -3  16 2161.94 116.229  23
   0  -3  16 2221.59 112.274  28
   0   3  16 2050.62 104.884  10
   0  -3  17 4434.54 173.541  28
   0   3 -17 4117.09 160.387  22
   0  -3 -17 4350.58 163.605  22
   0   3  17 4261.27 163.978  10
   0  -3 -17 4386.49 166.917  27
   0  -3  17 4445.21 175.787  23
   0  -3  18 245.389 50.9916  28
   0  -3 -18 385.344 59.0167  27
   0   3 -18 360.617 49.1617  22
   0  -3  18 294.151 56.3098  23
   0   3  18 268.159 48.8448  10
   0  -3 -18 291.478 47.3524  22
   0  -3 -19 1118.13 81.6049  27
   0  -3  19 1039.81 79.1450  23
   0  -3  19 1003.35 79.9994  28
   0   3 -19 993.414 71.9546  22
   0   3  19 1082.77 74.7072  10
   0  -3 -19 1189.43 77.3908  22
   0   3 -20 120.861 40.6485  22
   0  -3  20 163.932 45.7727  23
   0   3  20 147.499 42.4776  10
   0   3  20 147.643 44.9418  28
   0  -3 -20 218.487 50.5567  11
   0  -3 -20 163.211 38.1390  22
   0   3 -21 194.727 39.3258  22
   0   3  21 219.196 48.4010  28
   0   3  21 234.365 42.1326  10
   0  -3 -21 249.427 40.2727  22
   0  -3 -21 266.945 50.2391  11
   0   3  22 2985.78 124.946  28
   0  -3 -22 3004.73 121.701  11
   0  -3 -22 2822.11 113.978  22
   0   3  22 3016.73 114.657  10
   0   3 -22 2913.13 115.919  22
   0   3 -23 215.055 33.9618  22
   0  -3 -23 183.876 32.4319  22
   0   3  23 210.551 37.9766  28
   0  -3 -23 190.705 37.4061  11
   0  -3  24 1380.65 72.5333  34
   0  -3 -24 1403.95 65.0584  11
   0   3  24 1348.72 66.2437  28
   0  -3  25 519.789 39.8378  34
   0  -4   0 31586.2 1344.73   3
   0  -4   1-8.21535 138.318   3
   0  -4  -1-19.0245 131.679   3
   0  -4   2 9249.39 675.154   4
   0  -4  -2 8159.27 629.215   3
   0  -4   2 9709.69 678.387   3
   0  -4  -3 38.3133 161.782   3
   0  -4   3 154.003 160.747   4
   0  -4   3 251.955 152.617   3
   0  -4  -4 18585.3 964.868   3
   0  -4   4 17099.2 934.647   3
   0  -4   4 16049.6 973.263   4
   0  -4  -5 6897.14 568.374   3
   0  -4   5 7151.13 577.383   3
   0  -4   5 7666.07 661.937   4
   0  -4   6 10643.0 714.310   3
   0  -4   6 11262.6 833.646   4
   0  -4  -6 9932.17 687.592   3
   0  -4   7 7752.90 722.465   4
   0  -4  -7 7540.91 595.516   3
   0  -4   7 8045.77 613.190   3
   0  -4   8 405.938 162.766   3
   0  -4   8 258.650 214.336   4
   0  -4  -8 499.243 172.134   3
   0  -4   9 200.261 226.188   4
   0  -4  10 9995.18 909.213   4
   0  -4  11 169.514 237.039   4
   0   4  12 10476.5 948.780   5
   0  -4  12 9573.71 954.545   4
   0  -4 -13 375.699 52.0989  11
   0  -4  13 277.365 286.301   4
   0  -4  13 399.275 54.3646  32
   0   4  13 617.864 294.039   5
   0  -4 -13 455.497 51.2688  27
   0  -4  14 2411.34 126.025  32
   0  -4 -14 2510.33 117.222  27
   0  -4 -14 2599.83 123.697  11
   0  -4 -14 2513.92 112.883  20
   0  -4  14 2628.71 130.539  23
   0  -4 -15 1497.50 94.4377  11
   0  -4 -15 1398.20 91.0535  27
   0  -4  15 1599.95 103.199  23
   0  -4 -15 1428.28 82.7505  20
   0   4  16 973.717 74.3855  10
   0  -4 -16 1041.45 71.8964  20
   0  -4 -16 1072.17 80.0594  27
   0  -4  16 1002.64 90.0317  23
   0  -4 -16 1251.89 87.9916  11
   0   4  17 1086.80 78.7586  10
   0  -4 -17 1246.48 87.5365  11
   0  -4  17 1137.84 90.0296  23
   0  -4 -17 1187.66 73.5748  20
   0  -4 -17 1138.65 81.0568  27
   0  -4  18 11801.7 360.573  23
   0   4  18 11894.6 345.875  10
   0  -4 -18 12097.6 356.689  11
   0  -4 -18 12440.1 352.263  27
   0  -4 -19 1256.25 88.8432  11
   0  -4  19 1552.70 96.7127  23
   0  -4 -19 1526.75 90.7981  27
   0   4  19 1372.91 81.9800  10
   0   4  20 3758.18 140.648  10
   0  -4  20 3902.92 154.345  23
   0  -4 -20 3707.97 149.675  11
   0  -4  21 4110.43 152.881  23
   0  -4 -21 4293.13 153.693  11
   0  -4  21 4130.09 152.390  34
   0   4  21 4118.00 143.050  10
   0  -4  22 183.294 41.2288  34
   0  -4 -22 171.765 35.2163  11
   0  -4  22 176.948 34.0485  23
   0  -4  23 995.972 56.8160  34
   0  -4 -23 806.093 51.6912  11
   0  -4  24 238.142 36.0229  31
   0  -5   0-141.643 192.471   3
   0  -5  -1 1392.11 320.466   3
   0  -5   1 1202.75 307.600   3
   0  -5   2 17793.6 1081.77   3
   0  -5  -2 18607.6 1104.24   3
   0  -5   3 167.586 141.906   3
   0  -5  -3 148.566 182.384   3
   0  -5  -4 15894.7 1011.40   3
   0  -5   4 13822.0 949.155   3
   0  -5   4 13610.3 985.365   4
   0  -5   5-156.564 152.616   3
   0  -5   5-158.256 203.786   4
   0  -5  -5 151.603 167.049   3
   0  -5  -6 141.109 179.385   3
   0  -5   6 18.1913 180.630   4
   0  -5   6-140.810 136.670   3
   0  -5   7 6727.48 646.680   3
   0  -5  -7 7408.69 673.260   3
   0  -5   7 7174.26 766.117   4
   0  -5   8 7119.08 792.241   4
   0  -5   8 8166.78 706.774   3
   0  -5   9 5230.47 708.699   4
   0  -5  10 9184.04 943.925   4
   0  -5  11 10186.0 308.929  12
   0  -5 -11 10557.5 305.783   8
   0  -5 -11 10306.8 305.706  20
   0  -5 -11 10916.8 315.044  11
   0  -5  11 10656.0 324.893  23
   0  -5 -12 56.5615 41.3221  11
   0  -5  12 6.84386 48.0739  23
   0  -5 -12 19.1393 36.8490  20
   0  -5  12 73.4542 38.0570  12
   0  -5 -12 34.6768 38.2837   8
   0  -5 -13 112.187 43.4659   8
   0  -5 -13 124.878 47.9857  11
   0  -5 -13 157.952 44.6767  20
   0  -5  13 17.5207 46.7072  23
   0  -5  14 56.8465 51.2868  23
   0  -5 -14 82.2325 47.2883  27
   0  -5 -14 104.852 40.7620  20
   0  -5 -14 106.082 47.8749  11
   0  -5  15-13.3528 51.0374  23
   0  -5 -15 59.2270 47.8352  27
   0  -5 -15 60.9021 37.2546  20
   0  -5 -15 81.6556 47.0739  11
   0  -5 -16 3768.87 147.478  20
   0  -5  16 4178.10 173.533  23
   0  -5 -16 4204.44 161.277  27
   0  -5 -16 3848.95 161.890  11
   0   5  16 3822.24 152.774  10
   0   5  17 2789.83 122.373  10
   0  -5 -17 2694.25 126.092  27
   0  -5  17 2866.29 142.880  23
   0  -5 -17 2678.81 132.146  11
   0  -5 -17 2851.14 118.670  20
   0  -5 -18 9746.57 283.709  27
   0  -5 -18 9259.18 268.615  20
   0   5  18 9083.83 273.465  10
   0  -5 -18 9161.74 286.354  11
   0  -5  18 9338.63 295.704  23
   0  -5  19 1266.82 88.0106  23
   0   5  19 1234.45 72.6415  10
   0  -5 -19 1273.81 81.0806  27
   0  -5 -19 1399.71 86.3731  11
   0  -5  20 2050.98 103.201  23
   0  -5 -20 2121.96 99.9595  11
   0  -5  21 386.534 45.9161  23
   0  -5 -21 281.979 42.2138  11
   0  -5  22 275.674 43.6087  31
   0  -5  22 313.255 37.8561  23
   0  -5  23 964.179 53.7141  31
   0  -6   0 974.460 313.508   3
   0  -6  -1 567.406 309.016   3
   0  -6   1 420.846 262.873   3
   0  -6   2 1390.88 357.348   3
   0  -6  -2 1870.94 419.679   3
   0  -6  -3 1326.18 367.551   3
   0  -6   3 1142.78 321.371   3
   0  -6   4 112.692 201.750   3
   0  -6  -4 222.687 188.906   3
   0  -6  -5 2783.25 478.808   3
   0  -6   5 2198.77 437.518   3
   0  -6   6 1721.37 97.8007  14
   0  -6   6 1799.29 388.528   3
   0  -6  -6 1406.92 365.663   3
   0  -6   6 1550.13 93.2245  12
   0  -6  -6 1621.28 91.6469  19
   0  -6   7 13279.7 374.323  29
   0  -6   7 13551.6 384.565  12
   0  -6   7 13378.5 382.595  14
   0  -6  -7 13805.7 380.129  19
   0  -6   7 12952.5 381.036  23
   0  -6  -8 3837.10 149.262   8
   0  -6  -8 3948.70 157.249  19
   0  -6   8 3795.67 155.303  31
   0  -6   8 3821.09 158.817  23
   0  -6   8 3896.97 150.931  29
   0  -6   8 4255.07 164.136  12
   0  -6   8 4083.72 162.233  14
   0  -6  -9 38733.9 980.139   8
   0  -6   9 38137.2 988.106  31
   0  -6  -9 41511.0 995.851  11
   0  -6   9 40577.1 996.204  14
   0  -6   9 40386.3 981.917  29
   0  -6   9 40659.9 995.584  12
   0  -6   9 40014.8 1000.17  23
   0  -6  10 2897.99 135.413  12
   0  -6 -10 3120.36 138.595  11
   0  -6  10 3003.64 142.333  23
   0  -6  10 2937.85 136.963  31
   0  -6 -10 2941.33 129.552   8
   0  -6 -10 2886.80 131.320  20
   0  -6 -11 1247.65 85.3288  20
   0  -6  11 1273.77 87.6031  12
   0  -6 -11 1245.93 88.9880  11
   0  -6  11 1148.66 89.2148  31
   0  -6 -11 1378.54 84.8383   8
   0  -6  11 1366.95 96.6304  23
   0  -6  12 3274.37 142.570  12
   0  -6  12 3098.02 150.273  23
   0  -6 -12 3348.97 147.167  11
   0  -6  12 3083.63 142.908  31
   0  -6 -12 3281.74 135.681   8
   0  -6 -12 3083.57 136.704  20
   0  -6  13 558.298 74.6936  23
   0  -6 -13 522.681 66.8730  11
   0  -6  13 454.000 63.8168  31
   0  -6 -13 423.946 55.7088  20
   0  -6 -13 651.582 67.3326  27
   0  -6  14 2405.64 129.632  23
   0  -6 -14 2184.41 109.873  20
   0  -6 -14 2215.80 117.214  11
   0  -6 -14 2289.15 113.624  27
   0  -6  14 2187.92 119.712  31
   0  -6 -15 496.134 66.8356  11
   0  -6  15 593.149 72.2579  23
   0  -6 -15 513.455 57.1557  20
   0  -6 -15 642.663 65.3390  27
   0  -6  15 607.653 69.2673  31
   0  -6  16 132.251 50.0721  31
   0  -6 -16 55.8653 47.3099  11
   0   6  16 7.04799 33.8343  10
   0  -6  16 31.3152 50.4208  23
   0  -6 -16 60.7843 42.3099  27
   0  -6 -16 84.2365 40.0418  20
   0  -6 -17 3072.28 128.182  27
   0  -6 -17 2985.25 119.309  20
   0   6  17 2927.88 118.836  10
   0  -6  17 3325.95 145.884  23
   0  -6  17 2977.38 133.044  31
   0  -6 -17 3055.43 133.697  11
   0  -6 -18-0.37652 30.1771  20
   0  -6 -18 44.0766 35.8986  27
   0  -6  18 65.6078 47.6315  23
   0  -6  18-0.76203 44.6649  31
   0  -6 -19 429.604 39.5831  20
   0  -6  19 457.886 55.4665  31
   0  -6  19 432.725 53.7733  23
   0  -6 -19 452.754 48.7135  27
   0  -6  20 774.943 57.4389  31
   0  -6  20 759.776 59.0033  23
   0  -6  21 2055.52 85.7958  23
   0  -6  21 2323.06 87.8405  31
   0  -7   0 13.0180 41.5469  29
   0  -7   0-42.5492 46.3658  24
   0  -7   0-2.30921 39.7622  14
   0  -7   0-18.1887 45.8227  33
   0  -7   0-5.49268 42.7578  19
   0  -7   1 6071.09 210.977  19
   0  -7   1 6134.07 215.639  29
   0  -7   1 6457.95 213.002  24
   0  -7  -1 6352.72 216.449  29
   0  -7   1 6238.60 213.347  33
   0  -7  -1 6078.75 212.555  19
   0  -7  -1 6404.04 213.282  33
   0  -7   1 6255.37 211.369  14
   0  -7  -2 784.772 68.7911  29
   0  -7   2 848.014 73.3510  24
   0  -7  -2 765.710 72.1356  33
   0  -7   2 746.793 70.9201  14
   0  -7   2 728.339 65.5898  19
   0  -7   2 833.758 72.1320  29
   0  -7  -3 3557.01 149.129  19
   0  -7   3 3687.95 150.374  29
   0  -7   3 3633.96 150.037  14
   0  -7   3 3389.83 143.439  24
   0  -7  -3 3349.33 143.906  33
   0  -7   4 37.3061 47.2243  14
   0  -7   4 65.7671 44.9746  29
   0  -7   4 33.4665 43.1572  12
   0  -7  -4 66.2931 50.5039  19
   0  -7   4 46.5072 43.3149  24
   0  -7  -4 2.19050 44.3020  33
   0  -7  -5 79.1360 44.9597  33
   0  -7  -5-35.3987 49.2547  19
   0  -7   5 22.8016 41.3126  29
   0  -7   5 27.8040 44.0342  24
   0  -7   5 14.7376 46.1902  14
   0  -7   5 27.6672 49.9201  12
   0  -7   6 619.373 64.6338  29
   0  -7   6 531.109 69.9637  12
   0  -7  -6 516.920 65.7384  19
   0  -7  -6 420.912 60.3212  33
   0  -7   6 542.623 72.6971  14
   0  -7  -7 489.018 63.2809  33
   0  -7  -7 420.580 54.3091   8
   0  -7  -7 526.017 68.6639  19
   0  -7   7 481.218 56.2229  23
   0  -7   7 478.806 57.2088  29
   0  -7   7 497.240 67.7371  12
   0  -7   8 3792.42 151.891  29
   0  -7  -8 3671.31 152.690  33
   0  -7  -8 3612.16 147.259   8
   0  -7   8 3919.50 158.289  23
   0  -7  -9 1000.50 74.7880   8
   0  -7   9 946.225 80.5641  23
   0  -7   9 860.149 73.9791  31
   0  -7   9 959.937 71.7530  29
   0  -7  10 161.300 49.6413  31
   0  -7 -10 209.691 47.2049   8
   0  -7 -10 153.065 49.8470  20
   0  -7  10 199.728 54.7864  23
   0  -7  10 176.818 40.2701  29
   0  -7  11 291.556 57.0831  31
   0  -7  11 234.495 54.1891  23
   0  -7 -11 274.777 49.2985   8
   0  -7 -11 266.683 54.5170  20
   0  -7  12 5242.84 201.723  23
   0  -7 -12 5545.76 186.756   8
   0  -7 -12 5592.45 193.982  20
   0  -7  12 5444.51 194.516  31
   0  -7 -13 2421.37 114.580  20
   0  -7 -13 2550.00 116.449  27
   0  -7  13 2512.08 117.896  31
   0  -7  13 2389.18 124.349  23
   0  -7 -14 2360.17 111.197  27
   0  -7  14 2373.56 112.202  31
   0  -7  14 2358.87 119.945  23
   0  -7 -14 2359.21 109.372  20
   0  -7 -15 2458.69 107.477  27
   0   7  15 2243.65 98.0048  10
   0  -7  15 2073.09 104.327  31
   0  -7  15 2329.57 116.164  23
   0  -7 -15 2144.69 100.342  20
   0  -7 -16 159.975 35.6985  20
   0  -7 -16 101.046 36.3607  27
   0  -7  16 114.227 40.3958  31
   0  -7  16 134.012 48.9477  23
   0  -7  17 1530.67 80.9790  31
   0  -7 -17 1637.82 74.5616  20
   0  -7 -17 1704.76 79.7740  27
   0  -7  17 1617.26 88.1442  23
   0  -7 -18 84.0941 27.6569  33
   0  -7 -18 85.4305 24.4868  20
   0  -7  18 93.2143 35.1422  23
   0  -7 -18 53.0727 27.7689  27
   0  -7  18 59.1297 32.4293  31
   0  -7  19 2573.15 96.4554  23
   0  -7  19 2341.72 87.3842  31
   0  -8   0 1043.25 82.3459  19
   0  -8   0 1240.49 86.3079  24
   0  -8   1 88.6770 47.0915  19
   0  -8  -1 36.7115 50.2023  24
   0  -8  -1 50.4636 43.9826  19
   0  -8   1 73.8302 49.1198  24
   0  -8   2 240.621 53.8524  29
   0  -8  -2 230.449 56.9137  33
   0  -8   2 234.998 56.0569  24
   0  -8  -2 255.417 58.0164  24
   0  -8  -2 169.772 48.7194  19
   0  -8  -3 708.002 73.3313  19
   0  -8  -3 653.301 69.5969  33
   0  -8   3 667.450 69.9328  29
   0  -8  -3 699.720 69.0553  24
   0  -8   3 679.226 70.2691  24
   0  -8   4 265.526 53.0814  29
   0  -8  -4 243.177 57.7706  24
   0  -8  -4 235.457 53.9925  33
   0  -8  -4 246.934 57.5632  19
   0  -8   4 323.899 49.8748  19
   0  -8   4 226.181 52.2146  24
   0  -8  -5 260.395 54.9728  33
   0  -8   5 173.206 41.2830  19
   0  -8   5 261.114 54.5478  29
   0  -8  -5 229.379 53.5778  19
   0  -8  -6 2339.97 116.743  33
   0  -8   6 2518.43 118.558  29
   0  -8  -6 2305.99 109.299   8
   0  -8  -7 47.1087 47.0674  33
   0  -8  -7 24.9610 36.3756   8
   0  -8   7 133.865 46.3576  29
   0  -8  -8 82.9795 44.0521  33
   0  -8  -8 27.1053 35.2618   8
   0  -8  -8 32.8316 36.0080  30
   0  -8   8 113.299 42.4320  29
   0  -8  -8 25.6148 46.1905  20
   0  -8  -9-39.2168 35.5988   8
   0  -8  -9 71.0165 45.8871  33
   0  -8  -9 4.33928 46.2422  20
   0  -8   9 45.6047 36.6007  29
   0  -8 -10 82.6766 41.8837  33
   0  -8 -10 23.8361 43.6105  20
   0  -8  10 121.849 42.0614  23
   0  -8 -11 938.052 69.2578  33
   0  -8 -11 1003.28 72.3119  20
   0  -8 -11 945.114 68.5766  27
   0  -8  11 917.710 70.5046  23
   0  -8  12-11.8821 36.0708  23
   0  -8 -12 39.9287 36.9895  33
   0  -8 -12 42.0888 35.9313  27
   0  -8 -12 84.3579 41.4967  20
   0  -8 -13 159.979 36.4771  33
   0  -8 -13 222.008 42.1500  20
   0  -8  13 216.897 41.5182  23
   0  -8 -13 230.608 41.2986  27
   0  -8 -14 76.5750 33.1885  20
   0  -8 -14 72.4684 31.1199  33
   0  -8 -14 81.5540 32.4270  27
   0  -8  14 38.2410 33.5997  23
   0  -8 -15 1123.93 57.4200  33
   0  -8  15 1237.53 68.2510  23
   0  -8 -15 1206.14 62.1396  27
   0  -8 -15 1199.36 62.1167  20
   0  -8  16 899.124 55.4756  23
   0  -8 -16 838.490 47.7071  27
   0  -8 -16 767.506 45.0404  20
   0  -8 -17 3747.85 113.294  27
   0  -9   0 68.5507 46.2497  24
   0  -9   0 7.95620 38.6514  19
   0  -9   1 438.705 59.3117  24
   0  -9  -1 315.220 53.5159  24
   0  -9  -1 391.019 53.0226  19
   0  -9   1 435.773 52.9471  19
   0  -9   2 195.269 48.0186  24
   0  -9  -2 244.866 50.6392  19
   0  -9   2 159.641 41.3481  19
   0  -9  -2 195.378 49.4890  24
   0  -9  -3 159.901 46.7725  24
   0  -9   3 141.217 40.0247  19
   0  -9   4 79.7057 32.4452  19
   0  -9  -4 92.5188 48.3169  24
   0  -9  -5 191.796 41.2029  30
   0  -9  -5 171.181 43.1807  20
   0  -9  -5 214.178 49.5702  24
   0  -9  -6 1193.56 77.3055  24
   0  -9  -6 1055.84 71.6863  20
   0  -9  -6 990.965 63.2605  30
   0  -9  -7 328.602 38.7581  30
   0  -9  -7 358.439 52.1380  24
   0  -9  -7 286.317 45.6355  20
   0  -9  -8 2510.18 103.073  33
   0  -9  -8 2552.17 109.828  24
   0  -9  -8 2577.84 96.5170  30
   0  -9  -8 2705.98 110.178  20
   0  -9  -9 122.274 34.3483  33
   0  -9  -9 47.3057 35.5779  20
   0  -9  -9 33.2293 39.8483  24
   0  -9  -9 72.7422 30.4716  27
   0  -9 -10 33.3512 32.1058  20
   0  -9 -10-41.3375 37.1721  24
   0  -9 -10-30.6940 28.3028  33
   0  -9 -10 24.0700 24.9550  27
   0  -9 -11 344.064 40.1059  20
   0  -9 -11 332.085 35.6458  33
   0  -9 -11 358.503 35.9940  27
   0  -9 -11 432.983 44.0433  24
   0  -9 -12 171.656 34.7271  24
   0  -9 -12 136.658 25.4354  27
   0  -9 -12 171.156 31.1655  20
   0  -9 -13 14.9083 20.6767  20
   0  -9 -13-84.9764 26.8094  24
   0 -10   0 81.4959 28.8071  30
   0 -10   0 83.6477 25.7480  20
   0 -10  -1 93.0665 28.4679  30
   0 -10  -1 83.7681 25.1039  20
   0 -10   1 143.120 25.6942  20
   0 -10  -2 202.436 31.5922  20
   0 -10  -2 188.273 31.7865  30
   0 -10  -3 654.820 45.5430  20
   0 -10  -3 663.928 44.8523  30
   0 -10  -3 703.782 50.4817  24
   0 -10  -4-0.66124 23.3466  30
   0 -10  -4 41.0260 26.3362  20
   0 -10  -5 123.368 24.6291  30
   0 -10  -5 65.4749 30.2635  24
   0 -10  -5 54.0765 24.5496  20
   0 -10  -6 47.8965 27.1294  24
   0 -10  -6 46.8577 23.9333  20
   0 -10  -7 365.110 33.9433  24
   0 -10  -7 380.385 33.2922  20
   0 -10  -8 43.1629 20.1913  20
   1   0 -26 8.56094 24.6043  22
  -1   0  26 35.2353 28.7542  34
   1   0 -25 8996.34 258.925  22
   1   0 -24 83.1494 41.3068  22
  -1   0  24 13.5143 42.0858  28
   1   0 -23 5209.98 189.260  22
  -1   0  23 5340.97 194.824  28
   1   0 -22-12.2145 46.3691  22
  -1   0  22-36.6587 51.6574  28
  -1   0  21 1865.48 113.155  28
   1   0 -21 2036.76 111.310  22
   1   0 -20-49.0927 46.8230  22
  -1   0  20 57.5909 50.0614  28
  -1   0  20 24.5052 37.9505  10
   1   0 -19 627.313 67.7244  22
  -1   0  19 660.408 70.3630  28
  -1   0  19 543.395 59.3051  10
  -1   0  18 22.5032 36.8222  10
   1   0 -18-17.6718 38.5247  22
   1   0 -17 4920.87 180.282  22
  -1   0  17 4938.30 185.501  28
  -1   0  16-224.734 218.573   4
  -1   0  16 169.308 211.944   5
  -1   0  15 5801.25 651.634   4
  -1   0  14-6.26299 166.665   4
  -1   0  14-16.2276 214.061   5
  -1   0  13 60191.1 2227.92   4
  -1   0  13 58314.6 2234.96   5
  -1   0  12-159.637 160.596   4
  -1   0  12 63.1964 152.747   5
  -1   0  11 63994.4 2254.66   5
  -1   0  11 68294.5 2248.20   4
  -1   0  10 92.0438 145.656   4
  -1   0  10 9.39762 137.484   5
  -1   0   9 3976.43 369.475   4
  -1   0   9 3833.33 393.146   5
  -1   0   8-44.4486 133.809   5
  -1   0   8 17.0153 112.119   4
  -1   0   7 109124. 2994.68   5
  -1   0   7 109977. 2931.78   4
  -1   0   6 101.979 118.167   4
  -1   0   6 85.4259 149.709   5
  -1   0   5 25761.3 903.288   5
  -1   0   5 26888.7 864.034   4
  -1   0   4 83.2008 82.8490   4
  -1   0   3 9303.79 338.880   4
  -1   0   2 20.0013 33.6006   4
   1   0   0-10.4902 27.1416   1
   1   0   1 4998.34 193.593   6
   1   0   2 26.8574 39.0005   5
   1   0   3 178503. 4231.66   5
   1   0   3 179013. 4244.50   2
   1   0   4-46.9342 81.7683   5
   1   0   5 48850.8 1406.34   5
   1   0   5 49301.2 1338.64   2
   1   0   6 58.2811 107.542   5
   1   0   6 101.704 76.3288   2
   1   0   7 1037.62 237.411   4
   1   0   7 1000.49 186.837   5
   1   0   7 1216.48 140.414   2
   1   0   8-14.3226 104.464   5
   1   0   8 77.3753 76.5909   2
   1   0   8 4.04971 154.017   4
   1   0   9 851.108 232.392   4
   1   0   9 430.692 174.127   5
   1   0  10-12.4796 162.592   4
   1   0  10-115.057 150.448   5
   1   0  11 235.329 153.694   5
   1   0  11 76.5525 155.832   4
   1   0  12-125.776 187.268   4
   1   0  12 70.8300 144.767   5
   1   0  13 297.170 241.388   4
   1   0  14 159.346 212.977   4
   1   0  15 16323.0 1195.70   4
  -1   0 -16-16.4403 35.6928  22
   1   0  16 18.5846 37.9779  10
  -1   0 -17 68578.8 1621.97  22
   1   0  17 66456.7 1614.77  10
   1   0  18-25.4033 44.4429  10
  -1   0 -18-1.61280 43.8761  22
   1   0  19 451.893 60.7170  10
  -1   0 -19 487.630 62.9873  22
   1   0  19 599.854 73.5183  28
   1   0  20-41.5328 50.8111  28
  -1   0 -20 20.7287 48.6611  22
   1   0  20-12.1625 42.6033  10
  -1   0 -21 58.0794 48.4576  22
   1   0  21-12.8060 47.9342  28
  -1   0 -22 21.2213 43.5487  22
   1   0  22 24.0294 51.0139  28
  -1   0 -23 79.2535 39.0595  22
   1   0  23 77.5755 44.5894  28
   1   0  24 20.7082 37.5898  28
  -1   0 -24-28.6780 35.4934  22
   1   0  25-24.5108 30.5757  28
  -1   0 -25 8.81522 22.8419  11
  -1   0 -25 20.3640 28.1406  22
  -1   0 -26-9.85963 19.3847  22
  -1   1  26 677.273 45.4532  34
  -1  -1  26 581.720 48.1398  34
   1   1 -25 447.885 46.2053  22
   1  -1 -25 429.200 45.5339  22
  -1   1  25 460.660 48.9026  28
   1  -1 -24 6.95509 37.2706  22
   1   1 -24 0.81667 36.3298  22
  -1   1  24-33.7458 40.9574  28
  -1  -1  23 1476.94 95.2143  28
  -1   1  23 1352.07 89.0910  28
   1  -1 -23 1322.95 84.5149  22
   1   1 -23 1361.37 86.3800  22
   1   1 -22 885.769 73.0321  22
  -1   1  22 710.544 74.3058  28
   1  -1 -22 760.730 69.0037  22
  -1   1  22 689.315 58.3489  10
  -1  -1  22 684.593 72.5588  28
   1  -1 -21 1700.26 101.065  22
   1   1 -21 1829.83 105.289  22
  -1   1  21 1787.67 93.3180  10
  -1   1  21 1751.99 106.393  28
  -1  -1  21 1672.10 108.067  28
  -1   1  20 45.4795 39.1993  10
   1  -1 -20-10.8344 41.3828  22
  -1  -1  20-40.3450 53.0461  28
  -1   1  20 55.0264 47.6019  28
   1   1 -20-2.57381 41.4877  22
  -1   1  19 8540.37 278.786  28
   1   1 -19 8643.82 272.298  22
  -1   1  19 7944.22 256.957  10
   1  -1 -19 8381.77 270.366  22
  -1  -1  19 8646.34 281.098  28
   1  -1 -18 66.8664 41.3968  22
  -1   1  18 32.6274 35.1969  10
  -1   1  18 33.1123 41.4621  28
  -1  -1  18 16.6131 41.8265  28
   1   1 -18 75.5992 39.3550  22
  -1  -1  17 9742.60 943.551   4
   1   1 -17 10369.8 304.378  22
  -1   1  17 9277.84 931.713   5
  -1  -1  17 9724.23 294.524  10
  -1   1  17 9306.02 289.833  10
  -1  -1  17 10842.0 314.463  28
   1  -1 -17 10150.5 302.134  22
  -1  -1  16 13349.1 1076.25   4
  -1   1  16 13557.2 1060.04   5
  -1  -1  15 8731.59 792.725   5
  -1   1  15 8785.64 814.417   5
  -1  -1  15 9031.80 837.698   4
  -1  -1  14 10269.2 835.967   5
  -1   1  14 11713.7 905.560   5
  -1   1  14 11700.0 840.808   4
  -1  -1  14 10358.2 859.631   4
  -1   1  13 1756.71 352.823   5
  -1  -1  13 1871.42 347.602   5
  -1  -1  13 1400.48 305.035   4
  -1   1  13 1752.78 312.235   4
  -1  -1  12-17.8838 158.465   5
  -1  -1  12 79.0291 166.755   4
  -1   1  12 133.970 141.621   4
  -1   1  12 97.5994 155.789   5
  -1   1  11 271.853 166.254   4
  -1   1  11 65.5555 163.597   5
  -1  -1  11 333.756 175.198   5
  -1  -1  11 215.118 152.473   4
  -1   1  10 1970.54 311.279   5
  -1  -1  10 1881.81 311.637   5
  -1   1  10 2118.95 299.183   4
  -1  -1  10 1870.77 307.222   4
  -1  -1   9 8923.95 610.821   5
  -1   1   9 9365.67 565.455   4
  -1  -1   9 9611.82 636.155   4
  -1   1   9 8827.96 615.048   5
  -1  -1   8 13165.1 715.481   4
  -1  -1   8 12900.8 705.457   5
  -1  -1   8 12542.4 422.184   3
  -1   1   8 13476.1 724.810   5
  -1  -1   7 39353.7 1366.25   4
  -1  -1   7 37950.7 1349.25   5
  -1   1   7 38647.9 1361.10   5
  -1  -1   7 39089.5 1061.69   3
  -1  -1   6 47564.8 1537.63   5
  -1   1   6 47688.4 1534.07   5
  -1  -1   6 50227.5 1549.39   4
  -1  -1   5 198380. 4760.32   4
  -1  -1   5 183296. 4741.50   5
  -1  -1   4 7645.72 407.629   4
  -1  -1   4 8021.32 429.689   5
   1  -1  -4 7383.89 253.469   2
   1  -1  -3 10381.3 351.648   2
   1  -1  -3 10228.5 380.587   6
   1  -1  -2 95930.9 2359.26   6
   1  -1  -2 95027.0 2339.19   2
   1  -1  -2 95633.2 2387.12   1
   1  -1  -2 96041.8 2374.56   3
   1  -1  -1 85372.3 2117.44   1
   1  -1  -1 84017.1 2111.58   6
   1  -1  -1 84791.7 2106.62   2
   1  -1  -1 83176.8 2027.43   4
   1  -1   0 3931.31 198.990   4
   1  -1   1 16473.1 551.287   4
   1  -1   1 15383.1 534.827   3
   1  -1   2 2850.59 183.294   3
  -1  -1  -2 2433.25 101.510   1
   1  -1   2 2437.54 206.889   4
   1  -1   2 2445.83 208.801   2
   1  -1   3 1806.17 204.207   4
   1  -1   3 1797.93 192.368   2
   1  -1   4 34119.6 1084.31   2
  -1  -1  -5 5398.56 259.338   3
   1  -1   5 5108.51 341.241   2
   1  -1   5 5796.93 406.209   4
   1  -1   5 5953.67 342.201   5
  -1  -1  -6 48601.4 1307.97   3
   1  -1   6 53339.3 1687.22   4
   1  -1   6 51586.4 1520.81   5
   1  -1   6 52153.5 1533.54   2
   1   1   7 5794.51 422.158   5
   1  -1   7 6835.14 510.284   4
   1  -1   7 7274.93 440.104   5
  -1  -1  -7 5395.41 234.319   3
   1  -1   7 7404.83 426.777   2
   1   1   8 35784.3 1314.35   5
   1  -1   8 34505.9 1208.30   2
   1  -1   8 37715.3 1446.75   4
   1  -1   8 35921.0 1269.61   5
   1  -1   9 32424.0 1210.56   5
   1  -1   9 31117.6 1355.47   4
   1  -1   9 29259.8 1089.57   2
   1   1   9 29531.6 1220.39   5
   1  -1  10 1156.46 277.111   4
   1  -1  10 447.647 177.618   5
   1   1  10 910.452 232.685   5
   1   1  11 18359.8 1046.75   4
   1  -1  11 17421.1 1068.18   4
   1   1  11 17473.3 966.375   5
   1  -1  11 18606.4 944.054   5
   1  -1  12 4887.05 570.058   4
   1   1  12 5901.21 606.503   4
   1   1  12 5036.56 520.748   5
   1   1  13 7006.57 643.072   5
   1   1  13 6707.92 675.248   4
   1  -1  13 6686.27 720.962   4
   1  -1  14 6641.44 747.656   4
   1   1  14 7285.25 737.067   4
   1  -1  15 530.206 250.593   4
   1   1  15 568.350 281.076   4
  -1   1 -16 1637.62 94.9182  22
  -1  -1 -16 1740.10 97.8431  22
   1  -1  16 1634.51 425.349   4
   1  -1  16 1676.42 96.3935  10
   1   1  16 1717.29 94.4697  10
   1  -1  16 1617.36 98.2681  32
   1   1  16 2079.74 458.432   4
   1   1  17 3391.85 142.912  10
   1  -1  17 3209.84 142.575  10
   1  -1  17 3484.07 151.397  28
   1  -1  17 3249.33 146.786  32
  -1   1 -17 3262.18 142.183  22
  -1  -1 -17 3648.61 148.801  22
   1   1  18 92.8701 47.4323  10
  -1  -1 -18 18.6441 40.3561  22
   1  -1  18 21.4359 44.6654  32
   1  -1  18-0.39794 42.8767  28
   1  -1  18 60.0870 45.8201  10
  -1   1 -18-36.8415 47.5859  22
   1  -1  19 564.469 68.9804  28
   1   1  19 483.808 60.5976  10
  -1   1 -19 460.540 62.4256  22
  -1  -1 -19 535.043 65.3212  22
   1  -1  20 5312.57 201.850  28
   1   1  20 5265.14 190.921  10
  -1  -1 -20 5123.32 194.676  22
   1   1  20 5541.19 206.783  28
  -1   1 -20 5352.05 196.211  22
  -1  -1 -21 1124.35 82.9626  22
  -1   1 -21 894.520 75.9331  22
   1   1  21 1032.93 88.6183  28
   1  -1  21 1031.52 83.6097  28
   1   1  21 913.722 72.6611  10
   1   1  22 5617.21 201.384  28
  -1   1 -22 5428.23 191.486  22
   1  -1  22 5475.69 198.136  28
   1   1  22 5574.66 187.331  10
  -1  -1 -22 5534.79 192.376  22
   1   1  23 1449.75 89.2377  28
  -1   1 -23 1494.51 83.2010  22
  -1  -1 -23 1463.57 83.5933  22
   1  -1  23 1485.84 87.5702  28
   1   1  24 790.829 61.9427  28
  -1  -1 -24 732.816 50.0580  11
  -1   1 -24 712.451 54.3288  22
  -1  -1 -24 710.174 54.0371  22
   1  -1  24 780.957 60.4446  28
   1   1  25 1067.31 61.6540  28
  -1  -1 -25 1063.14 51.9813  11
  -1   1 -25 1030.31 56.2803  22
  -1  -1 -25 1096.80 57.5838  22
  -1  -2  26 35.2616 28.7159  34
  -1   2  25 1527.86 74.4693  28
   1  -2 -25 1464.23 69.9955  22
   1   2 -25 1528.47 71.4793  22
  -1  -2  25 1518.45 79.4888  34
   1   2 -24 3230.09 121.556  22
  -1   2  24 3085.25 124.417  28
   1  -2 -24 3125.45 120.769  22
   1  -2 -23 864.557 65.3499  22
   1  -2 -23 858.405 61.1585  11
  -1   2  23 956.485 71.5336  28
   1   2 -23 866.449 65.5335  22
   1  -2 -22 3080.57 131.323  22
   1  -2 -22 3027.87 125.478  11
  -1   2  22 3089.49 137.655  28
   1   2 -22 3214.73 133.938  22
  -1  -2  22 3352.13 144.803  28
  -1  -2  21 1931.35 113.512  28
   1  -2 -21 2010.73 106.110  22
   1   2 -21 2092.03 107.879  22
  -1   2  21 2173.56 114.444  28
  -1  -2  20 3265.49 150.656  28
  -1   2  20 3275.83 147.872  28
  -1   2  20 3167.31 131.437  10
   1  -2 -20 3231.76 141.778  22
   1   2 -20 3440.99 143.952  22
  -1  -2  19 1440.33 98.8664  28
  -1   2  19 1399.06 95.5441  28
  -1   2  19 1511.33 88.2166  10
   1   2 -19 1478.91 92.1583  22
   1  -2 -19 1584.99 95.4395  22
   1   2 -18 9207.74 282.462  22
   1  -2 -18 8859.10 280.687  22
  -1  -2  18 9449.54 293.886  28
  -1   2  18 8798.55 273.739  10
  -1  -2  17 37.9568 43.8193  28
   1  -2 -17 55.7161 37.3816  27
   1   2 -17 7.23758 35.3426  22
  -1   2  17 7.31062 38.0398  10
   1  -2 -17-22.8822 36.0622  22
  -1   2  16 1526.28 419.348   5
  -1  -2  16 2111.65 111.167  28
  -1  -2  16 1288.81 370.004   4
   1  -2 -16 2386.99 107.909  27
  -1   2  15 2689.76 484.430   5
  -1  -2  15 2098.42 442.767   4
  -1   2  14 14414.2 1057.11   5
  -1  -2  14 14432.2 1075.05   4
  -1  -2  13 0.70561 164.742   4
  -1   2  13 74.0793 187.258   5
  -1  -2  12 1365.43 333.385   4
  -1   2  12 1492.79 312.536   5
  -1   2  12 1284.03 269.236   4
  -1   2  11 438.649 148.617   4
  -1  -2  11 529.258 220.529   4
  -1   2  11 533.658 194.625   5
  -1   2  10 64707.2 2305.73   5
  -1  -2  10 67750.6 2355.45   4
  -1  -2   9 5732.38 534.499   4
  -1   2   9 5780.81 529.993   5
  -1  -2   8 34360.5 1119.18   3
  -1  -2   8 35649.4 1432.14   4
  -1  -2   7 2715.67 341.273   4
  -1  -2   7 2872.96 252.150   3
   1  -2  -6 26280.5 920.233   3
  -1  -2   6 26260.7 927.052   3
  -1  -2   6 26631.3 1101.25   4
  -1  -2   5 3195.47 339.224   4
   1  -2  -5 3490.54 276.375   3
   1  -2  -5 3133.35 268.916   1
  -1  -2   5 3236.97 267.812   3
  -1  -2   4 12095.3 561.117   3
  -1  -2   4 13048.1 648.840   4
   1  -2  -4 11237.3 531.343   1
   1  -2  -4 12565.9 560.613   3
   1  -2  -3 33421.6 1053.09   2
   1  -2  -3 32819.3 1068.03   1
   1  -2  -3 34457.5 1103.35   3
   1  -2  -2 71563.1 1971.03   1
   1  -2  -2 71036.5 1998.01   3
   1  -2  -2 73684.1 1985.70   2
  -1  -2   1 8102.23 460.732   4
   1  -2  -1 7524.26 405.824   1
   1  -2  -1 7227.70 418.132   2
   1  -2  -1 7028.09 367.622   4
   1  -2   0 1626.54 207.030   2
   1  -2   0 1844.38 195.959   4
   1  -2   1 4948.03 335.083   4
   1  -2   1 5003.15 337.707   3
   1  -2   2 5807.55 364.922   3
   1  -2   2 5668.22 381.753   4
   1  -2   3 668.654 178.693   2
  -1  -2  -3 617.568 139.680   3
   1  -2   3 664.400 139.857   3
  -1  -2  -3 556.522 83.0954   1
   1  -2   3 472.426 149.738   4
   1  -2   4 293.993 159.211   2
   1  -2   4 84.1248 87.8865   3
   1  -2   4 344.251 169.319   4
  -1  -2  -4 127.132 95.2471   3
  -1  -2  -4 143.698 60.3385   1
   1  -2   5 218.318 155.608   4
   1  -2   5 374.753 163.429   2
  -1  -2  -5 271.466 106.913   3
  -1  -2  -5 300.667 80.3115   1
   1  -2   5 178.880 98.7796   3
   1  -2   6 156278. 4146.03   2
  -1  -2  -6 156551. 3806.86   1
   1  -2   6 160354. 4255.23   4
  -1  -2  -6 152601. 3913.45   3
   1  -2   7 10562.2 636.039   2
  -1  -2  -7 10642.5 499.300   3
   1  -2   7 10415.6 698.848   4
   1  -2   8 75458.3 2357.54   2
   1  -2   8 77334.8 2532.57   4
   1  -2   9-134.991 137.197   2
   1  -2   9 74.4493 189.229   4
   1   2   9 37.7325 156.770   5
   1  -2  10 512.516 178.881   2
   1   2  10 247.960 148.247   5
   1  -2  10 569.899 253.326   4
   1   2  11 24264.7 1238.03   5
   1  -2  11 24488.6 1349.49   4
   1  -2  12 5289.26 640.294   4
   1   2  12 5082.04 557.512   5
   1   2  13 5212.88 599.241   4
   1   2  13 4821.98 576.343   5
   1  -2  13 5603.94 674.818   4
   1   2  14 10090.6 885.725   4
   1  -2  14 11019.1 988.778   4
   1  -2  15 729.296 312.482   4
   1  -2  15 471.144 59.5783  32
   1   2  15 860.568 373.013   4
  -1   2 -16 949.182 71.4171  22
   1  -2  16 1030.70 81.0398  32
   1  -2  16 922.308 74.7690  28
  -1  -2 -16 974.079 70.9649  27
   1   2  16 985.714 73.4656  10
  -1  -2 -16 1100.64 76.9215  22
   1  -2  17 125.333 46.1913  32
   1  -2  17 85.6736 39.8138  28
  -1  -2 -17 117.589 43.7594  22
  -1   2 -17 101.173 41.7755  22
  -1  -2 -17 117.030 40.1595  27
   1   2  17 99.3096 44.9318  10
   1   2  18 2208.37 113.498  10
   1  -2  18 2483.29 129.028  32
  -1   2 -18 2290.44 114.977  22
   1  -2  18 2443.43 123.614  28
  -1  -2 -18 2263.48 115.211  22
  -1  -2 -19 757.474 69.4653  22
   1   2  19 655.653 66.6105  10
  -1   2 -19 666.170 65.3035  22
   1  -2  19 750.505 73.0792  28
   1   2  20 2940.41 130.129  10
  -1   2 -20 3033.33 132.163  22
   1   2  20 3221.10 143.935  28
   1  -2  20 2963.09 137.555  28
  -1  -2 -20 2679.40 128.323  22
   1   2  21 8.64720 38.9074  10
   1  -2  21 10.4261 40.9596  28
  -1  -2 -21 28.7414 38.8065  22
  -1   2 -21 12.9590 37.9629  22
   1   2  21 50.2212 47.7055  28
  -1   2 -22 4954.45 169.153  22
  -1  -2 -22 4765.48 167.610  22
   1  -2  22 4830.20 173.850  28
   1   2  22 4499.95 161.792  10
   1   2  22 4797.36 176.381  28
  -1  -2 -23 328.782 45.6562  11
  -1  -2 -23 326.621 42.0388  22
   1   2  23 318.516 41.2005  10
   1   2  23 313.737 48.3976  28
  -1   2 -23 354.317 43.2035  22
  -1  -2 -24 2790.19 102.598  11
  -1  -2 -24 2791.04 103.574  22
  -1   2 -24 2744.57 103.252  22
   1   2  24 2852.14 110.792  28
   1   2  25 2151.10 83.6879  28
   1  -2  25 2206.62 86.2176  34
  -1  -2 -25 2156.65 78.5695  22
  -1   2 -25 2143.44 78.5251  22
  -1  -3  25-8.44498 27.1175  34
  -1   3  24 3123.58 112.892  28
  -1  -3  24 3210.88 123.168  34
  -1   3  23 436.134 46.3291  28
   1   3 -23 413.901 42.7157  22
   1  -3 -23 472.327 47.1676  11
  -1  -3  23 507.079 58.4248  34
   1  -3 -23 562.199 47.1373  22
   1  -3 -22 1236.95 74.5271  11
   1  -3 -22 1226.39 72.4560  22
   1   3 -22 1246.68 72.3101  22
  -1   3  22 1281.73 77.9892  28
  -1   3  21 1539.69 90.3831  28
   1  -3 -21 1557.94 84.6884  22
   1  -3 -21 1514.76 88.0371  11
   1   3 -21 1375.26 81.2479  22
  -1   3  20 255.949 47.3259  28
   1   3 -20 192.553 42.8493  22
   1  -3 -20 188.727 43.0326  22
   1  -3 -20 180.694 47.8927  11
  -1  -3  20 192.877 50.4417  23
   1  -3 -19 7810.79 250.348  11
   1   3 -19 7546.33 242.526  22
  -1  -3  19 7466.57 250.915  23
  -1   3  19 7642.46 251.811  28
   1  -3 -19 8009.08 250.260  27
   1  -3 -19 7594.70 243.439  22
  -1  -3  18 884.519 77.5402  23
   1  -3 -18 921.823 66.5497  20
   1  -3 -18 953.184 74.3309  27
  -1  -3  18 892.216 77.9397  28
   1   3 -18 971.764 70.3858  22
   1  -3 -18 942.032 70.7374  22
  -1   3  17 1519.17 86.8090  10
  -1  -3  17 1398.16 92.8560  23
   1  -3 -17 1411.40 84.1735  22
   1   3 -17 1248.58 81.1368  22
   1  -3 -17 1450.08 88.6993  27
   1  -3 -17 1486.19 83.7886  20
  -1  -3  17 1409.23 93.8937  28
   1  -3 -16 72.1441 41.5961  27
  -1  -3  16 47.8189 41.8256  28
   1  -3 -16 37.8370 35.8045  20
  -1  -3  16 11.3435 41.0873  23
  -1   3  16-11.6751 36.8628  10
   1  -3 -15 50.1616 34.1850  27
  -1   3  15 302.480 265.808   5
  -1   3  14 5055.44 663.598   5
  -1  -3  14 5378.90 713.609   4
  -1  -3  13 3512.82 549.429   4
  -1   3  13 3539.75 556.970   5
  -1   3  12 17223.0 1141.88   5
  -1  -3  12 15693.5 1129.96   4
  -1   3  11 161.394 182.550   5
  -1  -3  11 74.9605 208.940   4
  -1  -3  10 22773.1 1281.90   4
   1  -3  -9 2426.93 288.916   1
  -1  -3   9 2532.23 397.024   4
  -1  -3   8 16942.5 804.142   3
  -1  -3   8 16597.9 997.624   4
   1  -3  -8 16526.8 793.940   1
   1  -3  -7 630.130 166.414   3
  -1  -3   7 562.030 165.443   3
  -1  -3   7 1116.92 290.168   4
   1  -3  -7 626.896 181.167   1
   1  -3  -6 12963.1 681.420   3
  -1  -3   6 12547.7 800.973   4
  -1  -3   6 12956.0 692.204   3
   1  -3  -6 12419.5 640.678   1
   1  -3  -5 46957.1 1582.78   3
  -1  -3   5 48375.4 1602.91   3
   1  -3  -5 46487.5 1513.18   1
  -1  -3   5 45945.9 1720.52   4
  -1  -3   4 8576.72 610.709   4
  -1  -3   4 8407.24 541.266   3
   1  -3  -4 8033.48 488.918   1
   1  -3  -4 8693.48 549.975   3
  -1  -3   3 12678.6 687.303   3
   1  -3  -3 13053.5 688.033   3
   1  -3  -3 12621.3 632.430   1
  -1  -3   3 13744.5 758.731   4
  -1  -3   2 14234.7 774.762   4
   1  -3  -2 14796.9 731.912   2
  -1  -3   2 14958.3 749.325   3
   1  -3  -2 15469.7 755.405   3
   1  -3  -1 35200.1 1305.98   2
   1  -3  -1 36319.9 1306.83   3
  -1  -3   1 36065.6 1312.66   3
   1  -3   0 43837.2 1475.82   4
   1  -3   0 44473.0 1522.62   3
  -1  -3   0 45938.9 1543.42   3
   1  -3   0 45603.6 1563.04   2
  -1  -3  -1 193.758 144.813   3
   1  -3   1 240.568 157.878   2
   1  -3   1 345.499 157.214   4
   1  -3   1 407.631 150.571   3
   1  -3   2 14690.4 742.223   3
   1  -3   2 16007.7 825.106   2
   1  -3   2 15784.7 785.485   4
  -1  -3  -2 15251.0 760.381   3
   1  -3   3 11393.5 643.186   3
   1  -3   3 11067.1 671.081   4
  -1  -3  -3 11636.9 649.163   3
   1  -3   3 11423.9 701.610   2
   1  -3   4 40945.9 1517.16   4
  -1  -3  -4 37923.8 1382.89   3
   1  -3   4 39365.1 1395.83   3
   1  -3   4 38477.9 1498.74   2
   1  -3   5 420.925 149.728   3
  -1  -3  -5 543.433 172.402   3
   1  -3   5 312.738 168.087   2
  -1  -3  -6 6044.27 454.134   3
   1  -3   6 6428.49 578.968   4
   1  -3   6 5402.72 510.563   2
   1  -3   6 6035.98 445.585   3
  -1  -3  -7 2023.79 268.044   3
   1  -3   7 2659.16 389.145   4
   1  -3   7 2337.22 357.367   2
   1  -3   8 20340.7 1145.34   4
   1  -3   8 19639.5 1062.15   2
   1  -3   9 9963.82 808.878   4
   1  -3   9 8836.03 697.559   2
   1  -3  10 3936.66 538.213   4
   1  -3  11 6386.66 706.737   4
   1   3  11 6763.82 680.227   5
   1   3  12 76.6294 174.936   5
   1  -3  12 29.9614 188.536   4
   1  -3  13 1703.48 437.954   4
   1   3  13 1495.28 329.986   5
   1  -3  14 2579.21 126.845  32
  -1  -3 -14 2539.16 113.575  27
   1  -3  14 3157.16 570.762   4
   1   3  14 2288.37 460.799   5
   1   3  15 1249.62 84.6049  10
  -1  -3 -15 1301.64 81.9175  27
   1  -3  15 1490.61 95.5906  32
   1  -3  15 1376.78 85.8863  28
  -1  -3 -16 18321.9 482.898  27
   1   3  16 17721.4 485.033  10
   1  -3  16 18171.3 489.469  28
  -1  -3 -16 17602.2 479.162  22
  -1   3 -16 17207.7 477.004  22
   1  -3  16 18735.3 507.830  32
  -1  -3 -17 7219.45 233.157  27
   1  -3  17 7169.06 252.023  32
   1  -3  17 7052.98 242.848  23
  -1  -3 -17 7235.72 232.082  22
  -1   3 -17 6825.63 228.399  22
   1   3  17 7059.29 235.823  10
   1  -3  17 7199.19 239.560  28
   1  -3  18 8650.38 278.119  23
   1   3  18 8849.43 272.537  10
  -1  -3 -18 8547.57 268.012  27
   1  -3  18 8372.85 273.592  28
  -1   3 -18 8547.24 266.300  22
  -1  -3 -18 8835.75 268.038  22
  -1  -3 -19 2328.14 108.252  22
  -1   3 -19 2129.29 104.934  22
   1  -3  19 2071.86 110.807  23
   1  -3  19 2074.83 109.884  28
   1   3  19 2009.86 106.831  10
  -1  -3 -20 181.589 52.4897  11
  -1   3 -20 114.298 39.0037  22
   1   3  20 87.9066 41.3970  28
   1  -3  20 214.395 49.8490  23
  -1  -3 -20 167.765 38.9055  22
   1   3  20 128.351 43.9615  10
  -1  -3 -21 401.073 47.5235  22
   1   3  21 394.133 54.1467  28
  -1  -3 -21 423.953 56.0779  11
  -1   3 -21 356.667 44.2522  22
   1   3  21 450.833 52.0260  10
  -1  -3 -22 2.27689 26.9160  22
  -1  -3 -22 41.0795 38.0578  11
  -1   3 -22-1.31705 26.5142  22
   1   3  22-42.9669 32.6343  10
   1   3  22 23.5569 32.9123  28
   1   3  23 225.929 37.4519  28
  -1  -3 -23 168.953 35.9450  11
  -1   3 -23 124.201 27.4348  22
   1   3  23 252.635 34.9093  10
  -1  -3 -23 181.043 29.2815  22
   1   3  24-3.52803 22.7541  28
   1  -3  24-7.25175 25.4790  34
  -1  -3 -24 34.0600 25.6785  11
  -1  -4  24 288.782 38.7599  31
  -1  -4  24 319.790 36.0423  34
   1  -4 -23 992.509 56.7905  11
  -1  -4  23 1040.33 64.9400  34
  -1  -4  22 163.008 38.8954  23
  -1  -4  22 131.881 39.7567  34
   1  -4 -22 183.913 39.0920  11
  -1  -4  21 80.6846 40.1661  23
  -1  -4  21 34.9693 44.1093  34
   1  -4 -21 40.8639 36.2491  11
  -1  -4  20 488.549 60.5714  23
   1  -4 -20 491.213 56.9841  11
  -1  -4  20 538.223 61.5970  34
  -1  -4  19 64.3010 46.4494  23
   1  -4 -19 88.1550 36.5148  20
   1  -4 -19 12.5233 43.6803  27
   1  -4 -19 17.3821 43.0509  11
   1  -4 -18 4362.46 159.512  20
   1  -4 -18 4431.42 169.830  27
   1  -4 -18 4348.10 171.334  11
  -1  -4  18 4418.21 179.495  23
   1  -4 -17 949.033 76.3555  11
  -1  -4  17 811.466 81.2479  23
   1  -4 -17 912.343 67.3363  20
   1  -4 -17 811.118 72.4266  27
   1  -4 -16 8470.14 262.587  20
   1  -4 -16 9117.95 274.185  27
  -1  -4  16 8473.42 282.254  23
   1  -4 -16 8645.16 274.465  11
  -1  -4  15 8080.95 266.908  23
   1  -4 -15 7849.96 255.115  11
   1  -4 -15 7944.75 252.866  27
   1  -4 -15 7867.02 246.873  20
  -1  -4  14 2007.16 112.433  23
   1  -4 -14 1884.29 99.8562  27
   1  -4 -14 2110.14 106.192  11
   1  -4 -14 2077.83 100.870  20
  -1   4  13 2959.99 525.209   5
  -1  -4  13 2978.52 537.214   4
  -1   4  12 959.766 317.296   5
  -1  -4  12 1162.36 350.583   4
  -1  -4  11 5802.05 718.841   4
  -1   4  11 6901.80 737.654   5
  -1  -4  10 1218.67 349.753   4
  -1  -4   9 3370.33 509.377   4
  -1  -4   8 208.074 146.468   3
  -1  -4   8 79.8427 208.078   4
  -1  -4   7 10782.1 724.156   3
   1  -4  -7 11782.5 751.091   3
  -1  -4   7 11245.2 863.128   4
  -1  -4   6 4739.78 548.778   4
   1  -4  -6 4931.11 476.897   3
  -1  -4   6 5276.50 494.276   3
  -1  -4   5 167.260 167.731   3
   1  -4  -5 59.6525 132.636   3
  -1  -4   5 451.432 245.032   4
  -1  -4   4 24208.6 1231.14   4
   1  -4  -4 24209.4 1144.21   3
  -1  -4   4 24069.4 1148.15   3
  -1  -4   3 17004.0 934.842   3
   1  -4  -3 17866.4 945.807   3
  -1  -4   3 16833.8 986.452   4
  -1  -4   2 481.293 197.164   3
   1  -4  -2 537.435 213.365   3
  -1  -4   1 6772.15 574.004   3
   1  -4  -1 6792.53 562.720   3
  -1  -4   0 2250.24 359.606   3
   1  -4   0 2410.26 353.856   3
  -1  -4  -1 82.7255 160.209   3
   1  -4   1 291.532 187.231   3
   1  -4   1 322.799 177.195   4
   1  -4   2 5398.99 493.915   3
  -1  -4  -2 6061.84 532.593   3
   1  -4   2 5370.63 505.735   4
   1  -4   2 4653.48 504.082   2
  -1  -4  -3 8911.45 650.670   3
   1  -4   3 8393.88 688.202   2
   1  -4   3 9146.90 686.130   4
   1  -4   3 9541.24 671.257   3
  -1  -4  -4 3668.68 424.546   3
   1  -4   4 3641.75 404.865   3
   1  -4   4 3801.38 470.266   2
   1  -4   4 3469.46 440.275   4
   1  -4   5 13367.2 902.536   4
   1  -4   5 12953.9 807.567   3
  -1  -4  -5 13776.7 832.319   3
   1  -4   5 14126.6 934.538   2
   1  -4   6 86.5450 127.958   3
   1  -4   6 206.377 179.016   4
  -1  -4  -6 77.5649 108.737   3
  -1  -4  -7 14429.6 836.969   3
   1  -4   7 13417.6 969.688   4
   1  -4   8 17097.7 1145.54   4
   1  -4   9 3422.42 528.258   4
   1  -4  10 2550.30 472.168   4
   1  -4  11 400.070 332.439   4
   1  -4  12 12.5407 193.545   4
   1   4  12 299.629 237.099   5
   1   4  13 12361.9 1073.05   5
   1  -4  13 11891.2 351.740  32
  -1  -4 -13 11094.8 325.902  20
  -1  -4 -13 11750.8 342.875  11
  -1  -4 -13 12010.5 337.625  27
  -1  -4 -14 781.992 63.0388  20
  -1  -4 -14 870.025 75.2506  11
   1  -4  14 910.918 77.2577  32
  -1  -4 -14 1060.78 76.9810  27
  -1  -4 -15 5027.21 195.426  11
   1  -4  15 5301.93 204.249  23
   1  -4  15 5399.02 207.254  32
  -1  -4 -15 5597.11 193.943  27
   1   4  16 629.821 64.7460  10
  -1  -4 -16 666.722 67.0727  27
   1  -4  16 533.210 69.3617  32
  -1  -4 -16 560.461 69.7215  11
   1  -4  16 517.189 68.9110  23
  -1  -4 -17 1542.33 100.730  11
  -1  -4 -17 1450.42 91.9874  27
   1  -4  17 1464.23 100.504  23
   1   4  17 1284.64 88.8224  10
  -1  -4 -18 269.441 53.2272  27
   1  -4  18 304.762 60.8955  23
   1   4  18 275.707 53.4596  10
  -1  -4 -18 196.006 55.3371  11
  -1  -4 -19 1836.17 94.5984  27
  -1  -4 -19 1460.65 95.2095  11
   1  -4  19 1587.53 97.4997  23
   1   4  19 1616.19 91.8192  10
  -1  -4 -20 116.555 45.6092  11
   1  -4  20 191.094 45.2072  23
   1   4  20 151.473 38.5512  28
   1   4  20 135.607 36.5027  10
   1  -4  21 3799.07 139.417  34
   1   4  21 3885.58 136.118  10
   1  -4  21 3871.48 141.927  23
   1   4  21 3738.60 137.768  28
  -1  -4 -21 4007.19 145.824  11
   1   4  22 333.050 35.8255  10
   1  -4  22 373.721 40.5299  34
  -1  -4 -22 417.823 45.5146  11
   1   4  22 348.930 37.7959  28
  -1  -4 -23 2116.47 81.6794  11
   1  -4  23 1974.13 77.9265  34
   1  -4  24 1606.07 67.0748  31
  -1  -5  23 2131.42 87.1377  31
  -1  -5  22 4342.78 147.763  31
  -1  -5  22 4161.92 142.641  23
   1  -5 -21 3265.61 123.094  11
  -1  -5  21 3311.62 135.004  31
  -1  -5  21 3336.16 121.871  34
  -1  -5  21 3330.36 131.572  23
  -1  -5  20 1652.11 84.9472  34
   1  -5 -20 1518.88 76.8212  20
   1  -5 -20 1608.71 87.5552  11
  -1  -5  20 1697.64 94.7389  23
   1  -5 -19 1424.08 77.6920  20
  -1  -5  19 1330.96 90.6299  23
  -1  -5  19 1312.92 80.3090  34
   1  -5 -19 1398.53 85.6937  27
   1  -5 -19 1240.98 82.5243  11
   1  -5 -18 729.023 62.7857  20
   1  -5 -18 758.756 67.8420  27
   1  -5 -18 665.139 67.3086  11
  -1  -5  18 734.384 75.0141  23
  -1  -5  18 815.683 66.6661  34
   1  -5 -17 2394.93 120.091  11
   1  -5 -17 2480.19 119.115  27
  -1  -5  17 2283.45 113.327  34
   1  -5 -17 2617.59 115.381  20
  -1  -5  17 2242.69 125.504  23
   1  -5 -16 924.934 78.6028  11
   1  -5 -16 991.431 76.3654  20
   1  -5 -16 1078.58 80.5490  27
  -1  -5  16 898.865 86.8153  23
   1  -5 -15 6268.38 219.348  27
  -1  -5  15 6571.41 237.783  23
   1  -5 -15 6571.28 225.359  11
   1  -5 -15 6684.69 218.319  20
   1  -5 -14 1471.23 95.4688  11
  -1  -5  14 1338.91 100.308  23
   1  -5 -14 1491.13 91.1977  20
   1  -5 -14 1537.68 90.3015  27
   1  -5 -13 3204.53 139.770  27
  -1  -5  13 3487.05 156.607  23
   1  -5 -13 3566.83 148.600  11
   1  -5 -13 3319.04 138.070  20
   1  -5 -12 2063.54 98.6330   8
  -1  -5  12 2084.79 113.525  23
   1  -5 -12 1996.36 103.387  20
  -1  -5  12 1856.36 100.359  12
   1  -5 -12 2036.62 107.309  11
  -1  -5  11 8412.18 273.053  23
   1  -5 -11 8957.78 266.335  11
   1  -5 -11 8143.28 256.837  20
  -1  -5  10 2882.10 549.404   4
  -1  -5   9 12972.1 1106.09   4
  -1  -5   8 42.8332 139.121   3
  -1  -5   8 22.1151 176.471   4
  -1  -5   7 9671.40 890.456   4
  -1  -5   7 9553.97 772.013   3
  -1  -5   6 4169.52 586.747   4
   1  -5  -6 4480.64 536.103   3
  -1  -5   6 3764.89 489.911   3
   1  -5  -5 6264.89 626.688   3
  -1  -5   5 6743.12 653.892   3
  -1  -5   5 5499.21 645.910   4
  -1  -5   4 887.687 274.329   3
   1  -5  -4 715.162 249.721   3
   1  -5  -3 17692.5 1100.40   3
  -1  -5   3 20023.8 1154.43   3
  -1  -5   2 201.439 188.270   3
   1  -5  -2-107.934 167.226   3
   1  -5  -1 5191.35 569.706   3
  -1  -5   1 5630.67 585.063   3
  -1  -5   0 92.1557 151.616   3
   1  -5   0 104.224 142.107   3
   1  -5   1 5315.76 576.405   3
  -1  -5  -1 4229.68 522.726   3
  -1  -5  -2 125.392 159.787   3
   1  -5   2-49.6349 167.416   3
   1  -5   3 1653.97 355.288   4
   1  -5   3 1552.64 322.974   3
  -1  -5  -3 1244.35 318.153   3
   1  -5   4 16519.6 1047.53   3
   1  -5   4 18233.7 1145.03   4
  -1  -5  -4 17541.5 1080.04   3
   1  -5   5 21356.5 1315.40   4
   1  -5   5 24770.7 1301.05   3
  -1  -5  -5 23360.4 1275.62   3
   1  -5   6 337.979 224.271   4
  -1  -5  -6 139.965 154.514   3
  -1  -5  -7 31739.7 1529.77   3
   1  -5   7 33521.9 1758.30   4
   1  -5   8 818.607 278.954   4
   1  -5   9 533.301 250.679   4
   1  -5  10 5007.33 181.350  14
  -1  -5 -10 5138.34 182.513  11
   1  -5  10 4871.35 692.952   4
  -1  -5 -10 4995.58 178.045   8
  -1  -5 -11 233.839 45.7119   8
  -1  -5 -11 178.173 44.5066  20
   1  -5  11 202.422 44.8224  12
   1  -5  11 112.985 42.5084  32
  -1  -5 -11 230.344 52.4984  11
  -1  -5 -12 1725.19 94.6758  20
   1  -5  12 1652.80 95.0754  12
  -1  -5 -12 1897.57 105.608  11
  -1  -5 -12 1754.36 97.5142   8
   1  -5  12 1721.26 101.501  32
  -1  -5 -13 4203.16 161.306   8
   1  -5  13 4376.44 177.893  23
  -1  -5 -13 3958.51 153.242  20
  -1  -5 -13 4007.86 165.460  11
   1  -5  13 4182.58 170.131  32
   1  -5  13 3967.82 156.565  12
   1  -5  14 627.211 76.8184  23
  -1  -5 -14 605.473 72.0183  11
  -1  -5 -14 617.982 58.3358  20
  -1  -5 -14 657.815 66.9179  27
  -1  -5 -15 4558.59 166.105  20
  -1  -5 -15 4798.35 178.040  27
   1  -5  15 4933.15 194.466  23
  -1  -5 -15 4751.59 184.279  11
  -1  -5 -16 1200.35 75.3303  20
  -1  -5 -16 1225.89 85.3871  27
  -1  -5 -16 1165.22 90.1920  11
   1   5  16 1086.67 80.6116  10
   1  -5  16 1118.95 91.4314  23
   1   5  17 0.65299 42.8357  10
   1  -5  17 72.6044 54.6255  23
  -1  -5 -17 52.8256 47.4514  11
  -1  -5 -17 109.803 47.6365  27
  -1  -5 -18 126.041 49.3582  11
   1  -5  18 165.779 54.5750  23
   1   5  18 146.579 41.9103  10
  -1  -5 -18 198.971 46.6354  27
  -1  -5 -19 3293.61 136.246  11
   1   5  19 3314.24 128.748  10
   1  -5  19 3385.41 142.268  23
  -1  -5 -19 3583.22 134.713  27
   1  -5  20 624.155 57.1335  23
  -1  -5 -20 621.213 56.9594  11
   1   5  20 668.681 50.8553  10
  -1  -5 -21 3435.26 123.123  11
   1   5  21 3325.37 111.406  10
   1  -5  21 3313.33 123.215  23
   1  -5  22 628.252 43.2894  23
   1  -5  22 698.705 50.0939  31
  -1  -6  22 202.381 29.6215  31
  -1  -6  21 240.238 36.5523  23
  -1  -6  21 194.721 37.1284  31
  -1  -6  20 5216.43 173.839  23
  -1  -6  20 5149.58 170.719  31
  -1  -6  19 1868.46 98.3018  31
  -1  -6  19 2001.97 102.498  23
   1  -6 -19 1981.73 91.9734  27
   1  -6 -19 1977.36 85.2834  20
  -1  -6  18 5728.10 197.312  31
  -1  -6  18 5753.29 202.369  23
   1  -6 -18 5489.26 180.784  20
   1  -6 -18 5700.62 187.656  27
  -1  -6  17 1053.45 87.5566  23
   1  -6 -17 1051.70 74.9891  27
   1  -6 -17 1008.77 70.0038  20
  -1  -6  17 987.114 82.4302  31
  -1  -6  16 204.277 58.0312  23
   1  -6 -16 194.567 48.5159  20
   1  -6 -16 119.112 45.7170  27
  -1  -6  16 162.707 55.0257  31
   1  -6 -15 60.9526 48.2030  11
   1  -6 -15 37.2033 42.3226  20
   1  -6 -15 27.8428 43.0212  27
  -1  -6  15 66.3273 52.7851  23
  -1  -6  15 49.0945 52.0753  31
   1  -6 -14 388.701 55.8935  20
  -1  -6  14 426.496 67.0262  23
   1  -6 -14 366.244 54.8393  27
   1  -6 -14 402.602 59.0567  11
  -1  -6  14 370.182 63.7017  31
   1  -6 -13 72.7737 42.7233  27
  -1  -6  13 138.476 59.9786  31
  -1  -6  13 193.590 61.2730  23
   1  -6 -13 68.2305 43.2482  20
   1  -6 -13 114.113 48.8863  11
  -1  -6  12 2289.30 126.041  23
   1  -6 -12 2311.61 115.710  20
  -1  -6  12 2320.31 121.280  31
   1  -6 -12 2366.02 121.825  11
   1  -6 -11 437.999 59.4465  20
  -1  -6  11 446.678 52.5359  29
  -1  -6  11 371.469 61.1333  23
  -1  -6  11 365.438 62.5308  31
  -1  -6  10 82.0898 39.6131  26
   1  -6 -10 153.129 49.0664  20
  -1  -6  10 183.414 51.1180  23
  -1  -6  10 207.324 55.0429  31
  -1  -6  10 165.825 47.7212  12
  -1  -6  10 107.899 36.5054  29
  -1  -6   9 6260.88 217.909  31
  -1  -6   9 6346.69 217.993  12
  -1  -6   9 6146.42 219.381  23
  -1  -6   9 6053.79 211.295  26
  -1  -6   9 6156.07 207.504  29
   1  -6  -8 5303.75 190.815  19
  -1  -6   8 5255.89 193.648  12
  -1  -6   8 5457.31 196.475  23
  -1  -6   8 5321.84 187.485  29
  -1  -6   8 5354.80 191.425  26
  -1  -6   8 5335.30 192.682  31
  -1  -6   7 4455.33 170.236  26
   1  -6  -7 4577.24 171.058  19
  -1  -6   7 4372.38 172.214  12
  -1  -6   7 4659.42 174.077  14
  -1  -6   7 4766.31 170.038  29
  -1  -6   6 9673.74 890.647   3
  -1  -6   5 1975.66 412.363   3
  -1  -6   4 13062.8 1033.66   3
   1  -6  -3 655.220 266.243   3
  -1  -6   3 966.766 317.833   3
  -1  -6   2 2967.56 509.009   3
   1  -6  -2 4290.53 590.114   3
  -1  -6   1-146.129 211.714   3
   1  -6  -1 103.432 170.173   3
  -1  -6   0 474.995 269.440   3
   1  -6   0-32.8947 179.231   3
   1  -6   1 74.4344 181.644   3
  -1  -6  -1-216.855 244.317   3
  -1  -6  -2-25.3438 172.139   3
   1  -6   2 85.4943 162.118   3
  -1  -6  -3 2147.00 439.108   3
  -1  -6  -4 1362.19 354.528   3
  -1  -6  -5 2440.62 474.840   3
   1  -6   6 71.6341 33.1154  29
   1  -6   6 126.930 43.0349  12
  -1  -6  -6 182.328 47.2391  19
   1  -6   6 51.1876 42.2530  14
  -1  -6  -6-205.834 185.071   3
   1  -6   6 465.539 283.218   4
   1  -6   6 138.226 46.6598  24
   1  -6   7 38.4282 33.8572  29
   1  -6   7 92.7763 45.8590  14
   1  -6   7 3.62218 40.6232  12
   1  -6   7 56.4943 40.9632  23
  -1  -6  -7 90.5500 45.0579  19
   1  -6   8 3303.77 144.431  12
   1  -6   8 3305.95 144.708  14
  -1  -6  -8 2960.70 134.841   8
  -1  -6  -8 3490.97 144.203  11
  -1  -6  -8 3397.14 142.508  19
   1  -6   8 3381.81 147.861  23
   1  -6   8 3268.84 133.228  29
   1  -6   9 2819.80 133.468  14
  -1  -6  -9 3029.33 135.233  11
   1  -6   9 2900.92 137.118  23
   1  -6   9 2761.43 130.928  12
  -1  -6  -9 2912.91 130.135   8
   1  -6   9 2457.25 124.798  31
   1  -6  10 99.6662 49.6115  23
   1  -6  10 57.7216 45.8634  31
   1  -6  10 114.221 53.1645  14
  -1  -6 -10 154.893 48.4203   8
  -1  -6 -10 75.6427 50.0212  11
   1  -6  10 62.5881 43.7166  12
   1  -6  11 207.930 56.1731  23
  -1  -6 -11 174.050 47.9899  20
   1  -6  11 231.728 50.4090  12
  -1  -6 -11 173.304 46.6324   8
  -1  -6 -11 275.423 56.9200  11
   1  -6  12 11082.4 333.704  12
  -1  -6 -12 11510.4 340.582  11
  -1  -6 -12 11236.7 329.561   8
  -1  -6 -12 10897.7 326.021  20
   1  -6  12 11372.7 348.979  23
  -1  -6 -13 2514.39 128.454  11
  -1  -6 -13 2538.71 124.653  27
  -1  -6 -13 2691.71 120.881  20
   1  -6  13 2750.82 125.332  12
   1  -6  13 2785.13 139.584  23
   1  -6  14 431.824 70.4055  23
  -1  -6 -14 358.608 61.5166  11
  -1  -6 -14 382.349 58.5652  27
  -1  -6 -14 333.419 49.7058  20
   1  -6  15 4039.95 170.897  23
  -1  -6 -15 4122.06 150.128  20
  -1  -6 -15 4064.26 163.552  11
  -1  -6 -15 3787.03 154.178  27
   1  -6  16-7.71085 49.3241  31
  -1  -6 -16 0.40666 43.3654  27
   1  -6  16 61.1308 57.0773  23
  -1  -6 -16 3.08342 32.4707  20
   1   6  16 52.9084 40.1875  10
  -1  -6 -16 12.3465 47.4076  11
  -1  -6 -17 1111.08 65.0354  20
   1  -6  17 1127.85 78.2618  31
  -1  -6 -17 1258.02 77.6848  27
   1  -6  17 1112.06 85.5841  23
   1   6  17 1051.49 68.9767  10
  -1  -6 -17 1119.48 79.3593  11
   1  -6  18 1315.67 83.4118  23
   1  -6  18 1274.05 76.7886  31
  -1  -6 -18 1177.41 70.7238  27
   1   6  18 1117.58 66.3944  10
   1  -6  19 1854.42 87.7769  31
  -1  -6 -19 2018.97 84.9566  27
   1  -6  19 1859.61 93.0744  23
   1  -6  20 1854.38 82.0226  31
   1  -6  20 1987.30 86.5654  23
   1  -6  21 18.8004 22.1218  23
  -1  -7  20 24.8757 22.6191  23
  -1  -7  19 2932.76 108.147  23
   1  -7 -19 2547.27 92.6909  33
  -1  -7  19 2729.25 101.259  31
   1  -7 -19 2734.55 92.1543  20
   1  -7 -18 11.1110 28.1169  27
  -1  -7  18-2.88852 32.4663  31
   1  -7 -18 43.3337 27.7651  20
  -1  -7  18 15.1104 34.9423  23
  -1  -7  17 1574.03 82.2101  31
  -1  -7  17 1423.77 87.5038  23
   1  -7 -17 1563.29 78.1666  27
   1  -7 -17 1447.91 74.6204  20
   1  -7 -16 1171.30 71.7005  20
  -1  -7  16 977.676 76.2715  23
  -1  -7  16 969.908 71.7348  31
   1  -7 -16 1094.93 69.6406  27
   1  -7 -15 162.528 43.1989  20
   1  -7 -15 162.946 40.3811  27
  -1  -7  15 120.741 49.1952  23
  -1  -7  15 219.341 52.7718  31
  -1  -7  14 1966.03 111.120  23
   1  -7 -14 2002.16 101.524  20
   1  -7 -14 1837.13 96.6217  27
  -1  -7  14 1853.81 103.477  31
  -1  -7  13 701.054 71.1954  31
   1  -7 -13 672.982 64.9187  27
   1  -7 -13 564.467 63.0142  20
  -1  -7  13 642.317 72.0174  23
   1  -7 -12 4184.57 162.265  20
  -1  -7  12 4212.98 172.725  23
  -1  -7  12 4061.26 150.517  29
  -1  -7  12 4104.33 166.133  31
   1  -7 -12 3952.65 156.550  27
  -1  -7  11 1447.93 95.2409  31
  -1  -7  11 1538.87 101.230  23
   1  -7 -11 1547.57 94.6895  20
  -1  -7  11 1738.15 93.2984  29
  -1  -7  10 19512.4 521.485  23
   1  -7 -10 17969.5 491.193  30
  -1  -7  10 18792.3 512.080  31
  -1  -7  10 19200.6 507.787  26
   1  -7 -10 19415.9 512.525  20
  -1  -7  10 18848.5 504.926  29
  -1  -7   9 230.863 54.8878  31
  -1  -7   9 231.690 47.7770  29
  -1  -7   9 352.328 59.5623  23
  -1  -7   9 365.139 57.0525  26
   1  -7  -9 202.739 42.5938  30
   1  -7  -9 273.294 52.4224  20
  -1  -7   8 123.020 51.7194  31
  -1  -7   8 210.096 48.9328  23
  -1  -7   8 163.498 45.4417  29
  -1  -7   8 71.6310 44.1918  26
   1  -7  -7 395.517 59.0616  33
  -1  -7   7 371.972 57.1838  26
  -1  -7   7 352.026 56.7650  31
  -1  -7   7 333.834 55.1156  29
   1  -7  -7 371.242 59.1785  19
  -1  -7   6 68.6498 44.7040  26
  -1  -7   6 109.382 45.3534  24
   1  -7  -6 46.9906 45.4384  19
  -1  -7   6 14.2795 40.9382  29
   1  -7  -6 3.86872 48.7031  33
  -1  -7   5 153.231 45.8746  24
   1  -7  -5 233.914 56.5248  33
  -1  -7   5 104.108 42.0712  29
   1  -7  -5 124.382 49.6868  19
  -1  -7   4 493.726 58.4459  24
   1  -7  -4 548.291 62.4066  19
  -1  -7   4 527.953 62.2093  29
  -1  -7   4 493.583 64.0083  14
   1  -7  -4 486.358 63.2986  33
  -1  -7   3 2249.10 112.153  14
   1  -7  -3 2193.46 113.983  33
  -1  -7   3 2296.39 116.757  29
   1  -7  -3 2222.20 113.723  19
  -1  -7   3 2116.92 108.307  24
  -1  -7   2 2048.10 108.151  14
   1  -7  -2 2374.27 114.313  19
  -1  -7   2 2201.04 108.411  24
  -1  -7   2 2265.23 114.905  29
   1  -7  -2 2315.35 115.695  33
   1  -7  -1 1347.93 90.1839  33
   1  -7  -1 1277.75 80.2191  14
  -1  -7   1 1235.54 84.8317  33
   1  -7  -1 1189.14 80.9227  19
  -1  -7   1 1353.43 87.6489  29
  -1  -7   1 1326.17 85.0862  24
   1  -7  -1 1152.71 83.5288  24
   1  -7  -1 1364.82 87.7018  29
  -1  -7   0 752.457 70.7568  29
   1  -7   0 871.560 72.6128  14
  -1  -7   0 804.033 71.8632  33
   1  -7   0 790.382 72.9700  24
  -1  -7   0 768.627 68.3852  24
  -1  -7   0 711.741 68.1145  19
   1  -7   0 811.647 73.8589  12
   1  -7   0 894.044 74.9871  29
   1  -7   0 780.470 76.1671  33
   1  -7   1 5471.66 195.858  12
   1  -7   1 5349.88 193.208  33
   1  -7   1 5407.68 194.137  29
  -1  -7  -1 5138.24 187.084  33
   1  -7   1 5325.69 191.257  14
  -1  -7  -1 5342.19 194.477  19
  -1  -7  -1 5419.05 193.714  29
   1  -7   1 5456.93 190.927  24
   1  -7   1 5135.00 185.707  19
  -1  -7  -2 3603.09 149.476  33
   1  -7   2 3900.37 157.717  14
   1  -7   2 4026.69 157.677  24
   1  -7   2 4013.53 162.244  12
   1  -7   2 4211.25 161.424  29
   1  -7   2 3814.87 150.811  19
  -1  -7  -2 4086.25 158.956  29
  -1  -7  -2 3727.89 156.979  19
   1  -7   3 160.338 49.3187  14
  -1  -7  -3 104.844 44.4786  19
   1  -7   3 206.087 56.0003  24
  -1  -7  -3 232.051 52.1866  33
   1  -7   3 299.246 57.6819  12
  -1  -7  -3 127.156 44.1264  29
   1  -7   3 153.830 45.7873  29
   1  -7   4 6367.09 220.880  14
  -1  -7  -4 6061.33 209.625  33
   1  -7   4 6505.50 225.180  12
   1  -7   4 6296.18 213.373  24
   1  -7   4 6255.74 216.001  29
  -1  -7  -4 6151.66 216.573  19
  -1  -7  -5 849.040 75.2185  19
  -1  -7  -5 758.001 70.1136  33
   1  -7   5 831.947 76.9983  12
   1  -7   5 818.175 69.1913  29
   1  -7   5 923.758 81.1301  14
   1  -7   5 888.605 77.7472  24
  -1  -7  -6 3169.15 140.223  19
  -1  -7  -6 2890.81 130.485  33
   1  -7   6 2982.55 141.324  12
   1  -7   6 2995.56 132.339  29
   1  -7   6 2886.51 138.314  14
   1  -7   7 1070.10 79.6000  23
  -1  -7  -7 933.290 74.0529   8
  -1  -7  -7 1017.38 83.0316  19
   1  -7   7 991.268 84.2077  12
  -1  -7  -7 769.910 68.9851  33
   1  -7   7 1131.41 88.3417  14
   1  -7   7 970.061 73.3386  29
  -1  -7  -8 1605.00 92.7247  33
   1  -7   8 1626.10 106.105  12
   1  -7   8 1676.03 100.623  23
   1  -7   8 1662.28 107.235  14
   1  -7   8 1755.08 95.1165  29
  -1  -7  -8 1689.00 97.7672   8
  -1  -7  -8 1733.65 103.177  19
   1  -7   9 393.079 62.5051  23
   1  -7   9 423.965 63.9345  12
  -1  -7  -9 452.979 58.3356   8
   1  -7   9 526.773 54.6864  29
  -1  -7  -9 475.439 57.5380  33
  -1  -7 -10 341.167 55.2055  20
   1  -7  10 364.187 57.7906  12
   1  -7  10 279.553 56.4497  23
  -1  -7 -10 291.691 51.4578   8
  -1  -7 -11 67.5722 44.2221  20
  -1  -7 -11 7.91721 42.2822   8
   1  -7  11 5.32449 48.1341  23
   1  -7  12 61.5827 44.6283  31
  -1  -7 -12-32.1261 42.4043  20
  -1  -7 -12-16.9455 39.6956   8
   1  -7  12 49.6866 51.9545  23
   1  -7  13 1366.72 83.5405  31
   1  -7  13 1311.73 91.6968  23
  -1  -7 -13 1200.98 80.7941  20
   1  -7  14 1746.40 102.292  23
   1  -7  14 1495.88 87.5679  31
  -1  -7 -14 1609.47 85.5521  20
  -1  -7 -14 1663.14 91.9362  27
   1  -7  15 7407.73 234.111  23
   1  -7  15 7233.32 219.793  31
  -1  -7 -15 7232.52 214.783  20
   1   7  15 6826.30 215.079  10
  -1  -7 -15 7061.69 220.972  27
   1   7  16 2155.69 90.2749  10
   1  -7  16 2148.16 105.527  23
  -1  -7 -16 1995.72 85.4090  20
   1  -7  16 2091.99 93.7026  31
  -1  -7 -16 2200.13 95.3136  27
  -1  -7 -17 2346.35 87.8146  20
  -1  -7 -17 2696.29 99.7595  27
   1  -7  17 2443.79 96.4630  31
   1  -7  17 2535.73 107.690  23
   1   7  17 2359.91 90.8431  10
   1  -7  18 470.568 46.0468  23
   1  -7  18 432.490 38.1102  31
  -1  -7 -18 482.176 39.6554  27
   1  -7  19 37.0331 24.6411  23
   1  -8 -17 1326.54 56.4875  20
  -1  -8  17 1308.23 63.0150  23
   1  -8 -17 1230.98 54.4822  27
  -1  -8  16 904.199 56.7943  23
   1  -8 -16 828.469 48.7474  33
   1  -8 -16 817.115 49.1626  20
   1  -8 -16 770.400 46.9174  27
  -1  -8  16 776.914 48.8041  31
  -1  -8  15 479.934 43.3790  31
  -1  -8  15 460.912 49.8017  23
   1  -8 -15 501.267 45.8954  33
   1  -8 -15 587.513 47.2775  20
   1  -8 -15 477.043 42.3147  27
   1  -8 -14 4086.85 137.392  27
  -1  -8  14 4062.11 146.408  23
   1  -8 -14 4027.51 138.453  33
  -1  -8  14 3773.57 137.192  31
   1  -8 -14 4143.58 140.584  20
   1  -8 -13 1261.04 75.5295  20
  -1  -8  13 1230.68 72.5612  31
  -1  -8  13 1352.23 79.3355  23
   1  -8 -13 1227.48 70.7221  27
   1  -8 -13 1312.44 75.4305  33
   1  -8 -12 313.003 50.6081  33
   1  -8 -12 262.753 43.0945  27
  -1  -8  12 409.194 53.3309  23
   1  -8 -12 313.309 49.7103  20
  -1  -8  12 357.418 40.4324  29
  -1  -8  12 314.494 47.7806  31
   1  -8 -11 130.739 40.2428  27
   1  -8 -11 145.670 47.8287  33
  -1  -8  11 57.6731 41.9679  23
   1  -8 -11 108.453 44.7186  20
  -1  -8  11 62.0511 38.5818  31
  -1  -8  11 106.792 36.4797  29
  -1  -8  10 54.6241 39.0989  29
  -1  -8  10 45.8017 42.0237  23
   1  -8 -10 36.2707 29.5704  30
   1  -8 -10 61.7868 47.0202  20
   1  -8 -10 27.4804 43.9190  33
   1  -8  -9 43.5447 44.2732  20
   1  -8  -9 22.4824 47.0531  33
   1  -8  -9-46.8865 34.8999  30
  -1  -8   9 47.8158 38.8226  29
   1  -8  -8 107.889 37.0355  30
   1  -8  -8 184.578 52.7992  20
  -1  -8   8 141.282 45.6962  29
   1  -8  -8 132.418 51.1481  33
  -1  -8   7 133.679 47.3716  29
   1  -8  -7 77.1625 49.5631  33
   1  -8  -7 234.530 51.8619  20
  -1  -8   7 167.903 42.7999  19
   1  -8  -7 108.441 42.2301  30
  -1  -8   6 361.308 53.7294  29
  -1  -8   6 451.134 56.6923  19
   1  -8  -6 264.138 59.0691  33
  -1  -8   5 280.111 55.7065  29
   1  -8  -5 359.405 58.5880  19
   1  -8  -5 270.462 56.2593  33
  -1  -8   5 316.942 52.7486  19
   1  -8  -5 334.258 60.4180  24
  -1  -8   4 38.1271 43.1809  19
  -1  -8   4 28.0085 43.7452  29
   1  -8  -4 59.3567 48.0606  19
  -1  -8   4 68.0375 47.0943  24
   1  -8  -4 50.3825 50.5369  33
   1  -8  -4-4.90228 52.8250  24
   1  -8  -3 1001.56 84.1059  33
  -1  -8   3 998.891 76.3762  24
   1  -8  -3 913.470 79.0901  24
  -1  -8   3 855.125 74.0477  19
  -1  -8   3 1008.39 81.2930  29
   1  -8  -3 931.239 74.8827  19
  -1  -8   2 31.1860 46.6482  19
   1  -8  -2 72.8431 43.8545  19
   1  -8  -2 124.827 59.2911  33
   1  -8  -2 8.99461 52.2670  24
  -1  -8   2 102.429 49.3464  24
  -1  -8   2 37.0157 47.3740  29
   1  -8  -1 1448.46 95.3036  24
  -1  -8   1 1443.10 95.1875  29
  -1  -8   1 1451.80 92.6972  24
   1  -8  -1 1491.59 93.0050  19
   1  -8   0 4473.73 167.299  14
  -1  -8   0 4541.61 176.193  29
   1  -8   0 4477.21 169.898  19
   1  -8   0 4541.16 173.730  24
  -1  -8   0 4264.66 171.616  19
  -1  -8   0 4284.41 166.942  24
   1  -8   1 1050.65 81.9764  14
   1  -8   1 1222.51 86.5083  24
  -1  -8  -1 1183.05 84.8935  24
   1  -8   1 1264.61 84.0174  19
  -1  -8  -1 1317.99 90.6157  19
   1  -8   2 142.578 48.9541  14
  -1  -8  -2 24.0997 48.1701  24
  -1  -8  -2 100.222 50.6404  19
  -1  -8  -2 181.359 51.0543  33
   1  -8   2 187.884 43.0992  19
   1  -8   2 175.587 56.7322  24
  -1  -8  -3 28.9909 49.0906  24
   1  -8   3 76.4764 47.7154  14
  -1  -8  -3 1.41627 50.0364  19
  -1  -8  -3 32.4676 46.5309  33
   1  -8   3 68.3026 52.9722  24
   1  -8   4 857.480 75.9294  24
  -1  -8  -4 959.816 74.8249  33
   1  -8   4 848.740 76.8839  14
  -1  -8  -4 931.358 79.9120  19
  -1  -8  -5 94.7112 46.1190  33
  -1  -8  -5-29.2967 49.7592  19
  -1  -8  -6 2856.98 125.714  33
  -1  -8  -6 2752.51 124.208   8
  -1  -8  -7 88.3994 39.8654   8
  -1  -8  -7 136.293 47.1342  33
  -1  -8  -8 266.178 46.0399  33
  -1  -8  -8 234.762 47.1320   8
  -1  -8  -8 280.599 54.1147  20
  -1  -8  -9 327.075 48.4945  33
  -1  -8  -9 368.873 56.7507  20
  -1  -8  -9 248.092 46.2618   8
   1  -8   9 334.629 49.5441  23
  -1  -8 -10 24.1275 35.3592   8
   1  -8  10 53.2002 36.3403  23
  -1  -8 -10 44.5986 35.4678  33
  -1  -8 -10 37.0149 40.1013  20
  -1  -8 -11 148.354 39.5981  27
   1  -8  11 228.669 45.5934  23
  -1  -8 -11 266.507 42.5813  33
  -1  -8 -11 212.718 44.0015  20
   1  -8  12-0.10199 35.9306  23
  -1  -8 -12 80.1141 37.3060  20
  -1  -8 -12 37.9430 35.7484  27
  -1  -8 -13 157.202 35.1572  20
   1  -8  13 125.541 39.5938  23
  -1  -8 -13 111.571 35.5753  27
   1  -8  14 516.246 49.9476  23
  -1  -8 -14 579.725 45.1306  20
   1   8  14 393.342 39.5379  10
  -1  -8 -14 456.484 44.5334  27
   1  -8  15 657.591 50.2257  23
  -1  -8 -15 798.559 46.4295  20
  -1  -8 -15 838.861 50.7104  27
   1  -8  16 99.3838 27.2113  23
  -1  -8 -16 105.850 25.0351  27
   1  -9 -14 273.964 27.8797  20
   1  -9 -13 38.4489 24.9322  20
   1  -9 -13-17.0596 27.4434  24
   1  -9 -12 385.486 42.0025  24
   1  -9 -12 374.645 39.0196  20
   1  -9 -12 335.441 36.1079  33
   1  -9 -12 306.692 30.7238  27
   1  -9 -11-2.35745 22.4147  27
   1  -9 -11-32.7853 35.7108  24
   1  -9 -11 57.2010 30.7872  20
   1  -9 -10 818.695 55.9213  33
   1  -9 -10 769.544 56.6304  20
   1  -9 -10 834.007 60.9165  24
   1  -9 -10 734.568 47.3208  27
   1  -9  -9-32.1784 38.5150  24
   1  -9  -9 29.1995 25.6368  27
   1  -9  -9 41.0014 33.7895  20
   1  -9  -9 37.5771 36.6473  33
   1  -9  -9-4.49549 24.7624  30
   1  -9  -8 714.625 59.1700  33
   1  -9  -8 691.171 51.2124  30
   1  -9  -8 702.429 58.1987  20
   1  -9  -8 515.261 45.0257  27
   1  -9  -8 765.475 64.4490  24
   1  -9  -7 939.466 70.2464  24
   1  -9  -7 962.794 61.3874  30
   1  -9  -7 751.062 62.7806  33
   1  -9  -7 959.823 66.3637  20
  -1  -9   6 433.403 44.9399  19
   1  -9  -6 410.394 56.6496  24
   1  -9  -6 345.990 44.9427  30
   1  -9  -6 354.640 47.8796  20
   1  -9  -6 412.824 54.3021  33
   1  -9  -5 730.437 61.1487  20
   1  -9  -5 781.761 60.6433  30
  -1  -9   5 908.809 61.0797  19
   1  -9  -5 936.460 73.1559  24
   1  -9  -4 198.230 49.3901  24
   1  -9  -4 147.548 39.0694  20
  -1  -9   4 211.073 41.7879  19
  -1  -9   3 988.907 69.6792  19
   1  -9  -3 971.752 75.7682  24
  -1  -9   2 1368.38 82.7878  19
   1  -9  -2 1315.77 86.2748  24
  -1  -9   2 1415.26 83.7028  24
  -1  -9   1 106.391 41.8203  19
  -1  -9   1 139.718 44.0366  24
   1  -9  -1 254.568 58.0346  24
   1  -9  -1 191.843 44.5799  19
  -1  -9   0 203.104 47.4712  19
   1  -9   0 224.747 52.1201  24
   1  -9   0 263.466 44.6774  19
  -1  -9   0 236.918 49.4200  24
   1  -9   1 380.008 44.8975  19
  -1  -9  -1 366.100 54.4373  24
   1  -9   1 434.366 59.8238  24
  -1  -9  -2 226.062 48.8220  19
  -1  -9  -2 148.714 46.5695  24
  -1  -9  -3 229.879 48.8864  24
  -1  -9  -3 185.080 48.9479  19
  -1  -9  -4 372.793 47.9706   8
  -1  -9  -4 432.046 55.2129  24
  -1  -9  -5 252.951 38.8300  30
  -1  -9  -5 277.125 40.9963   8
  -1  -9  -5 304.338 49.4164  24
  -1  -9  -6-16.6125 30.8731   8
  -1  -9  -6-50.7541 31.1386  30
  -1  -9  -6-44.1752 39.7151  20
  -1  -9  -6 51.8223 40.9371  24
  -1  -9  -7 55.8218 32.3850   8
  -1  -9  -7-2.33878 40.4384  24
  -1  -9  -7-13.4279 35.8412  20
  -1  -9  -8 114.436 36.1284  20
  -1  -9  -8 80.9233 39.9372  24
  -1  -9  -8 201.381 34.1299   8
  -1  -9  -9 1629.28 79.5617  24
  -1  -9  -9 1538.03 75.4089  27
  -1  -9  -9 1646.43 80.1274  20
  -1  -9 -10 35.3071 32.2615  24
  -1  -9 -10 94.5850 33.3535  20
  -1  -9 -10 57.6178 27.9389  27
  -1  -9 -11 1895.36 77.8057  20
  -1  -9 -11 1768.08 77.5952  24
  -1  -9 -11 1785.26 74.6269  27
  -1  -9 -12 888.002 51.1855  24
  -1  -9 -12 887.204 47.4931  27
  -1  -9 -12 857.363 47.2728  20
  -1  -9 -13 12.1451 21.8586  24
   1 -10  -8 143.809 27.2997  24
   1 -10  -8 122.954 22.8802  20
   1 -10  -7 57.4572 22.2458  20
   1 -10  -7 29.3477 25.9219  24
   1 -10  -6 18.6221 20.7786  30
   1 -10  -6 14.0935 27.5578  24
   1 -10  -6-11.5540 21.9972  20
   1 -10  -5 77.4049 24.5949  30
   1 -10  -5 96.9514 26.1355  20
   1 -10  -5 107.256 32.6838  24
   1 -10  -4 20.8870 24.2233  30
   1 -10  -4 26.2316 23.9274  20
   1 -10  -4-13.5918 29.3149  24
   1 -10  -3 21.9817 25.8967  30
   1 -10  -3 45.0797 22.7297  20
   1 -10  -3 77.9262 31.9409  24
   1 -10  -2-126.254 30.3075  30
   1 -10  -2 7.64069 21.5545  20
   1 -10  -1-29.9534 31.7305  30
   1 -10  -1 17.6746 20.8971  20
  -1 -10   0 189.333 30.9449  20
   1 -10   0 251.280 34.2676  30
  -1 -10  -1 260.935 33.1252  30
  -1 -10  -1 331.311 36.2838  20
   1 -10   1 361.952 36.4942  30
  -1 -10  -2 118.103 27.9760  30
  -1 -10  -2 168.450 31.0025  20
   1 -10   2 113.514 27.4679  30
  -1 -10  -2 203.109 31.8886  24
  -1 -10  -3 470.272 39.5796  24
  -1 -10  -3 499.983 38.0503  30
  -1 -10  -3 434.399 38.9765  20
   1 -10   3 445.429 37.1844  30
  -1 -10  -4 68.5079 28.5244  24
   1 -10   4-16.8159 24.6682  30
  -1 -10  -4 12.4692 24.6263  20
  -1 -10  -4 10.6343 21.0365  30
  -1 -10  -5 181.543 29.5711  20
  -1 -10  -5 222.090 31.5047  24
   1 -10   5 155.621 23.8782  30
  -1 -10  -6 360.558 33.4649  24
  -1 -10  -6 307.983 32.4936  20
  -1 -10  -7 22.6631 20.5983  20
  -2   0  27 31.4523 23.2941  34
  -2   0  26 72.2077 30.5343  34
   2   0 -25-34.4297 35.5933  22
  -2   0  24 6548.43 219.961  28
   2   0 -24 6516.63 214.518  22
   2   0 -23 47.4742 47.8000  22
  -2   0  23-6.74066 47.7593  28
  -2   0  22 20612.8 564.885  28
   2   0 -22 20852.0 556.686  22
  -2   0  21 10.0983 47.0532  28
   2   0 -21-19.7419 43.7761  22
   2   0 -20 16930.9 466.561  22
  -2   0  20 16342.1 471.166  28
  -2   0  19 13.7761 44.1103  28
  -2   0  19-5.08332 37.9123  26
   2   0 -19 20.3254 43.2851  22
  -2   0  18 33536.3 840.545  26
   2   0 -18 34128.1 851.182  22
  -2   0  18 33340.3 856.778  28
  -2   0  17 152.565 229.733   5
   2   0 -17-9.93176 32.4409  22
  -2   0  17-1.79521 35.1224  28
  -2   0  16 11515.9 970.979   5
  -2   0  15 114.767 171.432   5
  -2   0  15-25.2681 156.673   4
  -2   0  14 9455.55 752.162   4
  -2   0  14 10804.0 859.635   5
  -2   0  13-13.6161 145.792   4
  -2   0  13-101.698 210.344   5
  -2   0  12 21284.7 1163.22   5
  -2   0  12 22761.9 1091.66   4
  -2   0  11 104.145 164.391   5
  -2   0  11 54.6348 123.126   4
  -2   0  10 45184.4 1711.44   5
  -2   0  10 47345.3 1610.82   4
  -2   0   9-101.719 114.269   4
  -2   0   9 11.6472 148.840   5
  -2   0   8 39688.2 1447.55   5
  -2   0   8 40873.0 1335.48   4
  -2   0   7-67.8195 129.759   5
  -2   0   7-19.3361 97.1860   4
  -2   0   6 57739.6 1615.68   4
  -2   0   5 106.983 80.6457   4
  -2   0   4 50750.7 1333.23   4
  -2   0   3-0.79449 46.3470   4
  -2   0   3-122.854 97.7981   5
  -2   0   2 9.60840 64.7739   5
  -2   0   1-49.3419 50.9546   5
   2   0   0 14464.3 466.277   1
   2   0   1-11.0063 64.1149   6
   2   0   2 1521.02 140.281   6
   2   0   3 49.2718 52.7038   5
   2   0   4 108908. 2755.04   2
   2   0   4 106034. 2642.65   5
   2   0   5 129.348 91.6653   2
   2   0   5 7.08028 75.5223   5
   2   0   6 45827.4 1366.41   5
   2   0   6 46290.9 1388.87   2
   2   0   7-72.8422 113.712   5
   2   0   7-77.2638 90.1644   2
   2   0   8 1008.45 249.959   4
   2   0   8 1010.73 158.148   2
   2   0   8 963.293 183.079   5
   2   0   9-145.743 197.293   4
   2   0   9-711.488 172.286   5
   2   0  10 1749.83 264.850   5
   2   0  10 2405.08 389.762   4
   2   0  11 28.6591 168.352   4
   2   0  12-20.4417 170.029   4
   2   0  13-277.149 265.696   4
   2   0  14 3988.04 590.396   4
   2   0  15 59.4223 262.290   4
  -2   0 -16 3818.50 153.550  22
   2   0  16 3657.48 151.748  10
   2   0  16 3541.89 149.489  32
   2   0  17-5.13758 41.4278  10
   2   0  17 9.84256 40.1823  32
  -2   0 -17 29.2168 41.2579  22
  -2   0 -18 5659.49 207.812  22
   2   0  18 5869.07 207.398  10
   2   0  19 40.2028 44.0629  10
  -2   0 -19-0.79073 44.9150  22
   2   0  19 60.4321 51.3705  28
   2   0  20 15228.2 434.885  28
   2   0  20 14677.5 421.291  10
  -2   0 -20 15419.1 428.883  22
  -2   0 -21-28.8039 45.7852  22
   2   0  21 10.1046 48.1762  28
   2   0  22 3105.33 137.029  28
  -2   0 -22 3174.13 134.139  22
  -2   0 -23 3.91040 35.0866  22
   2   0  23 15.1016 40.2162  28
  -2   0 -24 28.9799 32.2632  22
   2   0  24 30.3178 30.7576  28
  -2   0 -25-13.3118 22.6917  22
  -2  -1  27 2402.10 87.1630  34
  -2  -1  26 41.8374 32.1422  34
  -2   1  26 57.4662 27.4178  34
   2   1 -25 1167.43 70.1429  22
   2  -1 -25 1140.35 69.7617  22
  -2   1  24 152.524 45.3482  28
   2  -1 -24 226.828 46.3032  22
   2   1 -24 229.745 45.3994  22
  -2   1  23 15.0391 43.6288  28
  -2  -1  23 73.3038 49.4991  28
   2   1 -23-5.27608 43.0966  22
   2  -1 -23 23.7023 41.9446  22
   2  -1 -22 269.466 53.4366  22
  -2  -1  22 148.095 54.8191  28
   2   1 -22 358.573 59.6858  22
  -2   1  22 276.821 57.6825  28
  -2  -1  21-53.8452 50.5694  28
  -2   1  21 3.24808 42.0185  26
   2  -1 -21 19.4392 42.6223  22
  -2   1  21 9.85778 45.1526  28
   2   1 -21-51.9737 44.8503  22
   2   1 -20 323.128 55.1815  22
  -2  -1  20 304.171 61.2131  28
  -2   1  20 379.627 59.7009  28
   2  -1 -20 371.135 59.4388  22
  -2  -1  19 18219.8 502.389  28
   2  -1 -19 18303.1 492.468  22
   2   1 -19 17558.9 489.554  22
  -2   1  19 17473.8 496.477  28
  -2   1  18 684.629 65.0692  28
   2  -1 -18 704.780 65.9925  22
   2   1 -18 664.374 64.2284  22
  -2  -1  18 767.759 73.7396  28
  -2  -1  17 2867.89 523.289   4
  -2  -1  17 2822.04 129.104  28
  -2  -1  17 2472.24 455.188   5
  -2   1  17 2926.00 505.162   5
  -2   1  17 2554.87 125.124  28
   2  -1 -17 2557.98 120.254  22
   2   1 -17 2786.38 123.939  22
  -2   1  16 25852.8 1562.52   5
  -2  -1  16 28570.9 1569.61   4
  -2  -1  16 27676.8 1564.27   5
  -2   1  15 15692.4 1117.90   5
  -2  -1  15 14215.8 1027.86   4
  -2  -1  15 14491.5 1051.18   5
  -2   1  14 24215.9 1381.65   5
  -2  -1  14 24675.8 1363.02   5
  -2  -1  14 23750.2 1316.87   4
  -2   1  13 21069.0 1220.47   5
  -2  -1  13 21380.3 1209.03   5
  -2   1  13 19981.5 1041.86   4
  -2  -1  13 21085.0 1165.72   4
  -2  -1  12 14131.6 922.865   5
  -2   1  12 13938.4 799.588   4
  -2  -1  12 15005.7 914.926   4
  -2   1  12 13649.8 921.454   5
  -2   1  11 13940.5 743.483   4
  -2  -1  11 12904.7 849.297   5
  -2   1  11 13302.6 869.066   5
  -2  -1  11 12989.5 807.803   4
  -2   1  10 15756.6 909.160   5
  -2  -1  10 15625.7 896.292   5
  -2  -1  10 16072.4 861.819   4
  -2   1  10 16643.2 778.667   4
  -2   1   9 2937.11 359.605   5
  -2  -1   9 2465.58 344.239   5
  -2  -1   9 2898.13 336.701   4
  -2   1   9 3289.50 295.814   4
  -2   1   8 1295.03 249.622   5
  -2  -1   8 1212.40 232.747   5
  -2  -1   8 1072.41 200.188   4
  -2   1   8 1245.11 176.828   4
  -2   1   7 18881.9 859.901   5
  -2  -1   7 18923.2 867.951   5
  -2  -1   7 17858.1 804.479   4
  -2   1   7 19134.2 696.529   4
  -2   1   6 33777.3 1172.41   5
  -2  -1   6 32876.9 1178.34   5
  -2  -1   6 33465.1 1132.63   4
   2  -1  -6 30437.9 821.705   2
  -2   1   6 34295.2 967.959   4
  -2   1   5 4207.35 214.117   4
  -2  -1   5 4153.90 316.155   4
   2  -1  -5 4006.44 199.255   2
  -2  -1   4 22645.0 812.390   4
   2  -1  -4 22672.0 687.250   2
   2  -1  -3 50660.1 1373.21   2
  -2  -1   3 51714.3 1461.53   4
  -2  -1   2 99613.7 2585.51   4
   2  -1  -2 100759. 2538.55   2
   2  -1  -2 101980. 2576.18   6
   2  -1  -1 2579.06 138.553   4
   2  -1  -1 2346.03 202.418   2
   2  -1   0 15393.6 514.441   4
   2  -1   1 118550. 2960.47   4
   2  -1   1 119101. 3020.75   6
   2  -1   2 116765. 3000.19   2
   2  -1   2 115396. 2970.44   4
   2  -1   3 50815.5 1523.15   4
   2   1   3 49870.2 1242.70   6
   2  -1   3 50091.4 1503.15   2
   2  -1   4 1062.77 209.619   4
   2  -1   4 755.447 162.721   2
   2  -1   5 13193.0 628.845   2
   2  -1   5 13534.9 697.885   4
   2  -1   6 697.633 198.560   4
   2  -1   6 193.189 108.533   2
   2  -1   7 9783.42 498.410   5
   2  -1   7 9066.18 635.174   4
   2   1   7 10023.4 458.974   2
   2  -1   7 9598.11 558.463   2
   2   1   7 9697.17 550.020   5
   2  -1   8 1235.80 262.852   4
   2  -1   8 1314.02 215.997   2
   2  -1   8 1410.31 201.807   5
   2   1   8 1156.29 218.478   5
   2  -1   9 27298.1 1315.78   4
   2  -1   9 27581.2 1106.27   2
   2  -1   9 28773.3 1087.60   5
   2   1   9 29109.6 1179.73   5
   2  -1  10 39068.4 1668.22   4
   2   1  10 34696.3 1410.58   5
   2  -1  11 8905.07 768.345   4
   2   1  11 8131.98 615.504   5
   2   1  11 7432.41 695.378   4
   2   1  12 25097.1 1387.16   4
   2  -1  12 24253.8 1394.69   4
   2   1  13-99.8943 209.194   4
   2  -1  13 186.238 235.343   4
   2  -1  14 13577.3 1109.70   4
   2   1  14 13107.4 1062.79   4
   2  -1  15 893.196 334.917   4
   2   1  15 1332.10 392.709   4
   2   1  15 1193.34 80.3232  10
  -2   1 -15 1368.91 83.8866  22
   2  -1  15 1150.81 79.5507  10
  -2  -1 -15 1185.45 79.4306  22
   2   1  16 26246.4 686.716  10
  -2   1 -16 27186.1 690.300  22
   2  -1  16 26578.7 688.550  10
  -2  -1 -16 26925.7 690.723  22
   2  -1  16 26398.5 696.306  32
   2  -1  17 5011.42 193.162  32
  -2   1 -17 5062.70 188.050  22
   2  -1  17 4675.04 184.937  10
   2  -1  17 5084.79 192.173  28
   2   1  17 5017.72 188.000  10
  -2  -1 -17 5180.70 189.459  22
   2   1  18 1936.52 108.591  10
  -2  -1 -18 1935.00 108.490  22
   2  -1  18 1616.87 106.106  32
   2  -1  18 1980.42 112.757  28
   2  -1  18 1827.66 106.540  10
  -2   1 -18 1773.22 104.990  22
  -2  -1 -19 3216.17 143.301  22
   2   1  19 3242.66 142.538  10
  -2   1 -19 3337.08 144.784  22
   2  -1  19 3115.57 146.720  28
   2  -1  20 3121.71 144.727  28
  -2   1 -20 3133.34 139.994  22
  -2  -1 -20 3122.22 139.316  22
   2   1  20 3261.78 140.922  10
   2   1  20 3196.11 147.987  28
   2   1  21 850.936 72.1968  10
   2  -1  21 782.187 71.4334  28
   2   1  21 776.915 75.7329  28
  -2   1 -21 814.076 72.2982  22
  -2  -1 -21 752.311 68.3927  22
  -2   1 -22 932.423 69.3648  22
   2   1  22 940.879 68.8218  10
   2  -1  22 988.337 73.4941  28
  -2  -1 -22 1034.99 72.9670  22
   2   1  22 992.387 78.6218  28
   2   1  23 1855.33 94.9709  28
  -2  -1 -23 1837.51 89.3696  22
  -2   1 -23 1748.30 87.4262  22
   2  -1  23 1860.13 92.9717  28
  -2   1 -24 137.207 30.7259  22
   2  -1  24 107.931 30.7729  28
  -2  -1 -24 154.636 32.5914  11
  -2  -1 -24 143.523 30.5487  22
   2   1  24 94.5293 32.7673  28
  -2   1 -25 2837.84 97.1460  22
  -2  -1 -25 2859.57 97.4476  22
   2   1  25 3135.93 103.573  28
  -2  -2  26 60.5087 30.1568  34
  -2  -2  25 456.859 51.5974  34
   2  -2 -24 57.9327 34.1262  22
   2   2 -24 49.9943 33.0495  22
  -2   2  24 68.0674 35.5047  28
  -2   2  23 944.348 71.3324  28
   2   2 -23 1060.13 72.6687  22
   2  -2 -23 972.518 69.3036  22
  -2   2  22 154.442 44.0034  28
  -2   2  22 197.700 45.0197  26
   2  -2 -22 137.778 38.7877  22
   2   2 -22 169.415 44.8933  22
   2  -2 -21 4224.87 167.745  22
  -2   2  21 4519.31 175.825  28
   2   2 -21 4487.96 170.788  22
  -2  -2  21 4521.25 182.170  28
  -2   2  20 2758.82 133.645  28
   2   2 -20 3078.07 134.087  22
  -2  -2  20 3032.47 144.668  28
   2  -2 -20 2808.13 130.974  22
   2   2 -19 12859.5 376.366  22
   2  -2 -19 12978.6 376.677  22
  -2  -2  19 13504.1 391.554  28
  -2   2  19 13063.6 382.545  28
   2  -2 -18 2621.71 122.090  22
   2   2 -18 2570.35 121.033  22
  -2   2  18 2547.67 125.307  28
   2  -2 -18 2469.00 112.004  20
   2  -2 -17 12588.1 357.226  20
  -2   2  17 12677.6 371.602  28
   2  -2 -17 13211.1 369.301  22
  -2  -2  17 12766.5 376.535  28
   2  -2 -17 13272.7 366.162  27
   2   2 -17 13032.2 368.051  22
  -2  -2  16 9.66802 248.740   4
  -2   2  16 276.292 220.895   5
  -2   2  15 3794.26 584.678   5
  -2   2  14 2219.40 437.071   5
  -2  -2  13 11448.0 901.855   4
  -2   2  13 12755.8 958.805   5
  -2   2  12 24086.5 1323.65   5
  -2  -2  12 25578.2 1333.18   4
  -2   2  11 23359.6 1223.49   5
  -2  -2  11 22386.4 1196.79   4
  -2  -2  10 7155.90 620.564   4
  -2   2  10 8208.67 515.520   4
  -2   2  10 8102.60 663.582   5
  -2   2   9 1852.91 327.912   5
  -2  -2   9 1394.20 189.971   3
  -2   2   8 28059.6 1227.17   5
  -2  -2   8 27921.2 995.875   3
   2  -2  -8 28203.0 946.472   6
  -2  -2   8 27912.5 1217.12   4
  -2  -2   7 66710.8 2129.66   4
   2  -2  -7 64960.1 1834.08   6
   2  -2  -6 33997.0 1006.86   2
  -2  -2   6 33691.8 1293.71   4
   2  -2  -6 33579.9 1099.95   6
   2  -2  -6 35171.4 1218.78   1
   2  -2  -5 70449.2 2045.48   1
   2  -2  -5 69702.2 1956.51   6
  -2  -2   5 71392.1 2146.97   4
   2  -2  -5 69828.1 1888.55   2
   2  -2  -4 9014.44 469.871   6
  -2  -2   4 9106.71 549.221   4
   2  -2  -4 9171.90 447.772   2
   2  -2  -4 8921.35 502.879   1
   2  -2  -3 1618.77 223.764   1
  -2  -2   3 1465.88 220.067   4
   2  -2  -3 1152.60 178.136   2
   2  -2  -3 1419.86 207.088   6
   2  -2  -2 1462.98 202.667   2
   2  -2  -2 1330.36 198.887   6
   2  -2  -2 1409.07 212.213   1
   2  -2  -1 148685. 3645.49   4
   2  -2  -1 148134. 3806.04   2
   2  -2  -1 148237. 3807.28   1
   2  -2   0 69.3817 132.158   2
   2  -2   0 213.113 113.961   4
   2  -2   1 130196. 3438.55   2
   2  -2   1 128936. 3324.21   4
   2  -2   2 21162.8 824.487   4
   2  -2   2 19022.0 850.570   2
   2  -2   3 23658.3 952.888   4
   2  -2   3 24439.4 996.677   2
   2  -2   4 4128.68 383.328   2
   2  -2   4 4411.54 397.708   4
   2  -2   5 1130.74 236.351   4
   2  -2   5 1046.36 218.399   2
   2  -2   6 6740.77 524.280   2
  -2  -2  -6 7679.80 433.830   3
   2  -2   6 6621.33 538.407   4
   2  -2   7 600.814 221.926   4
   2  -2   7 1081.83 236.285   2
  -2  -2  -7 780.446 143.565   3
   2  -2   8 7814.48 652.494   4
   2  -2   8 6966.90 554.454   2
   2   2   9 6903.64 562.780   5
   2  -2   9 6981.65 565.145   2
   2  -2   9 7225.70 656.873   4
   2  -2  10 200.499 129.742   2
   2  -2  10 144.667 180.854   4
   2   2  10 89.6788 132.407   5
   2  -2  11 18217.2 1174.37   4
   2   2  11 17910.5 1035.64   5
   2  -2  12 3447.37 534.715   4
   2   2  13 13517.5 1042.68   4
   2  -2  13 13591.6 1105.82   4
   2   2  14 6384.17 740.357   4
   2  -2  14 5076.71 700.344   4
  -2   2 -15 7714.94 246.483  22
  -2  -2 -15 7634.66 246.139  22
  -2  -2 -15 7762.99 238.842  27
   2   2  15 7575.65 247.605  10
   2  -2  15 8033.62 261.538  32
   2  -2  15 7898.57 251.905  28
   2  -2  16 597.646 63.6304  28
   2   2  16 600.518 64.9881  10
  -2   2 -16 755.737 66.3797  22
   2  -2  16 627.765 70.6067  32
  -2  -2 -16 669.237 60.4274  27
  -2  -2 -16 670.131 63.8004  22
  -2   2 -17 3035.00 134.352  22
  -2  -2 -17 3028.13 128.090  27
   2  -2  17 2956.27 144.076  32
   2   2  17 3124.17 139.139  10
  -2  -2 -17 3109.49 135.748  22
   2  -2  17 2932.52 138.014  28
   2  -2  18 86.1074 50.2405  32
  -2   2 -18 120.828 42.7135  22
   2  -2  18 55.1976 42.7199  28
   2   2  18 131.570 51.6837  10
  -2  -2 -18 100.377 44.5984  22
   2   2  19 3255.39 141.187  10
  -2   2 -19 3136.54 138.300  22
   2  -2  19 3013.16 140.083  28
  -2  -2 -19 3285.05 139.870  22
   2  -2  20 403.032 56.6418  28
   2   2  20 487.901 59.5908  10
  -2   2 -20 554.602 61.4820  22
  -2  -2 -20 492.754 57.8723  22
  -2  -2 -21 143.806 40.7617  22
   2   2  21 59.8651 47.5823  28
  -2   2 -21 38.7954 34.8447  22
   2   2  21 101.350 41.4440  10
   2  -2  21 83.3775 41.9371  28
   2   2  22 110.560 42.1804  28
  -2  -2 -22-6.57993 32.9453  22
  -2   2 -22 10.5442 32.0157  22
   2   2  22 41.1769 36.7730  10
   2  -2  22 39.0622 35.2390  28
  -2  -2 -23 1403.04 73.0643  22
  -2  -2 -23 1538.18 76.6229  11
  -2   2 -23 1442.26 73.7068  22
   2   2  23 1668.86 84.1111  28
  -2   2 -24 1987.93 78.3056  22
  -2  -2 -24 1932.68 77.3431  22
   2   2  24 1896.88 82.8947  28
  -2  -2 -24 1993.13 79.2006  11
  -2  -3  26 25.9226 23.6165  34
  -2  -3  25 4324.58 144.661  34
  -2  -3  24 1677.78 87.3562  34
  -2   3  23 5073.96 167.834  26
  -2   3  23 5263.96 172.240  28
   2   3 -23 5115.42 168.279  22
  -2  -3  23 5515.77 187.199  34
  -2   3  22 8.65826 32.0459  28
   2  -3 -22-20.1450 34.4926  11
   2  -3 -22 45.5723 31.6572  22
   2   3 -22-13.0272 34.1705  22
  -2  -3  22 18.8484 47.7555  34
   2   3 -21 4820.93 171.541  22
  -2   3  21 4705.00 174.455  28
   2  -3 -21 5031.16 173.752  11
   2  -3 -21 4865.92 172.850  22
  -2   3  20 175.288 42.5796  28
   2   3 -20 156.566 41.4174  22
   2  -3 -20 172.778 44.0875  22
   2  -3 -20 199.734 44.0229  11
  -2  -3  20 205.516 46.2604  23
   2   3 -19 245.518 43.1963  22
   2  -3 -19 298.988 50.3843  11
  -2   3  19 266.874 48.9401  28
  -2  -3  19 284.829 55.3048  23
   2  -3 -19 295.865 46.5304  22
   2  -3 -19 323.937 48.7970  20
   2  -3 -18 819.166 65.1491  20
   2   3 -18 645.524 60.4446  22
  -2  -3  18 695.765 69.5743  23
   2  -3 -18 784.909 65.1520  22
   2  -3 -18 746.180 65.1925  11
   2  -3 -18 779.425 70.2202  27
  -2  -3  17 770.355 72.4885  23
   2  -3 -17 735.216 62.4937  20
   2  -3 -17 869.005 71.3719  27
   2   3 -17 693.779 60.2308  22
   2  -3 -17 863.436 70.5813  11
  -2  -3  16 8614.35 281.630  23
   2  -3 -16 9178.35 274.181  27
   2  -3 -16 9208.91 274.658  11
   2  -3 -16 8854.81 268.731  20
  -2  -3  16 9005.05 283.002  28
  -2   3  15 155.336 208.889   5
  -2  -3  15 32.6409 217.907   4
  -2   3  14 188.611 220.365   5
  -2  -3  14 65.8355 195.414   4
  -2  -3  13-249.228 263.742   4
  -2   3  13 259.967 198.638   5
  -2   3  12 495.776 252.370   5
  -2  -3  12 35.3367 195.738   4
  -2  -3  11 4153.53 548.498   4
   2  -3 -11 4298.45 457.352   1
  -2   3  11 5094.99 593.724   5
  -2   3  10 19961.9 1154.99   5
  -2  -3  10 18240.2 1121.79   4
   2  -3 -10 18427.7 950.754   1
  -2  -3   9 58078.6 1861.99   3
  -2  -3   9 56555.4 2173.50   4
   2  -3  -9 55396.0 1922.77   1
   2  -3  -8 5649.04 461.303   1
  -2  -3   8 5877.07 576.594   4
  -2  -3   8 6619.19 486.528   3
  -2  -3   7 23196.4 1006.25   3
   2  -3  -7 22415.8 1002.31   1
  -2  -3   7 22834.9 1154.64   4
   2  -3  -6 1523.65 241.851   1
  -2  -3   6 1248.03 284.386   4
  -2  -3   6 1532.69 245.216   3
   2  -3  -5 850.474 201.747   1
  -2  -3   5 1278.68 231.494   3
   2  -3  -5 1138.49 192.235   2
  -2  -3   5 1157.05 277.872   4
   2  -3  -4 22.4936 119.172   2
  -2  -3   4 7.21928 143.852   4
   2  -3  -4-16.7120 131.089   1
   2  -3  -3 1578.71 253.435   1
  -2  -3   3 1856.90 280.049   4
   2  -3  -3 2259.68 277.497   2
   2  -3  -3 2159.37 290.033   3
   2  -3  -2 62395.1 2000.33   2
   2  -3  -2 66146.6 2032.74   3
   2  -3  -1 9262.48 502.140   4
   2  -3  -1 9025.58 571.900   3
   2  -3  -1 8654.24 577.323   2
   2  -3   0 8375.43 566.929   2
   2  -3   0 8389.21 507.035   4
   2  -3   0 8835.79 567.945   3
   2  -3   1 8250.24 522.011   4
   2  -3   1 8266.73 547.275   3
   2  -3   1 7853.74 578.461   2
   2  -3   2 3037.92 332.900   3
   2  -3   2 2409.70 302.357   4
   2  -3   2 2470.23 340.001   2
  -2  -3  -3 24332.2 1037.83   3
   2  -3   3 23263.1 1054.57   4
   2  -3   3 25282.0 1137.41   2
   2  -3   4-12.0957 136.576   4
   2  -3   4-83.0049 180.526   2
  -2  -3  -4 91.8945 123.491   3
   2  -3   5 22607.6 1115.19   4
  -2  -3  -5 23440.7 1009.02   3
   2  -3   5 23039.0 1131.82   2
   2  -3   6 110.824 157.423   4
   2  -3   6 21.2450 168.437   2
  -2  -3  -6 465.346 165.574   3
   2  -3   7 14844.8 914.506   2
  -2  -3  -7 14423.0 746.973   3
   2  -3   7 14870.0 944.295   4
   2  -3   8 436.122 208.982   4
   2  -3   8 833.556 250.985   2
   2  -3   9 3803.37 518.818   4
   2  -3   9 3680.11 457.353   2
   2  -3  10-69.8168 232.858   4
   2  -3  10 118.447 173.259   2
   2  -3  11 218.475 193.022   4
   2   3  11 593.985 243.011   5
   2  -3  12 5684.14 720.855   4
   2   3  12 4354.46 562.091   5
   2  -3  13-78.4622 242.064   4
  -2  -3 -14 1151.39 74.3700  27
   2  -3  14 1110.61 85.3737  32
   2   3  14 1031.50 76.7521  10
   2  -3  15 141.459 53.7477  32
  -2   3 -15 59.3976 35.3597  22
  -2  -3 -15 77.9596 39.9441  27
   2   3  15 72.2769 44.1545  10
   2  -3  16 1673.13 108.368  32
  -2  -3 -16 1772.04 95.8920  27
  -2   3 -16 1690.17 93.4375  22
  -2  -3 -16 1626.62 91.8703  22
   2   3  16 1643.51 98.9507  10
   2  -3  16 1721.39 96.4959  28
  -2   3 -17 4826.11 179.210  22
  -2  -3 -17 5240.75 183.448  27
   2  -3  17 5237.47 188.141  28
  -2  -3 -17 4854.14 180.235  22
   2   3  17 5240.12 190.465  10
   2  -3  17 5149.01 203.414  32
  -2   3 -18 72.7110 38.6839  22
   2  -3  18 63.7585 37.5568  28
   2  -3  18 85.6560 55.4764  32
   2  -3  18 123.148 44.7784  23
  -2  -3 -18 130.886 40.5628  27
  -2  -3 -18 132.180 41.0639  22
   2   3  18 109.728 44.6195  10
  -2   3 -19 3399.05 138.020  22
   2  -3  19 3621.37 148.592  23
  -2  -3 -19 3629.40 141.001  22
   2   3  19 3611.29 148.265  10
   2  -3  19 3575.72 145.443  28
   2   3  20 1950.75 100.390  10
  -2   3 -20 1888.18 93.4631  22
  -2  -3 -20 2036.09 107.341  11
  -2  -3 -20 1858.53 92.9648  22
   2  -3  20 2075.12 101.209  23
  -2   3 -21 4969.30 168.269  22
  -2  -3 -21 5297.37 182.759  11
  -2  -3 -21 5178.48 169.917  22
   2   3  21 5521.27 178.078  10
   2   3  21 5225.40 182.894  28
  -2   3 -22 21.3847 26.7027  22
   2   3  22-0.91839 32.5469  28
  -2  -3 -22 24.9168 35.1195  11
   2   3  22 96.3485 33.7369  10
  -2  -3 -22 43.7683 28.0489  22
   2   3  23 113.035 30.2600  28
   2   3  23 60.1691 26.1741  10
   2  -3  23 150.420 33.3204  34
  -2  -3 -23 152.861 32.3995  11
  -2  -3 -24 1324.45 57.2420  11
  -2  -4  25 385.695 36.6295  31
  -2  -4  24 790.209 53.7551  34
  -2  -4  24 942.050 59.7568  31
  -2   4  23 2162.61 89.6498  26
  -2  -4  23 2139.77 98.0725  34
  -2  -4  22 359.449 50.1718  34
   2  -4 -22 452.676 44.7404  11
  -2  -4  22 394.416 48.0002  23
  -2  -4  21 6536.58 220.058  34
   2  -4 -21 6732.12 210.437  11
  -2  -4  21 6547.09 218.513  23
   2  -4 -20 5156.95 182.383  11
  -2  -4  20 5236.59 193.761  23
  -2  -4  20 5299.95 194.015  34
   2  -4 -20 5335.16 179.426  20
   2  -4 -19 138.054 43.3463  11
  -2  -4  19 167.433 50.4150  23
   2  -4 -19 191.096 52.0881  27
   2  -4 -19 177.013 42.2438  20
  -2  -4  19 140.331 51.0208  34
   2  -4 -18 1639.99 95.5383  27
  -2  -4  18 1589.25 104.204  23
   2  -4 -18 1563.10 91.9168  20
  -2  -4  18 1632.86 102.247  34
   2  -4 -18 1532.52 92.4461  11
  -2  -4  17 5827.91 218.692  23
   2  -4 -17 5934.01 203.265  20
   2  -4 -17 6125.51 208.844  27
   2  -4 -17 6117.33 209.954  11
   2  -4 -16 3836.83 154.233  11
  -2  -4  16 3872.68 166.922  23
   2  -4 -16 3990.59 154.620  20
   2  -4 -16 3918.03 154.103  27
  -2  -4  15 6669.10 232.205  23
   2  -4 -15 6249.99 212.179  20
   2  -4 -15 6343.95 215.907  11
   2  -4 -15 6572.38 215.439  27
   2  -4 -14 3026.45 127.077  27
   2  -4 -14 3063.71 126.750  20
   2  -4 -14 3047.50 131.130  11
  -2  -4  14 2970.54 138.842  23
  -2  -4  14 2917.39 126.372  26
  -2  -4  13 162.203 263.536   4
  -2   4  13 336.513 293.086   5
  -2   4  12 19893.9 1346.22   5
  -2  -4  12 22031.1 1447.38   4
  -2  -4  11 1265.46 332.205   4
  -2   4  11 1512.82 379.854   5
  -2  -4  10 19040.9 1267.12   4
  -2  -4   9 10325.8 896.247   4
  -2  -4   9 11677.9 764.883   3
  -2  -4   8 11792.5 770.293   3
   2  -4  -8 10363.7 706.239   1
  -2  -4   8 12467.4 942.927   4
   2  -4  -7 3446.56 398.250   1
  -2  -4   7 3427.37 410.004   3
  -2  -4   7 3477.25 489.100   4
  -2  -4   6 16147.3 929.931   3
  -2  -4   6 17084.5 1061.25   4
   2  -4  -6 16173.5 876.395   1
  -2  -4   5 398.805 184.045   3
  -2  -4   5 582.564 246.042   4
  -2  -4   4 4255.07 461.469   3
   2  -4  -3 5.20474 127.018   2
  -2  -4   3-134.582 178.510   3
   2  -4  -3 281.361 173.523   3
   2  -4  -2 25300.4 1187.62   3
   2  -4  -2 25072.7 1176.29   2
  -2  -4   2 24972.0 1192.85   3
   2  -4  -1 29709.3 1314.47   3
  -2  -4   1 29501.0 1315.96   3
   2  -4  -1 29599.2 1330.67   2
  -2  -4   0 4076.40 447.506   3
   2  -4   0 3664.37 443.240   2
   2  -4   0 4569.82 432.314   4
   2  -4   0 4739.11 476.178   3
  -2  -4  -1 47718.3 1756.79   3
   2  -4   1 43578.1 1761.05   2
   2  -4   1 41555.3 1614.92   4
   2  -4   1 44490.6 1704.80   3
   2  -4   2 42983.7 1777.14   2
  -2  -4  -2 43170.0 1704.63   3
   2  -4   2 46593.5 1731.48   3
   2  -4   2 43887.6 1687.35   4
  -2  -4  -3 6293.67 557.449   3
   2  -4   3 5816.99 549.760   4
   2  -4   3 7065.85 645.315   2
  -2  -4  -4 4827.62 488.791   3
   2  -4   4 4883.87 539.242   2
   2  -4   4 4517.69 497.847   4
   2  -4   5 647.505 256.859   2
   2  -4   5 904.771 270.208   4
  -2  -4  -5 1019.29 250.299   3
   2  -4   6 8056.24 715.330   4
   2  -4   6 7481.94 709.473   2
  -2  -4  -6 8425.42 643.586   3
   2  -4   7-100.013 181.183   4
  -2  -4  -7-20.1529 119.434   3
   2  -4   7 112.172 206.864   2
   2  -4   8 9036.66 822.294   4
   2  -4   8 9029.73 808.798   2
   2  -4   9 1434.13 359.165   4
   2  -4  10 20037.3 1349.37   4
   2  -4  11 5272.99 716.885   4
   2   4  11 4976.43 640.842   5
   2  -4  12 7710.65 256.195  32
   2   4  12 7540.14 823.687   5
  -2  -4 -12 7774.27 245.165   8
   2  -4  12 7621.01 880.974   4
   2   4  13 5609.62 190.751  13
  -2  -4 -13 5411.23 192.283  27
   2  -4  13 5626.05 209.044  32
  -2  -4 -14 1582.02 92.6503  27
  -2  -4 -14 1462.77 97.8648  11
   2  -4  14 1332.83 96.1542  32
  -2  -4 -15 47.1906 50.8615  11
   2  -4  15 63.9417 51.1041  32
   2   4  15 110.179 49.2420  10
  -2  -4 -15 94.9488 44.0107  27
  -2  -4 -16 162.774 52.0402  11
   2  -4  16 269.403 59.4834  23
   2  -4  16 269.145 63.2662  32
  -2  -4 -16 138.229 47.4160  27
   2   4  16 125.945 45.3276  10
  -2  -4 -17 240.743 49.6288  27
   2   4  17 180.431 49.5874  10
   2  -4  17 150.841 51.3973  23
  -2  -4 -17 190.340 57.3195  11
  -2  -4 -18 833.058 68.8661  27
   2  -4  18 731.306 74.3879  23
   2   4  18 849.357 71.9595  10
  -2  -4 -18 881.360 79.4930  11
   2  -4  19 1116.19 81.5687  23
   2   4  19 1037.90 75.6659  10
  -2  -4 -19 1279.04 76.4474  27
  -2  -4 -19 1085.17 80.5750  11
   2  -4  20 1918.48 99.3539  23
   2   4  20 2130.91 98.1989  10
  -2  -4 -20 1880.64 98.7757  11
   2   4  20 1824.31 93.5010  28
   2  -4  21 1513.05 74.0007  34
   2   4  21 1339.26 73.8241  28
   2  -4  21 1528.71 77.6351  23
  -2  -4 -21 1558.57 82.5149  11
   2   4  21 1490.41 75.0360  10
   2   4  22 1091.98 58.1216  28
  -2  -4 -22 1145.27 63.5400  11
   2   4  22 1048.51 56.6272  10
  -2  -4 -23 62.0857 23.3172  11
  -2  -5  24 667.977 43.2742  31
  -2  -5  23 457.258 37.7985  34
  -2   5  23 439.485 37.2150  26
  -2  -5  23 575.322 50.7764  31
  -2  -5  23 502.780 41.0653  23
  -2  -5  22 480.052 44.5520  34
  -2  -5  22 508.560 48.8870  23
  -2  -5  22 545.846 57.9807  31
  -2  -5  21 34.5429 47.6554  31
  -2  -5  21 5.15057 37.4424  23
  -2  -5  21-25.5146 32.1452  34
   2  -5 -20 4850.49 163.599  20
   2  -5 -20 4867.57 169.231  11
  -2  -5  20 4767.19 170.155  34
  -2  -5  20 5035.49 182.545  23
  -2  -5  20 5348.74 186.962  31
  -2  -5  19 626.472 69.7322  23
   2  -5 -19 484.690 55.8647  27
  -2  -5  19 435.134 54.3806  34
   2  -5 -19 515.655 56.2948  20
   2  -5 -19 455.587 55.2573  11
  -2  -5  18 2430.43 115.518  34
   2  -5 -18 2394.69 111.642  20
   2  -5 -18 2346.37 116.124  11
   2  -5 -18 2350.25 115.376  27
  -2  -5  18 2463.18 127.339  23
  -2  -5  17 1920.52 102.990  34
  -2  -5  17 1920.08 116.290  23
   2  -5 -17 2045.22 103.509  20
   2  -5 -17 1875.81 102.795  27
   2  -5 -17 1883.71 104.352  11
   2  -5 -16 562.277 59.7789  27
  -2  -5  16 360.707 64.5921  23
  -2  -5  16 510.885 62.0405  34
   2  -5 -16 513.680 60.4946  20
   2  -5 -16 518.407 61.2813  11
  -2  -5  15 1847.02 116.565  23
   2  -5 -15 2124.96 108.421  20
  -2  -5  15 2100.94 107.382  34
   2  -5 -15 2036.31 107.675  27
   2  -5 -15 2007.70 108.832  11
   2  -5 -14 3990.72 155.925  20
   2  -5 -14 4003.97 156.041  27
  -2  -5  14 4017.07 156.370  26
   2  -5 -14 3948.72 159.056  11
  -2  -5  14 3888.40 169.487  23
   2  -5 -13 1531.93 89.2778  27
   2  -5 -13 1697.63 95.4559  11
   2  -5 -13 1575.40 92.6867  20
  -2  -5  13 1462.15 91.5138  26
  -2  -5  13 1739.15 107.146  23
   2  -5 -12 5766.08 198.136  20
   2  -5 -12 5890.66 200.960  11
  -2  -5  12 5603.90 199.239  26
  -2  -5  12 5812.10 212.610  23
  -2  -5  11 67.7086 43.7764  23
  -2   5  11 306.431 298.101   5
   2  -5 -11 61.1351 35.9526  20
  -2  -5  10 5324.42 733.278   4
  -2  -5   9 15.3226 188.847   4
  -2  -5   8 10661.0 968.278   4
  -2  -5   8 10604.4 832.426   3
  -2  -5   7 5098.41 580.792   3
  -2  -5   7 5666.09 699.796   4
  -2  -5   6 2102.17 369.578   3
  -2  -5   5 76.7940 173.900   3
  -2  -5   4 12351.6 906.613   3
  -2  -5   3 3493.77 483.102   3
  -2  -5   2 4821.79 557.600   3
  -2  -5   1 120.299 186.796   3
  -2  -5   0 664.706 252.070   3
  -2  -5  -1 997.881 289.622   3
  -2  -5  -2 13842.5 966.263   3
   2  -5   2 14059.8 941.821   4
   2  -5   3 283.789 201.337   4
  -2  -5  -3 150.055 178.686   3
   2  -5   4 7046.93 700.151   4
  -2  -5  -4 6678.52 660.824   3
  -2  -5  -5 1475.40 324.131   3
   2  -5   5 1459.81 356.900   4
   2  -5   6 7990.03 798.920   4
  -2  -5  -6 8041.97 722.651   3
   2  -5   7 20182.8 1333.19   4
   2  -5   8 8181.94 852.462   4
  -2  -5  -9 1245.40 80.3582  11
   2  -5   9 1104.64 379.640   4
  -2  -5  -9 1106.96 76.6984   8
   2  -5  10 9399.22 293.516  32
  -2  -5 -10 10156.3 295.772  11
  -2  -5 -10 9462.08 288.494   8
   2  -5  10 9277.27 287.591  14
   2  -5  10 9549.90 290.783  12
  -2  -5 -11 1528.06 94.2935  11
   2  -5  11 1572.20 93.7454  12
  -2  -5 -11 1505.89 86.9317  20
   2  -5  11 1402.12 90.4797  14
  -2  -5 -11 1639.03 93.3040   8
   2  -5  11 1402.16 92.2158  32
   2  -5  12 1761.48 97.4329  12
  -2  -5 -12 1811.46 94.0346  20
  -2  -5 -12 1712.16 103.659  11
  -2  -5 -12 1716.47 99.2762   8
   2  -5  12 1725.85 104.345  32
   2  -5  13 2116.99 105.812  12
   2  -5  13 2147.47 117.603  32
  -2  -5 -13 1892.64 97.6278  20
  -2  -5 -13 2041.10 113.004  11
  -2  -5 -14 2564.28 123.886  27
   2  -5  14 2796.42 140.648  23
  -2  -5 -14 2572.09 128.097  11
   2  -5  14 2578.55 130.839  32
   2  -5  15 3633.22 163.728  23
  -2  -5 -15 3642.77 156.702  11
  -2  -5 -15 3532.17 147.447  27
   2  -5  16 2287.38 125.545  23
  -2  -5 -16 2142.75 117.601  11
   2   5  16 2243.22 114.585  10
  -2  -5 -16 2205.38 110.921  27
   2  -5  17-24.9374 47.9828  23
  -2  -5 -17 12.3165 49.0397  11
  -2  -5 -17 19.9752 39.5875  27
   2   5  17 33.2215 42.0268  10
  -2  -5 -18 2420.53 108.404  27
   2  -5  18 2531.33 121.960  23
   2   5  18 2435.95 110.654  10
  -2  -5 -18 2326.49 116.330  11
  -2  -5 -19 220.656 40.1805  27
  -2  -5 -19 160.959 44.9513  11
   2   5  19 193.493 40.1208  10
   2  -5  19 134.276 43.5641  23
  -2  -5 -20 40.7899 36.1856  11
   2  -5  20 55.3544 35.0935  23
   2   5  20-27.0163 28.6253  10
  -2  -5 -21 1978.03 83.5749  11
   2   5  21 1881.03 75.9072  10
   2  -5  21 2134.28 86.4865  31
   2  -5  21 1914.22 82.4603  23
  -2  -6  22 1218.78 61.5416  31
  -2  -6  21-22.8395 31.8315  23
  -2  -6  21 16.7869 35.4565  31
  -2  -6  20 2070.50 99.7289  23
   2  -6 -20 2054.36 85.6640  20
  -2  -6  20 2111.72 99.2204  31
  -2  -6  19 419.299 58.6799  23
   2  -6 -19 621.975 53.8524  27
  -2  -6  19 457.820 60.4220  31
   2  -6 -19 524.662 50.0244  20
  -2  -6  18 1507.63 96.3422  31
   2  -6 -18 1502.54 83.4451  20
  -2  -6  18 1603.79 98.7567  23
   2  -6 -18 1479.88 84.4230  27
   2  -6 -17 6185.49 203.389  27
  -2  -6  17 5733.25 212.554  31
   2  -6 -17 6297.21 203.524  20
  -2  -6  17 6090.40 219.955  23
  -2  -6  16 886.818 82.4833  31
  -2  -6  16 795.968 78.0070  23
   2  -6 -16 625.435 63.4897  27
   2  -6 -16 777.467 68.5462  20
  -2  -6  15 4684.56 185.563  31
   2  -6 -15 4789.94 175.856  20
   2  -6 -15 4450.64 170.950  27
  -2  -6  15 4759.91 190.740  23
   2  -6 -14 564.927 60.7985  27
  -2  -6  14 544.302 62.7083  26
   2  -6 -14 595.191 66.8432  20
  -2  -6  14 572.003 76.1575  23
  -2  -6  14 593.380 73.9734  31
  -2  -6  13 764.751 80.0677  31
  -2  -6  13 607.690 57.2261  29
   2  -6 -13 736.000 66.6794  27
   2  -6 -13 734.005 71.0402  20
  -2  -6  13 837.907 69.2224  26
  -2  -6  13 861.480 86.3892  23
  -2  -6  12 48.0160 49.2411  23
  -2  -6  12 163.408 46.6293  26
   2  -6 -12 151.400 49.9985  20
  -2  -6  12 110.797 53.4473  31
  -2  -6  11 1200.96 93.1919  23
   2  -6 -11 1297.49 76.5258  30
  -2  -6  11 1285.72 86.2126  26
   2  -6 -11 1187.72 84.0195  20
  -2  -6  11 1366.32 96.3017  31
  -2  -6  10 2535.99 130.132  23
   2  -6 -10 2379.02 109.917  30
   2  -6 -10 2616.16 122.551  20
  -2  -6  10 2616.33 127.434  31
   2  -6  -9 2905.26 130.610  20
  -2  -6   9 3205.19 142.498  23
  -2  -6   9 2972.15 139.703  31
  -2  -6   9 3221.13 137.642  26
   2  -6  -9 2939.57 123.575  30
  -2  -6   8 17251.8 468.300  26
  -2  -6   8 16171.5 1177.35   3
  -2  -6   8 16634.4 466.579  31
  -2  -6   8 17051.9 469.192  23
  -2  -6   7 3138.95 140.588  26
  -2  -6   7 3297.61 142.982  31
   2  -6  -7 3582.32 141.229  19
  -2  -6   7 3466.04 541.011   3
  -2  -6   6 5254.36 644.113   3
  -2  -6   5 114.105 165.446   3
  -2  -6   4 97.0821 181.443   3
  -2  -6   3 5821.30 695.733   3
  -2  -6   2-131.133 197.051   3
  -2  -6   1 15918.9 1161.88   3
  -2  -6   0 410.219 293.809   3
  -2  -6  -1 1508.89 405.947   3
  -2  -6  -2 745.131 298.060   3
  -2  -6  -3 1135.23 329.233   3
  -2  -6  -4-147.604 219.721   3
   2  -6   5-152.964 303.349   4
   2  -6   5-21.4290 43.5319  14
  -2  -6  -5 23.1813 41.3750  19
   2  -6   5-19.7073 38.6317  12
   2  -6   5 55.2828 42.8081  15
   2  -6   5 99.9894 48.8485  24
   2  -6   6 7990.71 247.253  29
  -2  -6  -6 8134.95 255.199  19
  -2  -6  -6 7581.29 801.977   3
   2  -6   6 8037.46 258.411  14
   2  -6   6 8239.79 262.486  12
   2  -6   6 8003.48 258.990  15
   2  -6   7 10895.7 330.072  12
   2  -6   7 10850.3 328.572  14
  -2  -6  -7 10824.1 321.997  19
  -2  -6  -7 11205.1 325.660  11
  -2  -6  -8 7048.85 236.032   8
   2  -6   8 7269.07 243.542  14
   2  -6   8 7232.78 244.492  12
  -2  -6  -8 7232.14 239.031  11
  -2  -6  -8 7386.38 238.596  19
  -2  -6  -9 4038.06 161.767   8
   2  -6   9 3972.25 164.903  12
  -2  -6  -9 4175.97 166.534  11
   2  -6   9 4169.29 172.026  23
   2  -6   9 4155.42 167.652  14
  -2  -6 -10 8.97177 43.5388   8
   2  -6  10 23.9873 47.0610  23
   2  -6  10-59.0244 49.4321  14
   2  -6  10 35.7591 44.7697  12
  -2  -6 -10 22.2488 47.3338  11
  -2  -6 -11 6027.80 212.673  11
   2  -6  11 5762.59 208.562  12
   2  -6  11 5901.36 218.873  23
  -2  -6 -11 5716.28 199.580  20
  -2  -6 -11 5828.03 206.556   8
  -2  -6 -12 61.7402 52.3946  11
  -2  -6 -12 155.826 43.4077  20
  -2  -6 -12 67.4568 47.3904   8
   2  -6  12 209.437 50.9474  12
   2  -6  12 159.934 59.4246  23
  -2  -6 -13 6910.71 233.905  27
   2  -6  13 7455.57 252.995  23
  -2  -6 -13 7185.57 241.871  11
   2  -6  13 7044.05 233.139  12
  -2  -6 -13 7096.80 225.683  20
   2  -6  14 1831.97 113.881  23
  -2  -6 -14 1941.07 112.445  11
  -2  -6 -14 1841.96 92.5154  20
  -2  -6 -14 1796.70 101.048  27
   2  -6  14 1917.91 98.5406  12
  -2  -6 -15 2819.41 131.846  11
   2  -6  15 2979.10 140.798  23
  -2  -6 -15 2762.26 126.807  27
  -2  -6 -15 2840.24 113.813  20
   2  -6  16 1841.96 105.841  23
  -2  -6 -16 1778.20 100.600  11
  -2  -6 -16 1892.62 95.8091  27
   2  -6  16 1689.35 94.2209  31
   2   6  16 1842.00 97.0828  10
  -2  -6 -17 39.8496 36.7937  27
   2  -6  17-21.6925 38.2706  31
  -2  -6 -17 25.2614 41.1826  11
   2   6  17 27.6208 33.9613  10
   2  -6  17-39.2585 44.4126  23
  -2  -6 -18 1884.88 84.1813  27
   2  -6  18 1826.96 86.2298  31
   2   6  18 1643.50 80.1010  10
   2  -6  18 1639.85 90.5680  23
   2  -6  19 1.64636 32.8871  23
   2   6  19-4.69482 24.3210  10
   2  -6  19-2.75334 30.3538  31
   2  -6  20 1310.43 64.9695  23
   2  -6  20 1391.03 60.9483  31
  -2  -7  20 1600.01 69.6515  31
   2  -7 -20 1597.64 64.7882  33
  -2  -7  20 1674.75 72.8392  23
  -2  -7  19 686.430 53.1741  31
   2  -7 -19 694.965 45.6199  20
  -2  -7  19 701.335 55.7968  23
   2  -7 -18 260.848 37.8562  27
  -2  -7  18 234.715 43.1474  31
  -2  -7  18 202.217 43.6278  23
   2  -7 -18 207.934 37.5680  20
  -2  -7  17 89.1680 44.9482  23
  -2  -7  17 59.4802 43.2275  31
   2  -7 -17 91.9088 34.3974  27
   2  -7 -17 73.2988 38.1776  20
   2  -7 -16 1495.06 84.3167  20
  -2  -7  16 1468.30 89.8242  31
  -2  -7  16 1499.63 92.9610  23
   2  -7 -16 1476.32 79.3486  27
  -2  -7  15 470.492 64.6004  23
  -2  -7  15 443.997 60.6896  31
   2  -7 -15 464.352 59.7015  20
   2  -7 -15 420.673 50.7400  27
  -2  -7  14 617.816 73.9746  23
   2  -7 -14 597.914 65.0984  20
   2  -7 -14 590.035 57.5904  27
  -2  -7  14 680.960 71.4408  31
  -2  -7  13 629.529 71.6855  23
  -2  -7  13 674.634 63.1329  26
  -2  -7  13 648.472 58.8159  29
   2  -7 -13 587.173 57.4586  27
   2  -7 -13 739.855 67.9742  20
  -2  -7  13 741.998 74.0495  31
  -2  -7  12 230.398 46.7630  26
  -2  -7  12 229.156 57.0503  31
  -2  -7  12 224.035 44.7083  29
  -2  -7  12 122.403 49.7239  23
   2  -7 -12 122.532 51.2618  20
   2  -7 -12 274.297 50.6523  27
  -2  -7  11 955.180 83.3274  31
  -2  -7  11 818.000 67.9380  29
   2  -7 -11 899.384 65.0845  30
  -2  -7  11 967.840 82.1605  23
   2  -7 -11 800.694 71.8856  20
  -2  -7  11 841.079 72.4335  26
  -2  -7  10 639.751 68.0011  26
  -2  -7  10 632.066 72.7982  31
  -2  -7  10 500.852 65.4819  23
  -2  -7  10 635.182 64.4909  29
   2  -7 -10 591.874 67.2067  20
   2  -7 -10 483.270 55.9029  30
  -2  -7   9 134.758 46.0385  26
   2  -7  -9 135.242 43.9758  30
  -2  -7   9 134.868 47.7231  23
   2  -7  -9 104.727 48.0405  20
  -2  -7   9 153.353 48.8138  29
  -2  -7   9 152.052 53.1160  31
  -2  -7   8 170.887 46.4631  29
  -2  -7   8 48.5468 40.7430  23
   2  -7  -8 201.235 42.9145  30
  -2  -7   8 159.000 53.4043  26
   2  -7  -8 183.879 48.0377  20
  -2  -7   8 121.499 52.6896  31
   2  -7  -7 1067.85 84.4124  33
  -2  -7   7 1250.85 87.3176  29
  -2  -7   7 1067.06 85.3558  31
  -2  -7   7 1186.68 86.7889  26
   2  -7  -6 10829.9 322.117  33
  -2  -7   6 10444.4 326.433  26
   2  -7  -6 10998.0 323.367  19
  -2  -7   6 10554.3 307.158  24
  -2  -7   6 10840.9 323.902  29
  -2  -7   6 10309.1 321.482  31
   2  -7  -5 1040.20 84.4593  33
  -2  -7   5 1125.11 83.8431  31
  -2  -7   5 1096.13 74.4869  24
  -2  -7   5 1157.01 83.7612  29
   2  -7  -5 1077.42 81.6699  19
  -2  -7   5 1210.74 90.0259  26
   2  -7  -4 1309.39 85.8649  19
  -2  -7   4 1315.17 82.7929  24
  -2  -7   4 1385.96 90.3311  29
   2  -7  -4 1487.77 95.4004  33
  -2  -7   3 651.944 62.4113  24
   2  -7  -3 660.304 68.0112  24
   2  -7  -3 576.851 61.8198  19
   2  -7  -3 750.974 72.1681  33
  -2  -7   3 616.476 67.4831  29
   2  -7  -2 1493.65 94.9176  24
  -2  -7   2 1524.44 88.9927  24
   2  -7  -2 1571.71 90.6548  14
   2  -7  -2 1657.37 93.3739  12
   2  -7  -2 1580.69 97.9960  33
  -2  -7   2 1463.96 93.3486  29
   2  -7  -2 1486.62 90.4358  19
   2  -7  -1 290.526 48.2628  19
  -2  -7   1 244.951 49.8325  29
   2  -7  -1 282.169 52.5543  14
   2  -7  -1 293.307 58.4879  33
   2  -7  -1 300.550 55.9466  24
  -2  -7   1 225.362 47.9104  24
   2  -7  -1 232.925 47.5804  12
  -2  -7   0 897.169 80.1366  19
  -2  -7   0 1166.04 80.8676  29
   2  -7   0 838.712 72.5548  12
   2  -7   0 995.094 77.2252  14
   2  -7   0 1018.15 79.3973  24
   2  -7   0 1082.54 82.9059  33
   2  -7   0 964.402 71.0739  19
  -2  -7   0 980.367 73.7865  33
   2  -7   1 2083.01 111.663  24
   2  -7   1 1886.21 105.410  14
  -2  -7  -1 1915.78 108.139  19
  -2  -7  -1 1958.94 101.290  33
   2  -7   1 2064.74 111.775  33
   2  -7   1 1863.04 107.381  12
  -2  -7  -1 1900.15 103.824  29
  -2  -7  -2 412.119 54.3531  29
  -2  -7  -2 372.693 54.8923  33
   2  -7   2 519.496 64.9590  12
   2  -7   2 443.202 63.5800  24
  -2  -7  -2 526.772 62.7833  19
   2  -7   2 435.015 57.8157  29
   2  -7   2 408.988 61.2112  14
  -2  -7  -3 1612.74 94.7449  29
   2  -7   3 1808.35 104.602  24
   2  -7   3 1733.59 103.448  14
  -2  -7  -3 1626.87 91.7671  33
   2  -7   3 1700.16 103.540  12
   2  -7   3 1733.65 98.0271  29
   2  -7   4 1634.36 103.339  14
   2  -7   4 1823.78 100.111  29
   2  -7   4 1759.66 102.107  24
  -2  -7  -4 1881.66 105.068  19
   2  -7   4 1594.40 103.149  12
  -2  -7  -4 1629.43 93.5816  33
  -2  -7  -5 2172.29 114.573  19
   2  -7   5 2051.52 106.401  29
   2  -7   5 2097.40 115.677  12
   2  -7   5 2307.33 121.330  14
  -2  -7  -5 1945.46 101.601  33
   2  -7   6 4038.09 156.813  29
   2  -7   6 3843.33 166.895  12
  -2  -7  -6 4192.42 165.832  19
   2  -7   6 3808.88 163.842  14
  -2  -7  -7 5780.08 208.582   8
  -2  -7  -7 5977.73 212.352  19
   2  -7   7 6104.33 212.386  23
   2  -7   7 6279.18 222.555  12
   2  -7   7 6087.00 204.287  29
   2  -7   7 6179.66 219.709  14
   2  -7   8 50.3166 54.9833  12
  -2  -7  -8-38.5959 44.8757   8
   2  -7   8 53.1643 46.6712  23
  -2  -7  -8 110.627 51.1950  19
   2  -7   8 10.6499 53.9896  14
  -2  -7  -9 1231.51 86.5664   8
   2  -7   9 1174.21 87.6169  23
   2  -7   9 1453.21 97.4476  12
  -2  -7 -10 2737.01 126.370   8
   2  -7  10 2615.08 129.508  12
  -2  -7 -10 2670.54 123.164  20
   2  -7  10 2700.74 131.925  23
   2  -7  11 120.170 50.6093  23
   2  -7  11 92.3758 43.5475  12
  -2  -7 -11 88.2628 41.1829  20
  -2  -7 -11 115.160 45.1989   8
  -2  -7 -12-6.30983 42.1763   8
  -2  -7 -12-6.58002 37.3405  20
   2  -7  12 85.4765 50.1260  23
  -2  -7 -13 36.4837 46.7735  27
   2  -7  13 8.31314 46.5422  23
  -2  -7 -13 95.4342 38.0645  20
   2  -7  14 1607.99 96.2606  23
  -2  -7 -14 1526.20 79.5744  20
  -2  -7 -14 1624.72 88.5107  27
   2  -7  15 90.6378 44.4813  23
  -2  -7 -15 102.143 29.4942  20
   2   7  15 108.322 37.8357  10
  -2  -7 -15 70.6678 38.1981  27
   2   7  16 1573.40 77.0052  10
  -2  -7 -16 1681.34 80.3112  27
   2  -7  16 1637.07 87.5309  23
   2  -7  17 73.3424 34.7794  23
   2   7  17 136.850 29.4198  10
  -2  -7 -17 154.241 31.8115  27
  -2  -7 -18 4373.19 132.728  27
   2  -7  18 4430.63 140.479  23
   2  -8 -17 47.6509 25.4145  24
   2  -8 -17 81.9519 25.9994  33
   2  -8 -17 78.7508 24.6591  20
  -2  -8  17 85.6318 26.5644  31
   2  -8 -16 665.628 48.4750  33
  -2  -8  16 576.131 46.8225  31
  -2  -8  16 625.477 50.3916  23
   2  -8 -16 624.883 46.1869  20
   2  -8 -16 656.176 42.2297  27
   2  -8 -15 634.451 46.3130  27
   2  -8 -15 601.365 51.8072  33
   2  -8 -15 588.241 49.6290  20
  -2  -8  15 702.948 57.2475  23
  -2  -8  15 574.369 50.5390  31
  -2  -8  14 1825.38 90.2682  23
  -2  -8  14 1542.44 82.9870  31
   2  -8 -14 1655.49 83.0043  33
   2  -8 -14 1781.79 85.3974  20
   2  -8 -14 1571.06 74.8716  27
   2  -8 -13 2457.52 107.534  33
  -2  -8  13 2325.48 106.834  31
  -2  -8  13 2421.67 97.9841  29
   2  -8 -13 2424.77 106.112  20
  -2  -8  13 2398.84 109.484  23
   2  -8 -13 2372.94 98.3352  27
   2  -8 -12 2924.51 122.082  33
   2  -8 -12 2648.21 109.827  27
  -2  -8  12 2684.03 119.362  31
  -2  -8  12 2886.22 114.231  29
  -2  -8  12 2901.49 125.104  23
   2  -8 -12 2903.15 123.221  20
   2  -8 -11 3332.41 125.065  30
  -2  -8  11 3184.94 136.119  31
  -2  -8  11 3676.25 143.546  23
   2  -8 -11 3405.19 139.994  33
   2  -8 -11 3826.67 143.633  20
  -2  -8  11 3534.68 136.029  29
   2  -8 -11 3362.62 128.186  27
  -2  -8  10 1052.98 73.6315  29
   2  -8 -10 854.386 62.9584  27
  -2  -8  10 851.565 71.0198  23
  -2  -8  10 958.285 74.1583  31
   2  -8 -10 1016.24 66.6846  30
   2  -8 -10 985.730 77.3208  33
   2  -8 -10 1167.73 79.2491  20
  -2  -8   9 463.334 56.3921  29
   2  -8  -9 412.190 51.6207  30
   2  -8  -9 325.865 56.6820  20
   2  -8  -9 398.570 61.8989  33
  -2  -8   9 417.710 57.1043  31
  -2  -8   8 242.968 52.7112  29
   2  -8  -8 136.925 52.0002  33
   2  -8  -8 122.048 40.4199  30
  -2  -8   8 181.734 49.6397  31
   2  -8  -8 207.168 47.2920  20
   2  -8  -7 968.912 82.6599  33
  -2  -8   7 986.521 76.9603  31
   2  -8  -7 883.936 72.2094  20
  -2  -8   7 1036.63 79.6978  29
   2  -8  -7 815.155 67.0130  30
   2  -8  -6 377.823 59.9679  33
   2  -8  -6 344.108 52.7830  20
  -2  -8   6 482.044 63.4943  29
   2  -8  -6 389.995 60.5593  24
  -2  -8   5 1405.25 93.9648  29
  -2  -8   5 1276.01 80.4955  24
   2  -8  -5 1227.73 90.9654  33
   2  -8  -5 1316.77 90.2609  24
  -2  -8   4 1630.34 89.7966  24
  -2  -8   4 1495.38 96.8096  19
   2  -8  -4 1540.19 101.004  33
  -2  -8   4 1600.32 99.6154  29
   2  -8  -4 1714.65 103.023  24
   2  -8  -3 986.186 75.4493  19
  -2  -8   3 1051.14 74.8090  24
   2  -8  -3 1114.82 84.8711  24
   2  -8  -3 1146.03 89.3786  33
  -2  -8   3 839.560 76.4398  19
  -2  -8   3 1090.34 83.7885  29
  -2  -8   2 211.434 53.9061  29
   2  -8  -2 178.024 58.8628  24
   2  -8  -2 241.721 52.2710  19
   2  -8  -2 264.830 63.4104  33
  -2  -8   2 128.333 52.2554  19
  -2  -8   2 257.683 53.0668  24
   2  -8  -1 78.7963 43.3050  19
  -2  -8   1 130.105 51.2833  29
   2  -8  -1 127.368 44.7377  14
  -2  -8   1 1.83274 48.4885  19
   2  -8  -1 93.7681 55.8150  24
  -2  -8   1 25.1901 43.8196  24
   2  -8   0 4.58308 42.8575  14
  -2  -8   0 49.0140 46.4381  24
   2  -8   0 92.2652 55.5390  24
   2  -8   0 20.7311 38.2770  19
  -2  -8   0 22.7086 46.6189  29
   2  -8   1 277.915 53.9872  14
  -2  -8  -1 278.276 53.5920  24
   2  -8   1 402.437 68.5807  24
  -2  -8  -1 356.780 62.5122  19
  -2  -8  -2 2208.32 111.671  24
  -2  -8  -2 2150.09 118.268  19
   2  -8   2 2318.85 117.621  14
   2  -8   2 2414.94 119.972  24
   2  -8   3 2142.64 116.092  14
  -2  -8  -3 2163.83 106.565  33
  -2  -8  -3 2274.04 119.410  19
   2  -8   3 2189.94 116.490  24
  -2  -8  -4 1696.98 91.8713  33
  -2  -8  -4 1845.97 107.545  19
   2  -8   4 1654.69 103.816  14
  -2  -8  -5 314.514 54.5470   8
  -2  -8  -5 415.834 58.3418  19
   2  -8   5 342.519 61.2983  14
   2  -8   6-18.7540 50.2539  14
  -2  -8  -6 60.3986 44.5473   8
  -2  -8  -6 80.1746 54.5677  19
  -2  -8  -7 676.451 64.7808   8
  -2  -8  -8 1201.28 82.8561  20
  -2  -8  -8 1341.23 83.7936   8
  -2  -8  -9 3030.75 123.576   8
   2  -8   9 2849.82 120.716  23
  -2  -8  -9 2835.33 123.748  20
   2  -8  10 3723.88 144.326  23
  -2  -8 -10 3883.86 144.253  20
  -2  -8 -10 3927.59 143.231   8
  -2  -8 -11 384.987 50.1241  27
   2  -8  11 429.045 49.7454  23
  -2  -8 -11 360.932 47.0226  20
  -2  -8 -12 597.449 55.1421  27
   2  -8  12 662.591 57.3555  23
  -2  -8 -12 628.974 51.9633  20
  -2  -8 -13 71.8035 33.0786  27
  -2  -8 -13 52.5624 27.6835  20
   2  -8  13 36.9502 32.1436  23
   2   8  14 38.2502 27.3826  10
  -2  -8 -14 49.9393 23.8461  20
   2  -8  14 66.1462 30.6300  23
  -2  -8 -14 72.2756 28.6603  27
   2  -8  15 536.660 42.2168  23
   2   8  15 500.101 36.6685  10
  -2  -8 -15 579.138 40.2296  27
  -2  -8 -16 151.608 22.6575  27
   2  -9 -14 840.233 44.5456  24
   2  -9 -14 764.182 43.2499  20
   2  -9 -13 95.4679 27.9670  24
   2  -9 -13 74.3310 27.6774  33
   2  -9 -12 94.9414 33.8652  24
   2  -9 -12 127.783 30.5598  20
   2  -9 -12 56.5116 30.4996  33
   2  -9 -11 255.462 41.5170  24
   2  -9 -11 251.578 36.8889  20
   2  -9 -11 314.704 42.1722  33
   2  -9 -10 118.897 39.0831  33
   2  -9 -10 114.307 28.5518  30
   2  -9 -10 151.253 37.3777  20
   2  -9  -9 942.757 65.3102  24
   2  -9  -9 751.355 58.2488  20
   2  -9  -9 812.650 63.4768  33
   2  -9  -9 913.716 55.0111  30
   2  -9  -8-4.72690 30.2962  30
   2  -9  -8-62.2441 44.1008  24
   2  -9  -8-1.45872 33.3839  20
  -2  -9   8 13.1741 27.1158  19
   2  -9  -8 68.6105 42.4513  33
   2  -9  -7-13.1801 32.3432  30
   2  -9  -7-0.57059 43.8396  24
   2  -9  -7 12.7784 34.3669  20
  -2  -9   7 14.4235 29.0641  19
   2  -9  -7-42.3110 44.1429  33
   2  -9  -6 206.642 42.2103  20
  -2  -9   6 297.497 44.1350  19
   2  -9  -6 188.995 39.7857  30
   2  -9  -6 307.891 52.1000  24
  -2  -9   5 264.263 44.4999  19
   2  -9  -5 313.517 54.4472  24
   2  -9  -5 203.908 38.4218  20
   2  -9  -5 237.689 43.8961  30
   2  -9  -4 1045.57 70.4151  30
   2  -9  -4 991.324 66.3349  20
   2  -9  -4 1096.26 79.2930  24
  -2  -9   4 1112.17 72.7445  19
   2  -9  -3-33.1032 34.1649  20
   2  -9  -3 51.0271 52.0329  24
   2  -9  -2 837.257 73.4299  24
   2  -9  -2 804.120 61.1796  20
  -2  -9   2 863.732 71.2072  19
  -2  -9   2 959.389 65.4176  24
   2  -9  -1 52.7260 48.6108  24
  -2  -9   1 46.3009 36.8346  24
  -2  -9   1 39.0143 45.4231  19
  -2  -9   0 577.188 55.4852  24
  -2  -9   0 553.206 61.3379  19
   2  -9   0 571.080 66.6551  24
  -2  -9  -1 591.924 60.0215  24
  -2  -9  -1 612.263 64.4797  19
  -2  -9  -2 113.550 44.6876  19
  -2  -9  -2 159.952 42.9807  24
  -2  -9  -3 162.859 40.0568   8
  -2  -9  -3 197.069 45.7794  24
  -2  -9  -3 118.637 46.5077  19
  -2  -9  -4 337.614 48.0161  24
  -2  -9  -4 392.345 48.3147   8
  -2  -9  -5 37.0230 38.3667  24
  -2  -9  -5 3.97018 33.2885   8
  -2  -9  -5 2.82237 30.5875  30
  -2  -9  -6 39.6166 32.5936   8
  -2  -9  -6-88.4312 41.3194  20
  -2  -9  -6-16.3430 37.3571  24
  -2  -9  -7 410.055 49.5189  20
  -2  -9  -7 312.129 40.7169   8
  -2  -9  -7 319.076 45.8305  24
  -2  -9  -8 485.778 47.7089  24
  -2  -9  -8 387.255 40.1707   8
  -2  -9  -8 442.492 46.0061  20
  -2  -9  -9 1393.04 69.8583  27
  -2  -9  -9 1364.73 69.9751  20
  -2  -9  -9 1347.27 69.6751  24
  -2  -9 -10 691.282 49.5183  24
  -2  -9 -10 753.071 49.4168  27
  -2  -9 -10 683.122 47.8730  20
  -2  -9 -11 1.39097 26.3119  24
  -2  -9 -11-0.09735 22.7126  27
  -2  -9 -11 33.2700 22.1030  20
  -2  -9 -12 1359.39 58.2281  27
  -2  -9 -12 1429.23 59.3598  24
   2 -10  -8 133.993 27.8510  24
   2 -10  -7 1449.75 59.5753  30
   2 -10  -7 1654.75 68.0107  24
   2 -10  -7 1571.31 61.8024  20
   2 -10  -6 127.292 32.3160  24
   2 -10  -6 70.3695 23.1360  30
   2 -10  -6 81.0957 21.6250  20
   2 -10  -5 158.636 25.4196  20
   2 -10  -5 219.505 36.2443  24
   2 -10  -5 156.547 28.2365  30
  -2 -10   5 162.772 26.0402  19
   2 -10  -4 34.5681 24.6361  30
   2 -10  -4 70.4839 20.7526  20
  -2 -10   3 18.1996 24.4351  19
   2 -10  -3 21.4480 21.1657  20
   2 -10  -3 17.8935 25.3772  30
   2 -10  -2-37.7869 28.2498  30
  -2 -10   2-6.11559 22.7553   8
   2 -10  -1-21.7078 27.6558  30
  -2 -10   1 30.3935 24.3524   8
   2 -10   0 50.7845 26.4919  30
  -2 -10   0 34.3135 22.1246   8
  -2 -10  -1 154.979 27.3886   8
   2 -10   1 180.538 27.9733  30
  -2 -10  -1 174.215 29.8611  20
  -2 -10  -2 20.4562 22.0388  30
   2 -10   2 8.79189 25.3594  30
  -2 -10  -2 17.6490 22.3956   8
  -2 -10  -2-23.0260 26.0346  20
  -2 -10  -3 116.061 22.4155  30
  -2 -10  -3 200.474 29.0516  24
  -2 -10  -3 173.930 31.6094  20
   2 -10   3 94.9522 24.6125  30
   2 -10   4-47.9961 22.5707  30
  -2 -10  -4-0.53471 25.0917  20
  -2 -10  -4-16.6201 21.8994  24
  -2 -10  -5 270.470 30.8537  20
  -2 -10  -6 284.276 29.8320  20
  -3   0  27 93.0053 26.3933  34
  -3   0  26 48.0165 31.6006  34
   3   0 -25 224.783 41.7951  22
   3   0 -24 53.8587 43.2052  22
   3   0 -23 259.007 53.4165  22
  -3   0  23 171.770 41.9342  26
  -3   0  23 142.015 49.3686  28
  -3   0  22-14.6712 38.1209  26
   3   0 -22-12.6012 46.9442  22
  -3   0  22-8.10486 47.8056  28
  -3   0  21 8382.40 281.188  28
  -3   0  21 8510.85 266.144  26
   3   0 -21 8740.19 277.582  22
  -3   0  20-13.6752 45.5674  28
  -3   0  20 47.0677 43.8587  26
   3   0 -20-38.4559 44.6161  22
   3   0 -19 236.200 51.0758  22
  -3   0  19 206.289 46.6326  26
  -3   0  19 225.129 49.6353  28
  -3   0  18 61.9640 44.6609  28
  -3   0  18 84.1960 48.5135  26
  -3   0  17 5989.98 735.384   5
  -3   0  15 84.3180 205.224   5
  -3   0  14-55.0194 178.343   5
  -3   0  13 2324.54 339.065   4
  -3   0  13 2549.54 414.565   5
  -3   0  12-13.2487 130.977   4
  -3   0  12 93.6637 166.562   5
  -3   0  11 3893.12 381.676   4
  -3   0  11 4711.72 495.159   5
  -3   0  10 9.37155 118.798   4
  -3   0  10 30.9611 161.401   5
  -3   0   9 12042.6 742.341   5
  -3   0   9 12269.8 611.806   4
  -3   0   8-15.0499 135.809   5
  -3   0   8-62.3087 82.2724   4
  -3   0   7 49920.0 1457.52   4
  -3   0   7 49549.2 1652.28   5
  -3   0   6 49.2771 74.0856   4
  -3   0   6-22.8337 117.236   5
  -3   0   5 45615.0 1426.78   5
  -3   0   5 44720.0 1239.16   4
  -3   0   4-13.2221 60.3950   4
  -3   0   4 46.7699 113.911   5
  -3   0   3 71912.8 1932.75   5
  -3   0   2 75.0654 84.3064   5
  -3   0   1 169348. 4018.43   5
   3   0  -1 168706. 4096.99   1
   3   0   0 78.9608 86.8051   1
   3   0   1 11376.5 489.351   6
   3   0   2-28.7262 94.5675   6
   3   0   2-3.91283 19.8407   5
   3   0   3 1814.94 186.185   6
   3   0   3 1506.00 102.463   5
   3   0   4-22.9518 100.637   2
   3   0   4 37.0190 54.5425   5
   3   0   5 21512.7 687.273   5
   3   0   5 20236.1 835.791   2
   3   0   6 26.7687 63.0205   5
   3   0   6 67.5284 100.216   2
   3   0   7 60482.9 1715.18   5
   3   0   7 59045.7 1838.21   2
   3   0   8 203.857 150.223   4
   3   0   8 106.305 95.5119   2
   3   0   9 39257.9 1682.42   4
   3   0  10 55.2916 225.932   4
   3   0  11 23169.5 1332.15   4
   3   0  12 63.9010 208.801   4
   3   0  13 124.102 215.041   4
   3   0  14-69.7240 192.349   4
  -3   0 -15 19.8714 35.5087  22
   3   0  15 104.862 42.3916  10
   3   0  15 128.366 44.8487  32
  -3   0 -16-28.1565 43.2296  22
   3   0  16-30.8190 43.7194  10
   3   0  17 688.880 72.9793  10
   3   0  17 672.988 66.5089  32
  -3   0 -17 791.714 73.6130  22
  -3   0 -18-11.7648 43.0827  22
   3   0  18 65.4334 51.6464  10
   3   0  19 232.744 61.5829  28
  -3   0 -19 70.2213 47.7113  22
   3   0  19 101.766 46.3657  10
  -3   0 -20-28.6555 47.0312  22
   3   0  20-46.4227 49.4428  10
   3   0  20-13.9386 48.8437  28
  -3   0 -21 4942.85 178.027  22
   3   0  21 4771.39 181.226  28
   3   0  22 51.3533 41.7915  28
  -3   0 -22 34.0040 37.9957  22
   3   0  23 4230.61 148.530  28
  -3   0 -23 4311.01 146.207  22
   3   0  24 22.5931 25.8038  28
  -3   0 -24 19.4723 23.9975  22
  -3  -1  27 3524.07 116.732  34
  -3   1  26 1295.87 63.3148  34
  -3  -1  26 1334.82 72.1251  34
  -3   1  25 1252.53 70.4118  34
  -3  -1  25 1175.36 76.3512  34
  -3   1  24 8904.68 273.835  28
   3  -1 -24 9342.75 273.234  22
  -3   1  24 8563.42 256.531  26
   3   1 -24 9329.57 273.434  22
  -3   1  23 438.168 51.6987  26
   3   1 -23 515.715 60.5356  22
   3  -1 -23 473.621 56.9527  22
  -3   1  23 488.059 60.6328  28
  -3   1  22 3995.91 164.860  28
   3  -1 -22 4166.91 165.724  22
  -3  -1  22 4129.47 151.916  26
   3   1 -22 3861.46 160.731  22
  -3   1  22 3905.44 153.611  26
  -3  -1  22 3977.39 169.893  28
  -3   1  21 2200.77 110.581  26
  -3  -1  21 2168.87 106.973  26
   3   1 -21 2028.61 112.022  22
   3  -1 -21 2029.72 111.414  22
  -3   1  21 2126.12 117.134  28
  -3  -1  21 2184.92 122.129  28
  -3  -1  20 822.589 67.8191  26
  -3  -1  20 785.369 79.9307  28
  -3   1  20 862.159 78.9795  28
   3  -1 -20 795.107 73.8333  22
   3   1 -20 816.496 75.0920  22
   3   1 -19 4606.31 178.389  22
  -3  -1  19 5064.62 193.538  28
  -3   1  19 4556.24 182.288  28
   3  -1 -19 4631.19 179.226  22
  -3  -1  19 4880.42 177.155  26
  -3  -1  18 3015.25 132.217  26
   3  -1 -18 3196.63 137.192  22
   3   1 -18 3113.41 136.384  22
  -3  -1  18 3212.88 144.708  28
  -3   1  18 3169.01 139.805  28
  -3  -1  17 13073.9 1095.84   5
  -3   1  17 12198.0 1079.75   5
   3   1 -17 13298.9 378.429  22
   3  -1 -17 13498.1 380.013  22
  -3  -1  17 13460.0 386.396  28
  -3  -1  16 16414.4 1186.63   5
  -3   1  16 15914.0 1199.21   5
  -3  -1  15 1342.64 346.892   5
  -3   1  15 1745.97 392.083   5
  -3  -1  15 1044.83 295.161   4
  -3   1  14 6509.40 701.254   5
  -3  -1  14 7173.32 719.861   5
  -3  -1  14 6619.21 634.290   4
  -3   1  13 47106.0 1981.33   5
  -3  -1  13 42282.4 1782.25   4
  -3  -1  13 47383.5 1978.80   5
  -3   1  12 16007.0 1021.31   5
  -3  -1  12 16805.4 1032.77   5
  -3  -1  12 15975.8 926.751   4
  -3   1  11 28262.0 1354.63   5
  -3  -1  11 28364.8 1254.11   4
  -3  -1  11 30095.7 1394.46   5
  -3   1  10 35962.9 1206.46   4
  -3  -1  10 34691.2 1371.58   4
  -3   1  10 34502.0 1466.63   5
  -3  -1  10 33202.5 1457.71   5
  -3  -1   9 1005.29 245.418   5
  -3   1   9 914.952 255.696   5
  -3   1   9 1029.28 149.220   4
  -3   1   8 37495.6 1423.06   5
  -3   1   8 36811.7 1108.73   4
  -3  -1   8 36423.8 1318.07   4
  -3  -1   8 36026.1 1412.62   5
   3  -1  -7-20.1600 53.6528   2
  -3  -1   7-5.68672 142.760   5
  -3  -1   7 95.1060 113.488   4
  -3   1   7 83.5107 71.8049   4
  -3   1   7-147.001 152.250   5
  -3  -1   6 22551.4 947.733   5
  -3   1   6 23298.2 937.413   5
  -3   1   6 21296.5 626.440   4
   3  -1  -6 22747.4 719.610   2
  -3  -1   6 21762.6 864.861   4
   3  -1  -5 7523.79 368.604   2
  -3   1   5 6901.65 445.245   5
  -3  -1   5 7247.74 475.724   5
  -3  -1   5 8213.58 447.099   4
   3  -1  -4 53661.7 1516.86   2
  -3  -1   4 55467.9 1652.82   5
  -3  -1   4 54287.6 1591.54   4
  -3   1   4 53524.6 1593.96   5
   3  -1  -3 13897.6 568.778   2
  -3   1   3 13386.9 560.902   5
   3  -1  -2 132136. 3166.55   4
  -3   1   2 141363. 3346.87   5
   3  -1  -2 141553. 3447.87   2
   3  -1  -1 93448.9 2450.75   2
   3  -1  -1 89297.4 2434.80   1
   3  -1  -1 91260.2 2249.56   4
   3  -1   0 870.848 123.900   4
   3  -1   0 728.989 161.135   6
   3   1   0 893.414 85.3682   1
   3  -1   0 764.956 156.978   1
   3  -1   1 88915.9 2435.79   6
   3  -1   1 90184.1 2364.92   4
   3  -1   2 1158.98 186.512   6
   3  -1   2 753.826 153.598   4
   3  -1   3 18214.4 779.446   4
   3  -1   3 17128.1 766.024   2
   3   1   3 17279.5 577.735   6
   3   1   4 15939.0 521.047   6
   3  -1   4 16561.7 760.979   2
   3  -1   4 15919.3 769.679   4
   3  -1   5 13221.6 728.060   4
   3  -1   5 12592.4 671.778   2
   3  -1   6 17321.2 823.626   2
   3  -1   6 16501.3 881.291   4
   3   1   7 2976.29 285.786   2
   3  -1   7 3368.21 401.655   4
   3  -1   7 3091.50 336.931   2
   3   1   7 3446.23 313.196   5
   3  -1   8 3629.97 377.205   2
   3  -1   8 3414.93 427.751   4
   3   1   8 4180.68 362.602   5
   3  -1   9 1098.53 231.714   2
   3  -1   9 1627.70 321.392   4
   3  -1  10 7434.79 700.583   4
   3  -1  11 11572.3 927.947   4
   3   1  11 11821.7 928.447   4
   3   1  12 4221.06 569.208   4
   3  -1  12 3746.76 559.846   4
   3  -1  13 2916.98 514.355   4
   3   1  13 2654.15 527.989   4
   3   1  14 19878.7 1384.51   4
   3  -1  14 19601.1 1398.31   4
   3   1  15 5049.32 186.818  10
  -3  -1 -15 5109.64 188.165  22
   3  -1  15 5104.54 188.319  10
  -3   1 -15 5179.89 188.801  22
   3  -1  15 5186.79 194.404  32
   3  -1  16 290.532 57.8648  32
  -3   1 -16 316.797 57.3181  22
   3  -1  16 269.589 56.5553  10
  -3  -1 -16 353.411 56.9425  22
   3   1  16 300.684 57.0816  10
   3  -1  17 2934.32 141.123  32
  -3  -1 -17 2909.55 135.686  22
  -3   1 -17 2897.97 137.086  22
   3  -1  17 2905.36 136.594  10
   3   1  17 3059.96 136.514  10
   3  -1  18 7624.37 256.591  32
  -3  -1 -18 7489.04 251.210  22
   3  -1  18 7330.70 251.191  10
   3   1  18 8144.00 256.315  10
  -3   1 -18 7441.79 251.781  22
   3  -1  18 7500.19 254.745  28
   3  -1  19 4423.07 178.656  28
  -3   1 -19 4697.64 179.082  22
  -3  -1 -19 4574.99 176.914  22
   3  -1  19 4456.57 176.118  32
   3   1  19 4811.14 178.877  10
  -3  -1 -20 455.309 58.3682  22
  -3   1 -20 303.447 54.9835  22
   3   1  20 307.109 58.1029  28
   3   1  20 399.412 58.2906  10
   3  -1  20 449.905 60.8976  28
  -3   1 -21 125.090 41.6528  22
   3   1  21 211.783 54.0694  28
  -3  -1 -21 178.118 44.6628  22
   3  -1  21 201.576 46.6793  28
   3   1  21 170.840 43.3602  10
   3  -1  22 144.786 40.4594  28
  -3  -1 -22 183.255 41.5436  22
  -3   1 -22 139.461 39.8128  22
   3   1  22 117.538 43.0034  28
  -3  -1 -23 19.6592 28.1440  22
   3   1  23 52.8699 32.2846  28
  -3   1 -23 89.4632 31.9157  22
   3  -1  23 83.8310 31.0161  28
  -3   1 -24 114.596 26.4700  22
  -3  -1 -24 152.838 28.0105  11
  -3  -1 -24 103.108 25.6080  22
   3   1  24 135.101 28.6373  28
  -3  -2  27 110.047 27.2674  34
  -3  -2  26 282.193 35.5841  31
  -3  -2  26 359.336 42.4900  34
  -3  -2  25 119.422 44.4573  34
  -3   2  24 5474.06 182.180  28
  -3   2  24 5245.76 173.554  26
  -3  -2  24 5875.53 194.971  34
  -3   2  23 89.3304 40.6446  26
   3   2 -23 47.3216 36.3546  22
  -3   2  23 141.928 44.2128  28
   3  -2 -23 14.6032 38.3833  22
   3  -2 -22 1304.45 86.1247  22
  -3   2  22 1261.46 84.1787  28
  -3   2  22 1319.12 84.7278  26
   3   2 -22 1453.70 88.3515  22
  -3  -2  21 826.962 64.8815  26
  -3   2  21 920.520 75.1973  28
   3   2 -21 881.500 72.1199  22
   3  -2 -21 865.241 73.8312  22
   3  -2 -20 270.280 50.8437  22
  -3  -2  20 272.843 47.7939  26
   3   2 -20 213.194 47.1079  22
  -3   2  20 251.875 50.1269  28
  -3  -2  19 1652.34 104.893  28
   3   2 -19 1540.29 93.3616  22
   3  -2 -19 1517.96 94.3736  22
  -3  -2  19 1701.12 94.5900  26
  -3   2  19 1622.25 96.1600  28
   3   2 -18 4049.89 156.304  22
   3  -2 -18 3907.28 154.824  22
   3  -2 -18 3762.42 147.440  20
  -3  -2  18 3702.52 149.698  26
  -3  -2  18 3989.57 164.423  28
  -3   2  18 3624.30 153.362  28
  -3  -2  17 4078.32 647.085   4
  -3  -2  17 4483.01 174.233  28
  -3  -2  17 4363.03 161.397  26
   3   2 -17 4065.38 159.304  22
   3  -2 -17 4377.82 161.475  27
   3  -2 -17 4225.86 156.554  20
  -3   2  17 4084.82 161.908  28
   3  -2 -17 4313.02 162.287  22
  -3  -2  16 7624.75 805.643   4
  -3   2  16 10244.1 977.904   5
  -3  -2  15 10464.7 908.165   4
  -3   2  15 9648.64 909.957   5
  -3  -2  14 14213.7 1038.48   4
  -3   2  14 15905.9 1141.07   5
  -3  -2  13 249.213 180.788   4
  -3   2  13 624.994 276.345   5
  -3  -2  12 3050.35 437.653   4
  -3   2  12 3318.05 481.136   5
  -3  -2  11 612.449 216.591   4
  -3   2  11 288.728 191.271   5
  -3  -2  10 1484.23 285.197   4
  -3   2  10 1509.38 308.898   5
  -3   2   9 5011.71 497.618   5
   3  -2  -9 5549.18 399.489   6
  -3  -2   9 5310.22 512.055   4
  -3  -2   8 56048.5 1946.18   4
   3  -2  -8 56889.4 1740.80   6
  -3   2   8 56228.1 1963.75   5
   3  -2  -7 5511.12 401.578   6
   3  -2  -7 6079.31 329.453   2
  -3   2   7 5895.75 499.958   5
  -3  -2   7 6400.36 510.925   4
   3  -2  -7 6654.20 491.259   1
   3  -2  -6 12935.7 625.571   6
  -3  -2   6 12592.7 694.667   4
   3  -2  -6 14138.3 705.260   1
   3  -2  -6 12817.3 533.915   2
   3  -2  -5 118.509 123.938   6
   3  -2  -5 162.329 104.829   2
   3  -2  -5 127.685 141.765   1
  -3  -2   5 95.4499 151.283   4
  -3  -2   4 19965.9 900.387   4
   3  -2  -4 20794.0 885.565   1
   3  -2  -4 19962.9 844.541   6
   3  -2  -4 20930.1 809.918   2
   3  -2  -3 24985.5 977.591   6
   3  -2  -3 25055.4 941.818   2
   3  -2  -3 25052.9 990.058   1
   3  -2  -2 15014.6 710.036   6
   3  -2  -2 14076.9 697.600   1
   3  -2  -2 14491.1 683.878   2
   3  -2  -2 15233.7 513.211   4
   3  -2  -1 67147.7 1998.45   6
   3  -2  -1 66975.8 1993.35   1
   3  -2  -1 66935.5 1987.44   2
   3  -2  -1 64625.5 1760.32   4
   3  -2   0 19701.4 732.712   4
   3  -2   0 19994.0 869.777   2
   3  -2   1 4609.09 400.040   2
   3  -2   1 5006.18 349.587   4
   3  -2   2 42256.0 1406.90   4
   3  -2   2 43437.8 1511.32   2
   3  -2   3 11445.5 637.171   4
   3  -2   3 11881.4 685.232   2
   3  -2   4 21181.3 985.917   2
   3  -2   4 21284.4 969.557   4
   3  -2   5 8371.75 597.049   4
   3  -2   5 8090.63 592.904   2
   3  -2   6 7899.67 597.760   2
   3  -2   6 8886.51 655.629   4
   3  -2   7 7015.86 573.955   2
   3  -2   7 7446.26 632.802   4
   3  -2   8 2743.14 415.451   4
   3  -2   8 2368.74 340.335   2
   3  -2   9 293.715 178.015   2
   3  -2   9 164.285 197.834   4
   3   2   9 262.406 160.221   5
   3  -2  10 122.259 227.994   4
   3  -2  10 19.5115 121.150   2
   3  -2  11 4620.83 598.197   4
   3  -2  12 4107.37 586.110   4
   3   2  13 646.442 278.193   4
   3  -2  13 1154.68 383.856   4
  -3  -2 -14 9203.80 274.715  27
   3   2  14 8392.45 886.890   4
  -3  -2 -14 9760.57 288.309  22
   3  -2  14 9854.09 301.048  32
   3   2  14 9352.45 287.069  13
  -3   2 -14 9326.58 284.950  22
   3  -2  14 9328.79 289.426  10
   3   2  14 9429.46 288.556  10
  -3  -2 -15 699.188 59.1459  27
   3  -2  15 608.166 61.5810  28
   3  -2  15 620.532 69.7944  32
  -3   2 -15 563.022 59.7070  22
   3   2  15 601.524 65.1886  10
  -3  -2 -15 514.664 61.1830  22
   3  -2  16 4519.39 175.608  28
  -3  -2 -16 4255.60 169.679  22
   3   2  16 4781.52 178.864  10
  -3  -2 -16 4518.05 162.806  27
  -3   2 -16 4548.60 172.536  22
   3  -2  16 4370.76 181.513  32
   3  -2  17 1694.49 109.744  32
   3   2  17 1879.74 107.135  10
  -3  -2 -17 1828.25 101.912  22
   3  -2  17 1733.78 102.926  28
  -3   2 -17 1747.64 101.611  22
   3  -2  18 4279.88 169.822  28
   3  -2  18 4417.72 179.318  32
  -3  -2 -18 4129.55 164.657  22
   3   2  18 4365.74 170.395  10
  -3   2 -18 4179.47 166.407  22
   3  -2  19 5482.18 196.566  28
  -3   2 -19 5541.66 195.354  22
   3  -2  19 5534.46 205.957  32
   3   2  19 5397.58 195.946  10
  -3  -2 -19 5501.46 194.734  22
   3  -2  20 3839.02 151.585  28
  -3  -2 -20 3860.50 150.049  22
  -3   2 -20 3793.89 148.396  22
   3   2  20 3895.75 152.906  10
  -3   2 -21-34.7312 34.0594  22
   3  -2  21 31.8185 36.2706  28
  -3  -2 -21-5.67522 34.2229  22
   3   2  21 12.9006 43.1571  28
   3   2  21-4.17198 39.3476  10
   3   2  22 1258.26 76.6820  28
  -3   2 -22 1148.49 66.5759  22
   3  -2  22 1146.20 67.6502  28
  -3  -2 -22 1304.54 73.6159  11
   3   2  22 1172.43 68.5589  10
  -3  -2 -22 1147.38 67.0587  22
   3   2  23 412.031 44.7477  28
  -3  -2 -23 411.108 38.0154  22
  -3   2 -23 340.420 36.7145  22
  -3  -2 -23 372.038 40.5795  11
   3   2  24 617.653 41.6499  28
  -3  -2 -24 561.312 37.5153  11
  -3  -3  26 43.0443 26.9919  34
  -3  -3  25 99.4349 36.9626  34
  -3  -3  25 71.2043 34.2864  31
  -3  -3  24 317.833 52.8540  34
  -3   3  24 284.227 39.6459  26
  -3  -3  23 2408.59 116.917  34
  -3   3  23 2496.29 109.255  26
  -3  -3  22 7090.67 233.447  34
   3  -3 -22 6635.54 213.728  22
   3   3 -22 6644.97 213.198  22
   3  -3 -21 1199.24 77.1557  22
   3   3 -21 1250.41 76.9109  22
  -3  -3  21 1306.21 94.3052  34
  -3  -3  20 6873.01 229.889  23
   3   3 -20 6697.26 221.704  22
   3  -3 -20 6825.64 223.024  22
   3   3 -19-43.0284 36.9156  22
   3  -3 -19 28.2511 35.0970  22
  -3  -3  19 46.1751 45.8173  23
  -3  -3  19-2.65822 39.7819  26
   3  -3 -19 25.2678 39.9919  20
   3   3 -18 3747.34 149.508  22
  -3  -3  18 3820.80 150.679  26
   3  -3 -18 3788.21 151.782  27
  -3  -3  18 3776.74 158.240  23
   3  -3 -18 3807.44 150.140  22
   3  -3 -18 3725.35 148.060  20
   3   3 -17 4095.22 159.025  22
   3  -3 -17 4444.08 164.307  20
  -3  -3  17 4096.49 169.242  23
  -3  -3  17 4317.29 165.880  26
   3  -3 -17 4669.26 167.151  27
   3  -3 -16 5996.56 199.410  20
  -3  -3  16 5968.36 211.293  23
   3  -3 -16 5945.57 198.826  27
  -3  -3  16 5756.03 200.218  26
  -3  -3  15 7176.15 814.624   4
  -3   3  15 6197.80 766.018   5
  -3   3  14 468.138 250.323   5
  -3  -3  14 264.318 197.726   4
  -3   3  13 8114.36 822.937   5
  -3  -3  13 8540.35 821.453   4
  -3  -3  12 873.358 300.545   4
  -3   3  12 1205.63 332.904   5
   3  -3 -12 1068.92 261.026   1
   3  -3 -11 54.4825 142.774   1
  -3  -3  11 188.691 191.274   4
  -3   3  11 22.0321 186.017   5
   3  -3 -10 5523.62 522.390   1
  -3  -3  10 5197.14 575.630   4
  -3   3  10 5582.32 595.891   5
   3  -3  -9-37.9865 128.314   1
  -3  -3   9 29.5803 106.188   3
  -3   3   9 127.208 171.337   5
  -3  -3   9 241.575 198.775   4
  -3  -3   8 80078.6 2663.63   4
  -3  -3   8 76376.5 2400.97   3
   3  -3  -8 76610.7 2475.51   1
  -3  -3   7 16793.8 973.020   4
   3  -3  -7 16588.5 881.795   1
   3  -3  -6 38873.8 1330.47   2
  -3  -3   6 39604.8 1597.22   4
   3  -3  -6 37316.5 1452.39   1
   3  -3  -5 3328.37 365.191   1
   3  -3  -5 3264.28 327.992   2
  -3  -3   5 2944.41 392.623   4
   3  -3  -4 42206.1 1547.46   1
   3  -3  -4 42876.1 1491.67   2
   3  -3  -3 478.584 176.787   1
   3  -3  -3 388.015 162.269   2
   3  -3  -2 292.070 169.925   1
   3  -3  -2 522.743 187.773   2
   3  -3  -1 23047.4 1062.76   2
   3  -3  -1 25161.8 917.725   4
   3  -3   0 1415.78 250.911   2
   3  -3   0 1562.35 221.880   4
   3  -3   1 23938.4 1114.08   2
   3  -3   1 24787.3 1006.10   4
   3  -3   2 2425.36 352.525   2
   3  -3   3 8394.58 646.926   2
   3  -3   3 8200.29 585.787   4
   3  -3   4 1904.42 329.170   2
   3  -3   4 2222.73 330.182   4
   3  -3   5 6282.63 575.719   2
  -3  -3  -5 6195.74 491.680   3
   3  -3   5 5442.54 528.105   4
  -3  -3  -6 20988.3 977.012   3
   3  -3   6 21157.4 1139.51   4
   3  -3   6 20556.7 1128.09   2
   3  -3   7 76.1618 148.897   2
   3  -3   7 71.0960 176.186   4
   3  -3   8 52297.1 2140.04   4
   3  -3   8 51788.3 2069.62   2
   3  -3   9 1234.25 348.579   4
   3  -3   9 1217.79 317.140   2
   3  -3  10 20766.7 1322.09   4
   3   3  10 20467.9 1173.68   5
   3  -3  10 20113.4 1201.24   2
   3  -3  11 258.230 249.174   4
   3  -3  12 457.540 244.514   4
   3  -3  13 611.769 68.8739  32
  -3  -3 -13 600.513 54.5491  27
   3   3  13 579.993 61.6244  13
  -3  -3 -14 732.030 62.4887  27
   3   3  14 718.487 68.9334  10
   3   3  14 776.667 70.9718  13
   3  -3  14 609.488 70.3596  32
  -3   3 -14 674.471 59.6254  22
   3  -3  15 9178.35 294.229  32
   3   3  15 8790.13 279.438  10
  -3   3 -15 8516.14 267.412  22
  -3  -3 -15 8896.06 266.933  27
  -3  -3 -15 8415.44 268.152  22
   3  -3  16 473.685 70.1042  32
  -3  -3 -16 417.990 52.2475  22
  -3   3 -16 486.751 53.8841  22
   3   3  16 449.313 62.1426  10
  -3  -3 -16 504.456 57.6744  27
  -3  -3 -17 788.662 62.2597  27
   3  -3  17 575.950 77.1742  32
  -3   3 -17 623.291 60.8578  22
  -3  -3 -17 600.737 61.6733  22
   3   3  17 709.726 69.9630  10
   3  -3  18 528.377 64.0268  23
  -3  -3 -18 508.571 56.0286  22
   3  -3  18 563.295 71.9285  32
  -3   3 -18 471.123 52.0142  22
   3   3  18 584.896 64.8544  10
  -3   3 -19 1551.79 85.4419  22
   3  -3  19 1530.02 89.9504  23
   3   3  19 1574.35 94.4344  10
  -3  -3 -19 1606.01 85.3220  22
  -3  -3 -20 805.278 58.5451  22
  -3   3 -20 798.015 58.2760  22
  -3  -3 -20 991.373 74.3631  11
   3   3  20 835.984 66.4151  10
   3   3  21 9.21572 34.8727  10
  -3   3 -21 74.8785 28.4987  22
  -3  -3 -21 50.8605 26.9908  22
  -3  -3 -21 13.0565 38.2973  11
   3   3  21 60.1544 39.2646  28
   3   3  22 5515.86 175.749  28
  -3   3 -22 5262.74 161.288  22
  -3  -3 -22 5946.80 176.490  11
   3   3  22 5629.61 170.530  10
   3  -3  23-6.84835 21.2348  34
   3   3  23-17.3154 22.3009  28
  -3  -3 -23 21.7191 25.2452  11
  -3  -4  25 2447.84 90.3854  34
  -3  -4  25 2369.53 89.2822  31
  -3   4  24 512.331 41.4283  26
  -3  -4  24 486.131 47.3323  34
  -3  -4  24 525.306 48.8762  31
  -3  -4  23 3155.88 128.128  34
  -3  -4  23 3331.26 130.091  31
  -3  -4  22 200.282 40.9532  23
  -3  -4  22 219.945 47.7164  34
  -3  -4  21 1120.93 79.0918  23
  -3  -4  21 1181.95 86.7504  34
   3  -4 -20 436.612 54.2171  20
   3  -4 -20 452.225 50.1189  11
  -3  -4  20 362.177 58.5885  23
  -3  -4  20 340.868 57.8249  34
  -3  -4  19 1651.17 103.098  23
   3  -4 -19 1776.04 94.0693  11
   3  -4 -19 1824.66 98.8749  20
  -3  -4  19 1651.07 103.395  34
   3  -4 -19 1731.96 97.1770  27
   3  -4 -18 4309.61 166.859  27
   3  -4 -18 4348.59 163.434  11
   3  -4 -18 4582.88 167.032  20
  -3  -4  18 4212.48 177.803  23
  -3  -4  18 4493.72 178.311  34
  -3  -4  18 4414.74 166.154  26
   3  -4 -17 1374.42 88.3212  27
  -3  -4  17 1401.11 87.4792  26
   3  -4 -17 1379.31 83.5830  11
  -3  -4  17 1381.53 100.151  23
   3  -4 -17 1463.37 88.5004  20
  -3  -4  17 1296.72 91.1790  34
   3  -4 -16 1.87227 38.4385  20
  -3  -4  16 16.7632 43.7242  34
  -3  -4  16 0.87367 38.4204  26
  -3  -4  16 28.1383 44.9506  23
   3  -4 -16 80.2377 41.3060  11
   3  -4 -16 81.6198 41.8951  27
   3  -4 -15 1785.53 94.4990  11
   3  -4 -15 1706.40 94.7460  27
   3  -4 -15 1732.07 95.3692  20
  -3  -4  15 1746.57 97.5652  26
  -3  -4  15 1598.08 102.850  23
  -3  -4  15 1589.55 96.8092  34
   3  -4 -14 7057.40 225.831  27
  -3  -4  14 7340.53 237.101  34
  -3  -4  14 7322.34 244.011  23
   3  -4 -14 7097.68 226.924  11
  -3  -4  14 6896.89 229.987  26
   3  -4 -14 7213.03 228.656  20
  -3   4  13-180.054 266.569   5
  -3  -4  13 260.128 255.445   4
  -3  -4  12 5196.96 698.194   4
  -3   4  12 3949.63 594.066   5
  -3  -4  11 10836.6 963.789   4
  -3   4  11 10307.1 929.403   5
  -3  -4  10 502.236 231.882   4
  -3   4  10 1365.24 352.411   5
  -3  -4   9 12922.6 986.647   4
  -3  -4   9 11213.3 776.781   3
   3  -4  -9 11283.4 792.484   1
  -3  -4   8 538.663 228.288   4
   3  -4  -8 190.686 164.811   1
  -3  -4   8 104.082 128.308   3
  -3  -4   7 17408.9 996.087   3
   3  -4  -7 16860.6 964.460   1
  -3  -4   7 18899.3 1162.19   4
  -3  -4   6 7432.15 620.222   3
   3  -4  -6 7290.47 608.618   1
  -3  -4   6 6713.22 662.532   4
   3  -4  -5 6601.23 570.719   1
   3  -4  -5 5765.32 510.604   2
  -3  -4   5 7045.03 606.439   3
   3  -4  -4 569.442 195.630   2
  -3  -4   4 709.843 201.842   3
  -3  -4   3 20564.9 1087.65   3
   3  -4  -3 20708.7 1065.17   2
  -3  -4   2 12261.2 807.977   3
   3  -4  -2 11535.5 779.730   2
   3  -4  -1 232.221 148.178   2
  -3  -4   1 369.802 212.722   3
  -3  -4   0 9228.22 702.715   3
   3  -4   0 9382.49 720.055   2
   3  -4   0 9419.58 619.532   4
   3  -4   1 1090.05 233.680   4
   3  -4   1 1037.60 285.497   2
  -3  -4  -1 1364.33 280.033   3
  -3  -4  -2 3509.09 424.872   3
   3  -4   2 2290.38 331.226   4
   3  -4   2 2405.56 405.391   2
  -3  -4  -3 1981.43 333.740   3
   3  -4   3 1253.65 263.333   4
   3  -4   3 1128.50 303.370   2
  -3  -4  -4 254.963 183.828   3
   3  -4   4 598.075 256.780   2
   3  -4   4 354.803 189.682   4
   3  -4   5 14573.9 1018.24   2
   3  -4   5 15488.8 997.181   4
  -3  -4  -5 14984.6 911.406   3
  -3  -4  -6 3249.55 407.701   3
   3  -4   6 2453.54 432.503   2
   3  -4   6 2699.51 419.797   4
   3  -4   7 13536.8 1009.47   2
   3  -4   7 12381.5 960.958   4
   3  -4   8 2222.12 423.347   2
   3  -4   8 2253.95 426.551   4
   3  -4   9 1043.23 344.752   2
   3  -4  10 352.492 252.736   2
   3  -4  11 8333.01 271.293  32
  -3  -4 -11 8605.28 262.787   8
  -3  -4 -12 1152.92 82.4426   8
   3   4  12 1159.41 78.8712  13
   3  -4  12 1279.57 91.2317  32
   3   4  13 8495.52 267.435  13
  -3  -4 -13 8664.29 267.060  27
   3  -4  13 8882.03 287.289  32
   3  -4  14 5178.41 201.274  32
   3   4  14 5138.22 184.329  13
  -3  -4 -14 5267.20 194.443  11
  -3  -4 -14 4811.83 180.953  27
  -3  -4 -15 2876.54 128.439  27
  -3  -4 -15 2928.30 139.981  11
   3   4  15 2920.80 136.792  10
   3  -4  15 2932.10 146.297  32
  -3  -4 -16 8726.81 269.854  27
  -3  -4 -16 9211.01 287.289  11
   3   4  16 8821.86 280.230  10
   3  -4  16 8607.16 289.876  32
   3   4  17 4636.04 175.785  10
   3  -4  17 4440.51 181.002  23
  -3  -4 -17 4604.89 181.650  11
  -3  -4 -17 4620.94 166.255  27
   3  -4  17 4611.02 186.202  32
  -3  -4 -18 322.705 58.1023  11
   3  -4  18 286.462 55.1450  23
  -3  -4 -18 246.636 43.1409  27
   3   4  18 276.380 50.8007  10
  -3  -4 -19 1710.49 95.6710  11
   3   4  19 1720.81 91.3898  10
   3  -4  19 1715.59 94.1269  23
   3   4  20 3418.76 133.310  28
   3  -4  20 3457.98 133.358  23
  -3  -4 -20 3747.94 138.993  11
   3   4  21 307.417 38.2693  28
  -3  -4 -21 273.001 41.7893  11
   3   4  21 249.078 35.0493  10
   3  -4  21 239.876 34.3679  23
  -3  -4 -22 1343.20 63.1956  11
   3   4  22 1321.80 58.7774  10
   3   4  22 1246.36 58.2266  28
  -3  -5  24 179.007 30.4698  31
  -3  -5  23 2895.26 104.942  34
  -3  -5  23 3133.34 114.877  31
  -3  -5  22 1002.78 63.7746  34
  -3  -5  22 1051.99 68.1309  23
  -3  -5  21 788.666 62.4231  34
  -3  -5  21 897.375 68.4684  23
  -3  -5  21 919.556 73.8645  31
  -3  -5  20 484.497 56.7046  34
  -3  -5  20 436.954 61.0386  23
   3  -5 -20 575.529 58.5054  20
  -3  -5  20 529.014 72.8979  31
   3  -5 -19 1605.84 90.0522  27
   3  -5 -19 1519.54 88.6334  20
  -3  -5  19 1578.10 100.168  23
  -3  -5  19 1411.74 88.0308  34
  -3  -5  19 1550.85 103.534  31
   3  -5 -18 78.7180 41.6135  11
  -3  -5  18 93.1101 52.2266  23
  -3  -5  18 112.917 48.3982  34
   3  -5 -18 145.928 45.5482  27
   3  -5 -18 94.1852 46.5208  20
  -3  -5  18 102.415 62.7021  31
   3  -5 -17 4730.85 178.138  27
  -3  -5  17 4892.29 180.046  26
  -3  -5  17 4860.51 183.414  34
   3  -5 -17 5027.46 180.953  11
   3  -5 -17 5020.99 183.116  20
  -3  -5  17 5525.33 202.563  23
  -3  -5  16 269.717 61.7650  23
  -3  -5  16 229.855 51.6611  34
   3  -5 -16 319.398 56.3813  20
  -3  -5  16 310.933 50.4821  26
   3  -5 -16 219.754 47.8186  27
   3  -5 -16 229.307 51.0060  11
  -3  -5  15 7607.38 250.451  34
  -3  -5  15 7719.71 265.663  23
   3  -5 -15 7809.61 245.953  27
   3  -5 -15 7564.68 247.052  11
   3  -5 -15 7891.06 249.450  20
  -3  -5  15 7625.88 250.406  26
  -3  -5  14 2832.77 128.383  34
  -3  -5  14 2609.74 135.654  23
   3  -5 -14 2719.90 121.143  27
   3  -5 -14 2660.02 123.080  11
   3  -5 -14 2889.06 128.729  20
  -3  -5  14 2617.06 126.039  26
   3  -5 -13 966.626 70.7966  27
  -3  -5  13 1045.46 79.4600  26
  -3  -5  13 1107.12 87.6070  23
  -3  -5  13 1044.45 75.9068  34
   3  -5 -13 1049.24 75.8190  11
   3  -5 -13 1234.62 81.8443  20
   3  -5 -12 547.461 55.3155  27
  -3  -5  12 662.110 70.8924  23
   3  -5 -12 604.512 60.0887  11
   3  -5 -12 603.885 60.5754  20
   3  -5 -12 559.126 52.1782  30
  -3  -5  12 511.642 57.8512  26
  -3  -5  11 3448.69 150.144  23
  -3  -5  11 3222.99 604.300   4
  -3  -5  11 3443.81 149.039  31
   3  -5 -11 3531.09 139.712  20
  -3   5  11 3083.68 562.766   5
  -3  -5  10 384.722 259.796   4
  -3  -5   9 10334.8 842.622   3
  -3  -5   9 11485.6 1038.90   4
  -3  -5   8 4659.82 567.183   3
  -3  -5   7 12159.5 919.109   3
  -3  -5   6 2304.52 406.631   3
  -3  -5   5 196.744 193.989   3
  -3  -5   4 6803.98 673.132   3
  -3  -5   3 6151.31 643.353   3
  -3  -5   2-107.458 182.377   3
   3  -5  -1 5000.23 585.884   2
  -3  -5   1 5610.93 606.764   3
   3  -5   0 942.617 296.940   2
  -3  -5   0 859.493 278.784   3
   3  -5   1 1546.03 371.122   2
  -3  -5  -1 2458.16 419.254   3
   3  -5   2 514.964 267.776   2
  -3  -5  -2 772.370 262.662   3
   3  -5   2 180.826 184.229   4
   3  -5   3 5822.48 682.549   2
  -3  -5  -3 5429.68 602.577   3
   3  -5   3 5299.35 597.460   4
   3  -5   4 1666.78 358.338   4
   3  -5   4 1419.45 366.068   2
  -3  -5  -4 1555.51 358.668   3
   3  -5   5 17300.4 1169.19   4
  -3  -5  -5 18880.0 1162.92   3
   3  -5   5 19605.7 1311.57   2
   3  -5   6 3493.75 533.808   4
  -3  -5  -6 3376.76 486.397   3
   3  -5   6 3346.20 566.985   2
   3  -5   7 8271.73 848.966   4
  -3  -5  -8 2369.76 111.187  11
   3  -5   8 2274.23 113.047  15
  -3  -5  -8 2185.19 109.031   8
   3  -5   9 359.810 52.2624  12
   3  -5   9 258.969 49.4141  14
   3  -5   9 298.982 50.6120  32
  -3  -5  -9 317.385 53.5756  11
  -3  -5  -9 201.980 44.3503  19
  -3  -5  -9 250.829 53.5706   8
   3  -5   9 267.182 55.2266  15
  -3  -5 -10 6485.26 219.188  11
  -3  -5 -10 6226.06 216.798   8
   3  -5  10 6420.61 219.390  12
   3  -5  10 6219.03 215.660  14
   3  -5  10 6544.44 223.019  32
   3  -5  11 363.627 54.5664  14
   3  -5  11 340.691 50.2088  12
  -3  -5 -11 342.591 47.9202  20
  -3  -5 -11 363.344 58.9933  11
  -3  -5 -11 380.179 55.7585   8
   3  -5  11 360.656 56.6497  32
  -3  -5 -12 19.1888 46.5027   8
   3  -5  12-30.4384 42.9888  12
   3  -5  12 54.1018 48.8624  32
  -3  -5 -12 38.1513 46.4540  11
  -3  -5 -13 3400.32 148.826  11
  -3  -5 -13 3280.24 140.705  27
   3  -5  13 3216.33 136.475  12
   3  -5  13 3121.29 147.509  32
   3  -5  14 3052.85 144.923  32
  -3  -5 -14 3031.86 135.019  27
  -3  -5 -14 3131.10 143.525  11
   3   5  15 173.617 51.7834  10
   3  -5  15 127.028 58.7482  23
  -3  -5 -15 145.369 54.3253  11
   3  -5  15 61.6442 49.7063  32
  -3  -5 -15 204.153 50.8380  27
  -3  -5 -16 1495.49 88.2349  27
   3  -5  16 1741.03 109.448  23
  -3  -5 -16 1710.50 101.175  11
   3   5  16 1636.23 97.4553  10
  -3  -5 -17 298.198 46.0858  27
   3  -5  17 301.779 59.3542  23
  -3  -5 -17 294.063 56.7430  11
   3   5  17 252.188 50.3108  10
  -3  -5 -18 452.423 47.9696  27
  -3  -5 -18 558.349 60.7020  11
   3  -5  18 625.733 62.7515  23
   3   5  18 455.472 52.9436  10
   3  -5  19 2206.55 102.949  23
  -3  -5 -19 2371.69 103.196  11
   3   5  19 2160.67 96.9418  10
   3   5  20 126.951 30.6243  10
   3  -5  20 153.598 34.5126  23
  -3  -5 -20 156.547 35.7392  11
   3  -5  21 3909.30 122.346  31
  -3  -5 -21 3994.55 123.826  11
   3   5  21 3746.85 117.543  10
  -3  -6  22 1529.21 71.8268  31
  -3  -6  21 1222.31 72.4426  31
  -3  -6  21 1418.62 74.6351  23
  -3  -6  20 780.416 64.6422  23
  -3  -6  20 809.599 66.7923  31
   3  -6 -20 675.715 53.5074  20
  -3  -6  19 3345.88 141.629  23
   3  -6 -19 3399.03 127.755  27
   3  -6 -19 3598.54 131.275  20
  -3  -6  19 3402.79 141.006  31
  -3  -6  18 2.10610 51.6390  23
  -3  -6  18 8.02343 50.3355  31
   3  -6 -18-25.9288 36.7864  27
   3  -6 -18-25.0102 39.7936  20
  -3  -6  17 3824.31 163.398  23
   3  -6 -17 3712.52 146.822  20
   3  -6 -17 3842.57 145.892  27
  -3  -6  17 3725.72 159.204  31
  -3  -6  16 1255.23 83.2648  26
   3  -6 -16 1414.89 83.9191  27
   3  -6 -16 1217.90 85.1383  20
  -3  -6  16 1326.39 98.4750  23
  -3  -6  16 1210.14 93.8831  31
  -3  -6  15 3300.62 152.327  23
   3  -6 -15 2769.54 124.807  27
  -3  -6  15 2987.05 132.473  26
   3  -6 -15 3067.72 136.042  20
  -3  -6  15 3092.52 147.041  31
  -3  -6  14 6713.63 240.093  23
  -3  -6  14 6694.03 234.724  31
   3  -6 -14 6703.48 223.202  20
   3  -6 -14 6385.77 215.696  27
  -3  -6  14 6498.72 223.147  26
   3  -6 -13 1823.38 98.4289  27
  -3  -6  13 2030.15 108.788  26
  -3  -6  13 1970.64 117.339  23
  -3  -6  13 2060.20 116.081  31
   3  -6 -13 2015.99 106.898  20
   3  -6 -12 7469.39 242.914  27
   3  -6 -12 7737.68 239.842  30
  -3  -6  12 7589.33 254.198  26
  -3  -6  12 8044.19 267.430  23
   3  -6 -12 8158.88 254.718  20
  -3  -6  12 7933.75 262.916  31
  -3  -6  11 943.614 81.8036  23
   3  -6 -11 723.955 61.1008  30
   3  -6 -11 828.507 70.7052  20
  -3  -6  11 876.418 77.2451  26
  -3  -6  11 855.277 80.6594  31
  -3  -6  10 4590.74 181.924  31
  -3  -6  10 4454.76 181.419  23
  -3  -6  10 4410.90 176.933  26
   3  -6 -10 4552.58 170.670  20
   3  -6 -10 4602.14 164.900  30
  -3  -6   9 15376.5 432.064  31
   3  -6  -9 15134.0 414.387  30
  -3  -6   9 15642.5 434.911  23
   3  -6  -9 15001.6 419.768  20
  -3  -6   9 14868.5 430.068  26
  -3  -6   8 722.485 72.8330  31
  -3  -6   8 814.515 72.5188  23
  -3  -6   8 842.895 77.8512  26
  -3  -6   7 1268.54 90.4601  26
  -3  -6   7 1573.25 396.864   3
  -3  -6   7 1409.64 93.0535  31
  -3  -6   7 1374.96 88.6599  23
  -3  -6   6 890.408 73.5394  26
   3  -6  -6 1042.77 71.9656  19
  -3  -6   6 1213.69 347.027   3
  -3  -6   5 4076.75 602.215   3
  -3  -6   4 202.121 211.106   3
  -3  -6   3 4675.16 635.823   3
  -3  -6   2 99.8899 155.165   3
  -3  -6   1 1402.59 381.611   3
  -3  -6   0 7057.26 771.772   3
  -3  -6  -1 4142.37 606.349   3
  -3  -6  -2 13109.1 1058.47   3
   3  -6   3 434.277 56.3680  24
   3  -6   3 500.330 60.0421  15
   3  -6   3 360.110 51.4579  14
  -3  -6  -3 438.595 55.4453  19
   3  -6   3 474.299 57.2704  12
   3  -6   4 2372.99 109.999  29
   3  -6   4 2431.73 114.945  24
  -3  -6  -4 2479.63 117.300  19
  -3  -6  -4 2192.03 436.088   3
   3  -6   4 2542.47 120.155  14
   3  -6   4 2463.73 120.615  12
   3  -6   4 2530.92 119.293  15
   3  -6   5 240.336 54.1280  15
  -3  -6  -5 366.595 242.806   3
  -3  -6  -5 278.336 45.8831  19
   3  -6   5 228.734 46.5107  14
   3  -6   5 169.916 48.0597  12
   3  -6   5 219.767 43.3336  29
   3  -6   6 1081.26 83.2242  15
   3  -6   6 1211.33 85.0447  14
  -3  -6  -6 1101.13 76.2406  19
  -3  -6  -6 1072.43 75.7549  11
   3  -6   6 1013.84 79.6808  12
   3  -6   7 10049.7 304.721  15
  -3  -6  -7 9890.35 297.825  11
   3  -6   7 9593.73 302.596  12
   3  -6   7 9714.19 301.466  14
  -3  -6  -7 9729.17 294.772  19
  -3  -6  -7 9438.98 296.734   8
   3  -6   8 8600.78 279.569  12
  -3  -6  -8 8710.41 275.865   8
  -3  -6  -8 8858.85 272.135  19
  -3  -6  -8 8740.35 273.640  11
   3  -6   8 8513.96 276.460  14
   3  -6   9 11166.4 333.413  14
  -3  -6  -9 10907.8 329.740  11
   3  -6   9 11058.2 335.548  12
  -3  -6  -9 11077.2 330.618   8
   3  -6  10 109.445 49.3954  12
  -3  -6 -10 68.4214 50.5785   8
  -3  -6 -10 209.404 56.1500  11
  -3  -6 -10 71.6727 36.4537  20
   3  -6  10 114.168 51.8847  14
  -3  -6 -11 973.373 69.4412  20
   3  -6  11 821.567 75.8809  12
  -3  -6 -11 1099.62 84.5836  11
  -3  -6 -11 1104.68 84.1736   8
  -3  -6 -12 1304.77 90.9709   8
  -3  -6 -12 1382.15 93.2615  11
   3  -6  12 1487.92 93.3354  12
  -3  -6 -12 1417.97 81.2280  20
   3  -6  12 1341.83 97.3839  23
   3  -6  13 450.599 69.0642  23
   3  -6  13 520.389 59.0042  12
  -3  -6 -13 432.989 48.3479  20
  -3  -6 -13 508.520 62.5496  27
  -3  -6 -13 312.461 58.0906  11
   3  -6  14 1971.82 98.8667  12
   3  -6  14 2078.81 118.070  23
  -3  -6 -14 2069.49 111.182  11
  -3  -6 -14 2048.11 104.280  27
  -3  -6 -15 617.929 68.5717  11
   3  -6  15 619.270 72.8962  23
  -3  -6 -15 710.471 62.9290  27
   3   6  15 751.107 68.4026  10
  -3  -6 -16 8356.66 242.626  27
   3  -6  16 7710.88 238.676  31
  -3  -6 -16 7936.08 248.342  11
   3   6  16 8360.70 247.432  10
   3  -6  16 8083.58 256.880  23
  -3  -6 -17 784.567 61.9867  11
   3  -6  17 732.590 56.0044  31
   3  -6  17 841.740 68.9533  23
   3   6  17 773.773 58.7879  10
  -3  -6 -17 895.948 59.0427  27
   3  -6  18 1635.86 84.2302  23
   3  -6  18 1588.48 73.9966  31
   3   6  18 1584.57 74.6947  10
  -3  -6 -18 1718.30 75.3400  27
   3  -6  19 2577.43 98.2940  23
   3   6  19 2463.78 89.3229  10
  -3  -7  20 494.690 42.0371  31
   3  -7 -20 415.396 36.2623  33
  -3  -7  19 3318.53 124.176  31
  -3  -7  19 3444.85 128.045  23
   3  -7 -19 3684.88 120.055  20
  -3  -7  18 525.204 55.4868  23
   3  -7 -18 549.340 50.0463  20
   3  -7 -18 485.266 42.0529  27
   3  -7 -17 4056.69 138.283  27
   3  -7 -17 4183.69 145.817  20
  -3  -7  17 4188.31 158.112  23
  -3  -7  17 3934.22 151.434  31
  -3  -7  16 1304.49 87.7524  31
   3  -7 -16 1415.08 74.9761  27
  -3  -7  16 1294.64 89.9633  23
   3  -7 -16 1364.30 81.5442  20
   3  -7 -15 355.300 53.0448  20
  -3  -7  15 226.352 55.2237  23
   3  -7 -15 220.868 40.3327  27
  -3  -7  15 277.223 45.6550  26
  -3  -7  15 237.317 58.4595  31
   3  -7 -14-7.75123 32.0198  27
  -3  -7  14 19.2114 39.2183  26
  -3  -7  14 25.3337 52.3785  23
   3  -7 -14 12.6027 45.7136  20
  -3  -7  14 52.9570 37.2602  29
  -3  -7  14-38.4180 50.2638  31
  -3  -7  13 21.6784 37.2698  29
  -3  -7  13 32.8150 51.3939  23
   3  -7 -13 53.3924 36.7789  27
  -3  -7  13 20.7497 51.1563  31
   3  -7 -13 144.769 39.9417  30
  -3  -7  13 21.6112 39.3373  26
   3  -7 -13 102.441 47.8409  20
  -3  -7  12 60.0240 42.2346  29
   3  -7 -12 37.3265 37.4962  27
  -3  -7  12-17.0584 49.4926  23
   3  -7 -12 22.1079 35.3622  30
  -3  -7  12-15.6030 53.3968  31
  -3  -7  12 87.6286 46.1729  26
   3  -7 -12 46.5907 45.1279  20
   3  -7 -11 105.786 38.1152  27
  -3  -7  11 130.620 48.2188  26
  -3  -7  11 46.4988 47.9053  23
  -3  -7  11 53.9208 38.4487  29
   3  -7 -11 157.643 50.0183  20
  -3  -7  11 90.1858 52.8606  31
   3  -7 -11 141.633 42.9295  30
  -3  -7  10 83.4992 42.5551  29
  -3  -7  10 7.78228 45.1883  26
  -3  -7  10 109.366 47.6229  23
  -3  -7  10 108.509 56.5145  31
   3  -7 -10 81.7731 45.8850  20
   3  -7 -10 174.048 44.8123  30
  -3  -7   9 213.841 50.2217  29
  -3  -7   9 278.585 50.6570  23
   3  -7  -9 257.334 46.2609  30
  -3  -7   9 240.510 57.5414  31
   3  -7  -9 295.024 54.3634  20
  -3  -7   9 310.146 57.5550  26
  -3  -7   8 3915.16 163.487  29
  -3  -7   8 3937.66 162.598  23
  -3  -7   8 3834.69 164.194  31
   3  -7  -8 3875.01 153.787  30
   3  -7  -8 4223.89 161.067  20
   3  -7  -8 4255.81 166.989  33
  -3  -7   8 3902.80 167.414  26
  -3  -7   7 172.374 52.0492  31
   3  -7  -7 260.583 59.5139  33
  -3  -7   7 159.328 51.0445  26
   3  -7  -7 106.871 40.5081  20
  -3  -7   7 106.768 45.5062  29
   3  -7  -6 3186.09 142.011  33
  -3  -7   6 2747.66 139.540  26
  -3  -7   6 3194.64 142.059  29
  -3  -7   6 3296.80 133.704  17
  -3  -7   6 2834.47 137.351  31
  -3  -7   5 103.096 49.6887  26
   3  -7  -5 150.043 53.1953  33
  -3  -7   5 109.400 48.7396  31
  -3  -7   5 202.201 53.3574  29
  -3  -7   5 143.200 45.8508  17
   3  -7  -4 3272.13 142.011  24
   3  -7  -4 3252.36 144.858  33
  -3  -7   4 3265.37 144.660  31
   3  -7  -4 3294.90 139.719  19
  -3  -7   4 3312.15 146.427  29
  -3  -7   4 3447.76 143.312  17
   3  -7  -3 7697.05 249.760  14
   3  -7  -3 8119.59 255.808  24
   3  -7  -3 7929.69 249.958  19
  -3  -7   3 7990.12 258.869  29
   3  -7  -3 8144.14 257.694  33
  -3  -7   3 7590.31 255.254  31
  -3  -7   2 537.685 62.7142  31
   3  -7  -2 438.881 61.4523  24
  -3  -7   2 345.832 50.0553  24
   3  -7  -2 516.816 58.3022  12
   3  -7  -2 520.824 56.3304  19
  -3  -7   2 512.346 62.2248  29
   3  -7  -2 514.289 65.4910  33
   3  -7  -2 347.780 53.8738  14
  -3  -7   1 678.731 65.6231  29
   3  -7  -1 595.175 64.7723  14
  -3  -7   1 588.838 59.6656  24
   3  -7  -1 753.099 72.0152  24
   3  -7  -1 574.528 61.7904  12
   3  -7  -1 638.150 69.1100  33
  -3  -7   0 155.836 46.0513  29
   3  -7   0 103.649 43.0489  12
   3  -7   0 267.298 60.3153  33
   3  -7   0 175.286 46.8480  15
   3  -7   0 75.1516 43.8137  14
   3  -7   0 132.592 51.5951  24
   3  -7   1 3210.91 142.347  24
   3  -7   1 3226.77 144.507  12
  -3  -7  -1 3381.11 146.719  19
  -3  -7  -1 3267.63 139.060  29
   3  -7   1 3448.48 146.382  14
   3  -7   1 3168.60 140.196  15
  -3  -7  -2 59.3944 39.0910  29
   3  -7   2-40.7895 51.5194  14
   3  -7   2 37.5523 52.3003  24
   3  -7   2-30.4296 44.4199  15
   3  -7   2 1.47820 43.0700  12
  -3  -7  -2 8.79672 49.8220  19
  -3  -7  -3 146.874 40.5597  29
   3  -7   3 161.122 53.2832  14
   3  -7   3 100.506 47.6891  15
   3  -7   3 220.460 56.5209  24
   3  -7   3 143.752 51.8765  12
   3  -7   4 1391.89 96.3369  12
   3  -7   4 1493.36 100.773  14
  -3  -7  -4 1432.99 93.1391  19
   3  -7   5 6504.99 224.415  14
   3  -7   5 6128.44 223.001  12
  -3  -7  -5 6236.06 217.998  19
  -3  -7  -6 56.1807 46.8178  19
  -3  -7  -6 63.8198 47.6347   8
   3  -7   6 65.3936 54.0671  14
   3  -7   6 90.7117 51.6193  12
  -3  -7  -7 1934.72 108.302   8
   3  -7   7 1802.20 110.438  12
   3  -7   7 1806.60 103.762  23
   3  -7   7 1969.24 111.902  14
  -3  -7  -7 1871.73 106.105  19
  -3  -7  -8 116.153 52.0235   8
   3  -7   8 44.6636 46.9659  12
   3  -7   8 64.3330 44.8929  23
   3  -7   8 68.1877 49.2883  14
  -3  -7  -9 67.6737 51.1523   8
   3  -7   9 59.1173 52.4196  14
   3  -7   9 106.530 57.6602  12
   3  -7   9 53.0164 48.2612  23
   3  -7  10 7404.13 242.616  12
   3  -7  10 7094.07 241.405  23
  -3  -7 -10 6751.57 226.372  20
  -3  -7 -10 7724.24 239.171   8
  -3  -7 -11 335.545 56.7016   8
   3  -7  11 263.961 54.7498  12
   3  -7  11 207.218 53.3035  23
  -3  -7 -11 345.946 48.4756  20
  -3  -7 -12 838.108 69.5893  27
   3  -7  12 625.791 66.6917  23
   3  -7  12 773.419 65.9117  12
  -3  -7 -12 652.653 56.0751  20
   3  -7  13 293.528 52.8091  23
  -3  -7 -13 333.012 49.4458  27
  -3  -7 -13 370.904 42.8066  20
  -3  -7 -14 208.025 43.5797  27
   3   7  14 191.253 42.2702  10
   3  -7  14 248.265 48.1136  23
   3  -7  15 408.198 53.2423  23
   3   7  15 418.212 48.3277  10
  -3  -7 -15 347.567 43.3364  27
   3  -7  16 15.7360 32.4208  23
  -3  -7 -16 31.8933 28.2120  27
  -3  -7 -17 285.665 30.3487  27
   3  -7  17 349.449 38.5144  23
   3   7  17 225.001 29.4197  10
   3  -8 -17 0.86052 22.6233  24
   3  -8 -17 13.7378 24.5829  20
   3  -8 -17 39.4585 28.7003  33
   3  -8 -16 930.447 54.0011  24
  -3  -8  16 855.820 56.3549  31
   3  -8 -16 905.752 47.6878  27
   3  -8 -16 1061.66 61.7148  33
   3  -8 -16 968.679 57.4270  20
   3  -8 -15 276.788 40.9436  20
   3  -8 -15 225.717 31.4707  27
   3  -8 -15 139.830 39.4423  33
  -3  -8  15 241.297 42.7301  31
   3  -8 -14 43.6173 26.0998  27
  -3  -8  14-3.44433 37.3882  23
   3  -8 -14 24.8125 36.7063  20
   3  -8 -14-41.1150 42.0920  33
  -3  -8  14-6.39660 37.2443  31
  -3  -8  14 4.38539 25.0767  29
  -3  -8  13 195.928 45.8056  23
   3  -8 -13 184.866 31.3821  27
   3  -8 -13 127.089 45.0992  33
  -3  -8  13 273.714 41.0856  29
   3  -8 -13 263.851 48.3826  20
  -3  -8  13 201.849 48.6995  31
  -3  -8  12 59.7972 35.1650  29
   3  -8 -12 6.91356 47.9294  33
  -3  -8  12 144.660 45.5840  23
   3  -8 -12 134.251 39.4704  30
   3  -8 -12 69.7807 42.0356  20
  -3  -8  12 70.3827 44.1297  31
  -3  -8  11 632.858 58.2458  29
   3  -8 -11 647.704 68.8679  33
  -3  -8  11 649.286 62.9478  23
   3  -8 -11 664.670 62.4821  20
  -3  -8  11 592.321 64.7146  31
   3  -8 -11 587.238 52.5599  30
  -3  -8  10 2285.43 115.310  31
  -3  -8  10 2363.37 112.673  23
   3  -8 -10 2274.74 115.926  33
   3  -8 -10 2368.56 112.794  20
  -3  -8  10 2550.04 117.011  29
   3  -8 -10 2505.73 107.290  30
   3  -8  -9 675.611 63.8074  20
   3  -8  -9 554.954 69.7652  33
  -3  -8   9 583.523 65.3116  31
  -3  -8   9 791.623 70.4117  29
   3  -8  -9 711.027 62.2153  30
   3  -8  -9 655.676 68.9253  24
   3  -8  -8 1343.44 93.7794  33
   3  -8  -8 1278.93 80.8642  30
   3  -8  -8 1330.58 88.0775  24
  -3  -8   8 1236.89 89.7322  31
   3  -8  -8 1411.15 86.1419  20
  -3  -8   8 1402.69 91.2954  29
   3  -8  -7 10.9571 52.3524  33
   3  -8  -7 3.07224 51.2225  24
  -3  -8   7 56.2785 49.4668  29
   3  -8  -7-10.6347 39.8923  20
  -3  -8   7-16.4482 46.1881  31
   3  -8  -7-64.0162 46.7759  30
  -3  -8   6 773.677 73.1707  29
   3  -8  -6 668.091 70.3561  24
   3  -8  -6 761.594 76.6919  33
   3  -8  -6 625.572 64.0016  30
   3  -8  -6 546.643 59.2690  20
  -3  -8   6 628.859 69.2129  31
  -3  -8   5 1572.71 98.5226  29
   3  -8  -5 1427.34 86.0438  20
  -3  -8   5 1388.56 90.7287  31
   3  -8  -5 1526.37 98.4588  33
   3  -8  -5 1598.59 94.9958  24
  -3  -8   4 1794.14 107.104  29
   3  -8  -4 1680.84 107.764  33
   3  -8  -4 1783.13 103.090  24
  -3  -8   3 239.344 52.0190  29
   3  -8  -3 219.400 46.4550  14
   3  -8  -3 155.599 54.6180  24
  -3  -8   3 122.973 51.6391  19
   3  -8  -3 213.464 64.3569  33
   3  -8  -2 1104.27 90.6947  33
  -3  -8   2 1065.47 83.7266  29
   3  -8  -2 1083.05 85.8411  24
   3  -8  -2 1083.94 77.7191  14
  -3  -8   2 1003.96 83.5022  19
  -3  -8   2 999.816 73.7754  24
  -3  -8   1 44.5894 43.0051  29
   3  -8  -1-23.5442 44.5484  14
   3  -8  -1-69.7010 53.9759  24
  -3  -8   1-44.4168 42.8641  24
  -3  -8   1-8.49870 48.1327  19
  -3  -8   0 1591.29 95.5578  29
   3  -8   0 1415.60 93.8515  14
  -3  -8   0 1576.28 90.5052  24
  -3  -8   0 1577.95 102.150  19
   3  -8   0 1627.72 99.9185  24
  -3  -8  -1 2015.64 106.534  29
   3  -8   1 1965.83 108.304  14
  -3  -8  -1 2021.10 112.080  19
  -3  -8  -1 1915.21 100.356  24
   3  -8   1 2078.03 110.045  12
   3  -8   1 2063.32 114.178  24
   3  -8   2 453.181 68.1897  24
  -3  -8  -2 278.771 53.7700  24
   3  -8   2 303.875 56.8797  12
  -3  -8  -2 416.770 65.5046  19
   3  -8   2 382.357 63.0120  14
   3  -8   3 374.548 65.8450  14
   3  -8   3 488.223 64.2515  12
  -3  -8  -3 380.049 59.6323  19
   3  -8   4 240.520 58.1422  12
  -3  -8  -4 275.829 57.2441  19
   3  -8   4 203.671 55.7640  14
  -3  -8  -5 1031.68 78.7021   8
   3  -8   5 1070.43 85.8207  12
  -3  -8  -5 1083.34 83.1475  19
   3  -8   5 1018.50 83.5824  14
  -3  -8  -6 4288.21 164.267   8
   3  -8   6 4197.24 170.495  12
  -3  -8  -6 4588.23 170.193  19
   3  -8   6 4306.33 172.118  14
  -3  -8  -7 426.381 57.7744   8
   3  -8   7 599.079 69.5526  12
  -3  -8  -8 160.810 47.3976   8
   3  -8   8 136.735 51.1534  12
  -3  -8  -8 167.369 44.0125  20
  -3  -8  -9-32.8262 40.9350   8
  -3  -8  -9-23.0714 36.8657  20
   3  -8   9 38.3865 37.1540  23
  -3  -8 -10 3450.01 129.560  20
   3  -8  10 3353.82 131.960  23
  -3  -8 -10 3752.78 135.861   8
   3  -8  11 511.220 50.5179  23
  -3  -8 -11 547.683 53.2863  27
  -3  -8 -11 521.388 47.1425  20
   3  -8  12 1410.24 74.4782  23
  -3  -8 -12 1366.04 67.1997  20
  -3  -8 -12 1483.91 75.1105  27
  -3  -8 -13 2437.72 92.9719  27
  -3  -8 -13 2128.41 81.3403  20
   3  -8  13 2244.03 93.4383  23
   3   8  13 2357.85 92.9459  10
  -3  -8 -14 714.057 45.3667  27
   3  -8  14 695.847 46.8985  23
   3   8  14 637.459 43.6304  10
  -3  -8 -15 324.900 30.0755  27
   3  -9 -14 1065.17 49.9862  20
   3  -9 -14 962.458 49.4582  33
   3  -9 -13 1423.46 63.7635  20
   3  -9 -13 1422.74 66.0342  33
   3  -9 -13 1387.11 63.4140  24
   3  -9 -12 176.389 35.2664  33
   3  -9 -12 180.560 35.6157  24
   3  -9 -12 188.945 33.0508  20
   3  -9 -11 1163.21 67.1812  33
   3  -9 -11 1186.60 64.5847  20
   3  -9 -11 1124.45 64.9186  24
   3  -9 -10 402.311 48.0091  33
   3  -9 -10 454.088 49.7517  24
  -3  -9  10 407.175 43.4258  29
   3  -9 -10 519.791 44.0750  30
   3  -9 -10 369.495 43.5151  20
  -3  -9   9 4.96708 32.0394  29
   3  -9  -9 74.4103 29.4296  30
   3  -9  -9-5.21562 39.3715  24
   3  -9  -9 53.0649 33.2204  20
   3  -9  -9 29.2633 39.7395  33
   3  -9  -8 48.0460 31.7723  20
   3  -9  -8 74.8565 34.1383  30
   3  -9  -8 99.7115 43.8689  33
  -3  -9   8 61.3280 34.5451  29
  -3  -9   7-16.8784 36.5488  29
   3  -9  -7 5.61374 30.4145  20
   3  -9  -7-43.5568 43.9261  24
   3  -9  -7 63.1936 46.4054  33
   3  -9  -7-48.4573 35.7033  30
   3  -9  -6 110.029 37.8063  30
  -3  -9   6 79.2303 40.2789  29
   3  -9  -6 141.474 48.5684  24
   3  -9  -6 152.652 36.4350  20
  -3  -9   5 63.6519 41.5758  29
   3  -9  -5 164.803 51.1199  24
   3  -9  -5 98.8067 33.1438  20
   3  -9  -5 41.2319 38.1279  30
  -3  -9   4-3.56001 39.6550  29
   3  -9  -4-120.375 42.9822  30
   3  -9  -4-39.2660 32.1130  20
  -3  -9   4 35.9747 43.4162  19
   3  -9  -4 90.8861 49.9096  24
   3  -9  -3-4.95503 48.4285  24
   3  -9  -3-0.60574 27.7520  20
  -3  -9   3 65.3783 43.2329  19
   3  -9  -3 13.9612 38.9643  30
   3  -9  -2 184.288 53.2701  24
  -3  -9   2 76.7942 44.6237  19
   3  -9  -1 404.447 63.2327  24
  -3  -9   1 404.727 47.7389  24
  -3  -9   1 391.401 56.3623  19
   3  -9  -1 473.028 51.8214  14
   3  -9   0 194.673 42.1558  14
  -3  -9   0 262.577 43.7292  24
  -3  -9   0 190.744 50.5194  19
  -3  -9  -1 1282.03 83.1502  19
  -3  -9  -1 1265.49 72.0940  24
  -3  -9  -2 414.380 56.9297  19
  -3  -9  -2 412.100 47.9954  24
  -3  -9  -3 2287.11 97.1220  24
  -3  -9  -3 2300.97 104.274   8
  -3  -9  -3 2302.33 108.354  19
  -3  -9  -4 958.846 66.9684   8
  -3  -9  -4 950.221 62.8302  24
  -3  -9  -5 16.6216 33.9746   8
  -3  -9  -5-24.2120 33.1610  24
  -3  -9  -6 430.950 45.3248  24
  -3  -9  -6 422.494 46.7001   8
  -3  -9  -6 405.036 47.2476  20
   3  -9   6 342.114 34.5317  30
  -3  -9  -7 424.322 45.1679  24
  -3  -9  -7 373.661 43.3255  20
  -3  -9  -7 296.591 39.5836   8
  -3  -9  -8 65.3333 29.5141   8
  -3  -9  -8 77.5205 30.3825  20
  -3  -9  -8 41.8877 30.9607  24
  -3  -9  -9 289.090 34.1842  24
  -3  -9  -9 187.093 31.8224  20
  -3  -9  -9 213.839 33.2896  27
  -3  -9 -10 853.744 49.4031  27
  -3  -9 -10 851.432 47.9156  24
  -3  -9 -10 840.972 46.8566  20
  -3  -9 -11 612.246 39.3556  27
   3 -10  -8 53.1556 25.6819  24
   3 -10  -7 224.080 31.4554  24
   3 -10  -7 198.389 26.1127  30
   3 -10  -6 66.8372 24.9487  30
   3 -10  -5 1006.12 51.6970  30
  -3 -10   5 885.314 47.8404  19
  -3 -10   4 803.134 47.6952  19
   3 -10  -4 835.233 48.2671  30
   3 -10  -3 87.1629 27.5870  30
  -3 -10   3 110.287 29.4952  19
   3 -10  -2 127.627 27.7459  30
  -3 -10   2 77.5692 27.4503   8
  -3 -10   2 136.066 30.6683  19
  -3 -10   1 201.403 28.9947   8
   3 -10  -1 256.474 31.1690  30
  -3 -10   0 18.8221 24.0164   8
   3 -10   0 50.7558 23.3615  30
  -3 -10  -1-36.2217 22.1134  30
  -3 -10  -1 6.40956 22.1234   8
   3 -10   1-11.1859 21.8397  30
  -3 -10  -2 36.6462 22.5690   8
  -3 -10  -2 13.3238 24.1363  20
  -3 -10  -2-4.30314 18.4128  30
   3 -10   2-16.1548 21.4758  30
  -3 -10  -3 156.307 27.8684  20
   3 -10   3 142.634 22.7971  30
  -3 -10  -4 163.259 28.0812  20
  -3 -10  -5 187.764 26.5042  20
  -4   0  27 18.7901 24.1823  34
  -4   0  26 328.109 42.2366  34
  -4   0  25 4.95985 29.3071  26
  -4   0  25 34.2315 38.2883  34
  -4   0  24 573.551 53.2737  26
   4   0 -24 498.634 60.3438  22
   4   0 -23 55.8302 45.7770  22
  -4   0  23 53.8914 42.1375  26
  -4   0  22 2958.43 130.734  26
   4   0 -22 2838.78 134.335  22
  -4   0  22 3099.75 143.489  28
   4   0 -21-77.5149 46.5695  22
  -4   0  21 38.5594 41.9202  26
  -4   0  21 6.77292 44.4107  28
  -4   0  20 2101.64 110.428  26
   4   0 -20 1952.16 111.553  22
  -4   0  20 2052.67 116.289  28
  -4   0  19 1.25921 42.8172  26
   4   0 -19 39.5959 40.6417  22
  -4   0  19-20.7516 45.9517  28
   4   0 -18 109837. 2530.14  22
  -4   0  18 106897. 2533.65  28
  -4   0  18 106119. 2525.62  26
  -4   0  17 92.6499 201.469   5
  -4   0  16 40446.7 2033.49   5
  -4   0  14 4945.05 609.853   5
  -4   0  13-124.509 162.927   5
  -4   0  12 1376.41 325.670   5
  -4   0  11 52.5181 149.152   5
  -4   0  10 3892.62 464.449   5
  -4   0  10 3947.10 340.483   4
  -4   0   9 38.2613 101.170   4
  -4   0   9 96.4976 145.385   5
  -4   0   8 1918.77 205.198   4
  -4   0   8 2245.54 332.750   5
  -4   0   7 3.69180 74.1140   4
  -4   0   7 79.2436 168.370   5
  -4   0   6 25200.1 1018.83   5
  -4   0   6 25345.8 814.979   4
  -4   0   5 62.5085 117.809   5
  -4   0   4 4342.79 335.136   5
   4   0  -2 10561.2 505.437   1
  -4   0   2 11370.6 467.973   5
   4   0  -1 38.0453 106.183   1
   4   0   0 999999. 23035.5   1
   4   0   1 71.9959 105.257   6
   4   0   2 66911.1 1914.85   6
   4   0   3 4.10757 93.1660   6
   4   0   4-64.1971 114.488   2
   4   0   4 75.9696 107.617   6
   4   0   5-6.02820 111.765   2
   4   0   6 4032.36 386.886   2
   4   0   7-16.2463 133.798   2
   4   0   8 7876.48 555.758   2
   4   0   9 151.582 160.102   4
   4   0  10 28299.6 1505.53   4
   4   0  11-104.647 165.909   4
   4   0  12 29814.4 1678.09   4
   4   0  13 35.1528 212.025   4
   4   0  14 11997.6 350.628  21
   4   0  14 11807.4 342.882  10
   4   0  14 11381.5 343.798  32
   4   0  15-33.6035 39.0088  32
  -4   0 -15-44.8866 42.5816  22
   4   0  15 77.6124 48.5845  10
  -4   0 -16 502.594 63.5145  22
   4   0  16 526.189 60.6378  32
   4   0  16 652.065 69.5240  10
   4   0  17-0.50348 45.2165  10
  -4   0 -17 31.9962 48.3317  22
   4   0  17-4.62171 39.3343  32
   4   0  18 17426.0 473.135  10
  -4   0 -18 16675.2 472.346  22
   4   0  19-8.56229 45.0979  28
   4   0  19 57.8445 51.9921  10
  -4   0 -19 81.5888 50.7697  22
   4   0  20-60.4630 47.1626  28
  -4   0 -20-2.27539 42.8413  22
   4   0  21 55.6956 43.1027  28
  -4   0 -21-18.3506 40.1504  22
  -4   0 -22 128.305 37.2661  22
   4   0  22 169.297 39.2735  28
  -4   0 -23-3.32985 24.8056  22
   4   0  23 30.7216 27.6315  28
  -4  -1  27 2161.56 85.9500  34
  -4  -1  26 4583.39 154.173  34
  -4  -1  25 83.0364 43.2173  34
  -4   1  25 90.2505 34.0709  34
  -4   1  25 27.1780 28.2873  26
  -4   1  24 2849.27 119.881  34
  -4  -1  24 2934.39 117.046  26
  -4   1  24 2935.42 119.777  26
  -4  -1  24 3107.15 133.007  34
   4   1 -23 1485.60 92.8088  22
   4  -1 -23 1490.86 91.8352  22
  -4  -1  23 1394.99 82.5925  26
  -4   1  23 1535.26 88.2354  26
  -4   1  23 1547.04 94.7028  28
  -4   1  22 3075.03 135.077  26
   4   1 -22 3222.97 139.914  22
  -4  -1  22 2971.58 128.839  26
  -4   1  22 2958.75 138.266  28
   4  -1 -22 3030.84 137.412  22
  -4  -1  21 6677.82 223.021  26
   4   1 -21 6751.71 231.162  22
  -4   1  21 6317.88 228.813  28
  -4   1  21 6570.83 226.341  26
   4  -1 -21 6835.69 231.201  22
  -4   1  20 833.620 73.0961  28
   4  -1 -20 939.145 75.6018  22
  -4  -1  20 932.064 77.1393  26
   4   1 -20 854.712 74.5228  22
  -4  -1  20 903.352 80.6988  28
  -4   1  19 2401.70 122.913  28
  -4  -1  19 2489.34 119.195  26
   4   1 -19 2359.67 121.075  22
  -4  -1  19 2406.81 127.369  28
   4  -1 -19 2577.27 124.281  22
  -4  -1  18 1381.93 89.1188  26
  -4  -1  18 1434.36 94.9907  28
   4  -1 -18 1431.89 88.8248  22
   4   1 -18 1398.02 88.4329  22
  -4   1  18 1467.44 90.9991  28
   4  -1 -17 1136.82 78.3841  22
   4   1 -17 1091.86 77.5024  22
  -4  -1  17 1189.29 83.7619  28
  -4  -1  16 490.721 208.357   5
  -4   1  16 605.398 337.293   5
  -4   1  15 3602.47 573.961   5
  -4  -1  15 3710.14 559.329   5
  -4  -1  14 2995.26 478.704   5
  -4   1  14 3284.52 507.738   5
  -4  -1  14 3503.60 450.172   4
  -4  -1  13 6864.59 597.408   4
  -4   1  13 8333.86 765.985   5
  -4  -1  13 7650.55 724.010   5
  -4   1  12 7020.80 665.002   5
  -4  -1  12 7820.49 708.762   5
  -4  -1  12 6506.32 560.977   4
  -4  -1  11 55.4245 157.559   5
  -4   1  11-2.70913 164.768   5
  -4  -1  11 34.8132 123.329   4
  -4  -1  10 47584.0 1715.48   4
  -4  -1  10 53123.4 1951.26   5
  -4   1  10 50666.0 1902.40   5
  -4   1   9 975.317 229.748   5
  -4  -1   9 1055.33 211.281   4
  -4  -1   9 849.350 243.814   5
  -4  -1   8 33647.0 1240.51   4
   4  -1  -8 33694.9 1044.25   2
  -4  -1   8 34976.8 1392.05   5
  -4   1   8 34700.3 1368.10   5
  -4  -1   7 27082.9 1046.77   4
   4  -1  -7 27317.5 921.787   2
  -4  -1   7 28197.9 1169.94   5
  -4   1   7 28201.2 1140.48   5
   4  -1  -6 1598.88 189.268   2
  -4  -1   6 1878.58 232.224   4
  -4  -1   6 2202.70 304.833   5
  -4   1   6 1886.53 270.582   5
   4  -1  -5 387.147 123.775   2
  -4  -1   5 308.063 159.241   5
  -4   1   5 336.270 154.502   5
   4  -1  -4 471.506 143.836   2
   4  -1  -4 394.395 151.156   1
  -4   1   4 434.307 145.255   5
   4  -1  -3 26590.1 878.810   2
   4  -1  -3 26317.9 907.104   1
  -4   1   3 27693.4 808.761   5
   4  -1  -2 411406. 9513.64   1
   4  -1  -2 393222. 9182.76   4
   4  -1  -2 403491. 9539.82   6
  -4   1   2 391666. 9293.53   5
   4  -1  -2 396180. 9505.73   2
   4  -1  -1 322.497 162.695   2
   4  -1  -1 466.108 152.349   1
   4  -1  -1 584.187 111.163   4
   4  -1  -1 399.028 120.945   6
  -4   1   1 360.146 77.7447   5
   4  -1   0 71372.5 2009.89   2
   4  -1   0 73192.2 1973.70   1
   4  -1   0 71568.9 2000.23   6
   4   1   0 71708.6 1695.32   1
   4  -1   0 70943.3 1837.68   4
   4  -1   1 3368.11 293.681   4
   4  -1   1 3592.17 336.580   2
   4  -1   1 3160.65 318.847   6
   4  -1   2 18764.5 804.699   4
   4  -1   2 18033.2 811.795   6
   4  -1   2 18419.0 851.865   2
   4  -1   3 14991.0 744.696   4
   4   1   3 14552.2 584.290   6
   4  -1   4 46637.2 1594.77   4
   4  -1   4 45215.1 1577.09   2
   4   1   4 42495.2 1262.97   6
   4  -1   5 12493.6 746.807   4
   4  -1   5 11879.3 709.307   2
   4  -1   6 3056.94 353.292   2
   4  -1   6 3776.93 429.536   4
   4   1   7 3844.01 371.234   2
   4  -1   7 4028.02 421.305   2
   4  -1   7 3736.52 459.771   4
   4  -1   8 1471.19 274.436   2
   4  -1   8 1200.92 282.299   4
   4  -1   9 13635.5 831.870   2
   4  -1   9 15540.0 1030.73   4
   4  -1  10 3689.32 517.387   4
   4  -1  11 626.407 286.334   4
   4   1  11 63.4357 179.608   4
   4  -1  12 777.267 275.827   4
   4   1  12 1108.41 356.676   4
   4  -1  13 96.9486 228.533   4
   4   1  13-52.9456 205.835   4
  -4  -1 -14 4116.40 160.530  22
  -4   1 -14 4025.19 158.595  22
   4  -1  14 3901.05 163.750  32
   4  -1  14 3902.93 161.991  21
   4   1  14 3560.00 153.168  21
   4  -1  14 3755.03 154.318  10
   4   1  14 3809.33 156.475  10
  -4  -1 -15 5462.03 196.595  22
  -4   1 -15 5238.50 193.756  22
   4  -1  15 5277.68 194.703  10
   4   1  15 5237.34 195.222  10
   4  -1  15 5336.62 201.571  32
  -4  -1 -16 10008.8 309.957  22
   4  -1  16 10204.8 310.759  10
  -4   1 -16 10266.4 312.130  22
   4   1  16 9940.04 308.413  10
   4  -1  16 9564.07 312.884  32
  -4  -1 -17 2234.28 118.855  22
   4  -1  17 2300.52 119.304  10
   4   1  17 2142.57 117.231  10
   4  -1  17 2161.89 119.534  32
  -4   1 -17 2336.64 120.201  22
   4  -1  18 1831.29 105.163  28
   4  -1  18 1797.00 106.405  32
  -4   1 -18 1767.16 104.831  22
   4   1  18 1830.69 105.521  10
  -4  -1 -18 1558.72 100.358  22
   4  -1  19 0.92322 41.2195  28
   4  -1  19-23.9709 42.7437  32
  -4  -1 -19 9.55694 42.8709  22
  -4   1 -19 34.1793 45.5495  22
   4   1  19 18.7150 47.8723  10
   4  -1  20 474.491 58.0441  28
  -4   1 -20 499.485 59.4262  22
  -4  -1 -20 314.067 50.0076  22
   4   1  20 475.902 63.5209  28
   4   1  20 407.748 56.2386  10
   4  -1  21 3159.90 128.919  28
  -4  -1 -21 3183.46 128.636  22
  -4   1 -21 3226.99 128.955  22
   4   1  21 3269.29 128.351  10
   4   1  21 3292.53 136.237  28
   4  -1  22 645.150 53.6310  28
  -4  -1 -22 676.916 53.1904  22
  -4   1 -22 693.158 53.4190  22
   4   1  22 724.002 57.6327  28
   4  -1  23 258.791 32.3812  28
  -4  -1 -23 277.131 33.2561  22
  -4   1 -23 355.590 35.0707  22
   4   1  23 379.451 42.5396  28
  -4  -2  27 2835.91 99.9018  34
  -4   2  26 6392.46 184.042  26
  -4  -2  26 6911.20 201.663  34
  -4   2  25 1328.95 69.5016  26
  -4  -2  25 1493.00 85.0148  34
  -4   2  24 19.0323 37.0618  26
  -4  -2  24 39.3319 46.5680  34
  -4   2  23 2358.55 110.835  26
  -4  -2  23 2260.69 103.143  26
  -4  -2  23 2467.21 123.519  34
  -4  -2  22-25.4650 38.8770  26
   4   2 -22-48.2870 39.8025  22
  -4  -2  22 87.2130 60.3764  34
   4  -2 -22 16.1502 37.7931  22
  -4   2  22-2.02651 38.3386  28
  -4   2  21 8661.84 278.113  28
  -4  -2  21 9219.21 278.149  26
   4   2 -21 9116.83 282.231  22
   4  -2 -21 8896.67 280.375  22
  -4   2  20 79.8278 38.2707  28
  -4  -2  20 19.2439 40.2161  26
   4  -2 -20-16.6832 39.0435  22
   4   2 -20 5.00520 39.9105  22
   4  -2 -19 3583.99 152.495  22
   4   2 -19 4031.86 157.506  22
  -4   2  19 3813.45 154.886  28
  -4  -2  19 3877.98 155.182  26
   4  -2 -18 559.583 59.4093  20
  -4   2  18 714.457 65.2147  28
   4  -2 -18 580.625 59.5726  22
   4   2 -18 715.282 65.5828  22
  -4  -2  18 601.416 61.9373  26
  -4  -2  17 2074.27 112.989  28
   4  -2 -17 2204.03 106.727  22
   4   2 -17 1946.69 101.918  22
  -4  -2  17 2054.59 106.085  26
   4  -2 -17 2023.43 101.967  20
  -4   2  16 669.892 284.050   5
  -4   2  15 6356.10 734.969   5
  -4  -2  15 5414.44 636.508   4
  -4  -2  14 9477.87 820.612   4
  -4   2  14 8700.75 836.583   5
  -4   2  13 11005.2 916.012   5
  -4  -2  13 12970.1 926.453   4
  -4   2  12 5688.93 632.402   5
  -4  -2  12 4824.45 541.184   4
  -4  -2  11 19555.0 1085.51   4
  -4   2  11 20196.9 1155.96   5
   4  -2 -10 110.836 136.320   6
  -4  -2  10 308.838 172.447   4
  -4   2  10 49.8866 185.906   5
  -4  -2   9 56426.2 1994.15   4
  -4   2   9 56790.6 2051.65   5
   4  -2  -9 54953.4 1831.78   6
   4  -2  -8 6955.66 502.607   6
  -4   2   8 7411.14 589.571   5
   4  -2  -8 6835.20 549.406   1
  -4  -2   8 5492.52 488.536   4
   4  -2  -7 54522.6 1632.00   2
   4  -2  -7 54636.5 1877.96   1
  -4  -2   7 56172.9 1899.81   4
   4  -2  -7 53065.7 1778.26   6
  -4   2   7 56600.6 1903.75   5
   4  -2  -6 1024.35 246.516   1
   4  -2  -6 1028.23 213.758   6
  -4   2   6 1063.61 234.156   5
  -4  -2   6 1037.72 244.069   4
   4  -2  -6 1149.11 195.328   2
   4  -2  -5 13695.1 741.896   1
   4  -2  -5 12870.1 643.608   2
   4  -2  -5 12444.2 689.499   6
  -4   2   5 12990.3 686.313   5
   4  -2  -4 10058.3 615.549   1
   4  -2  -4 10401.2 616.048   6
   4  -2  -4 8448.90 525.915   2
   4  -2  -3 104.270 158.887   1
   4  -2  -3 65.8249 130.290   2
   4  -2  -3 9.59157 139.811   6
   4  -2  -2 823.181 203.302   2
   4  -2  -2 556.787 186.035   1
   4  -2  -2 952.209 231.006   6
   4  -2  -2 701.039 101.126   4
   4  -2  -1 780.078 123.965   4
   4  -2  -1 584.294 197.283   2
   4  -2  -1 669.883 191.431   6
   4  -2  -1 360.348 144.203   1
   4  -2   0 10465.2 622.755   2
   4  -2   0 9854.82 491.733   4
   4  -2   1 13007.9 732.584   2
   4  -2   1 12629.9 622.738   4
   4  -2   2 38173.0 1465.16   2
   4  -2   2 39055.2 1364.15   4
   4  -2   3 29369.6 1171.45   4
   4  -2   3 27472.6 1215.63   2
   4  -2   4 367.975 191.444   2
   4  -2   4 462.913 171.800   4
   4  -2   5 6441.51 559.667   2
   4  -2   5 6913.59 564.531   4
   4  -2   6 4600.94 488.156   2
   4  -2   6 4044.59 462.699   4
   4  -2   7 10738.9 792.005   4
   4  -2   7 9427.37 712.153   2
   4  -2   8 20279.2 1119.29   2
   4  -2   8 21196.9 1212.92   4
   4  -2   9 23440.6 1238.68   2
   4  -2   9 25308.8 1401.01   4
   4  -2  10 509.755 212.568   4
   4  -2  11 4160.26 598.304   4
   4  -2  12 2711.29 509.011   4
   4   2  13 1146.17 338.822   4
   4  -2  13 1473.52 93.9793  21
   4  -2  13 1551.89 91.8118  10
   4   2  13 1432.31 89.7984  10
   4  -2  13 1419.25 94.6137  32
   4   2  13 1498.53 90.3224  13
  -4  -2 -14 55.9454 37.8664  22
  -4   2 -14 83.3150 41.0524  22
   4   2  14 53.7467 47.8215  13
   4   2  14 71.6939 43.8356  10
   4  -2  14 53.1155 50.5197  32
   4  -2  15 3676.05 152.840  28
   4  -2  15 4011.31 169.701  32
  -4  -2 -15 3677.41 153.586  22
  -4   2 -15 3754.77 154.214  22
   4   2  15 3916.60 159.930  10
   4  -2  16 2530.27 134.976  32
  -4  -2 -16 2574.11 124.014  22
  -4   2 -16 2728.31 127.950  22
   4  -2  16 2480.49 122.237  28
   4   2  16 2594.56 127.624  10
   4  -2  17 236.489 46.7739  28
  -4  -2 -17 161.176 44.5607  22
  -4   2 -17 265.858 47.6807  22
   4   2  17 245.750 54.4140  10
   4  -2  17 224.896 56.5432  32
   4   2  18-87.5476 49.1221  10
   4  -2  18 9.99414 38.3374  28
  -4  -2 -18 74.3268 42.9616  22
  -4   2 -18-45.0905 42.8212  22
   4  -2  18-57.8040 50.7414  32
  -4   2 -19 1622.05 92.5311  22
   4  -2  19 1617.59 91.2713  28
   4  -2  19 1587.67 100.048  32
   4   2  19 1613.66 96.9773  10
  -4  -2 -19 1677.92 94.7531  22
   4   2  20 1368.74 84.2579  10
  -4  -2 -20 1296.77 79.2999  22
  -4   2 -20 1342.41 79.2390  22
   4  -2  20 1438.55 81.3001  28
  -4   2 -21 403.776 43.9430  22
   4  -2  21 401.076 43.8674  28
  -4  -2 -21 382.267 43.9903  22
   4   2  21 339.675 52.1229  28
   4   2  21 420.087 49.2357  10
  -4  -2 -22 2641.92 99.8733  22
  -4   2 -22 2547.49 99.4712  22
  -4  -2 -22 2779.20 106.261  11
   4   2  22 2792.70 104.606  10
   4   2  22 2762.03 109.849  28
   4   2  23 698.716 47.8740  28
  -4  -2 -23 574.203 37.7975  22
  -4   2 -23 589.153 37.9831  22
  -4  -2 -23 715.461 45.3773  11
  -4  -3  26 961.288 56.8503  34
  -4  -3  25-28.9134 35.9164  34
  -4   3  25 58.0992 27.5171  26
  -4  -3  25-10.4807 30.6435  31
  -4  -3  24 2158.46 105.799  34
  -4  -3  24 2310.60 99.8043  31
  -4   3  24 2112.95 96.2799  26
  -4  -3  23 885.037 77.3808  34
  -4  -3  22 18.5160 53.5406  34
  -4  -3  22 40.2877 33.7092  26
  -4  -3  21 424.887 54.0937  26
  -4  -3  21 446.610 68.2671  34
  -4  -3  20 5184.93 192.560  23
  -4  -3  20 5755.36 208.319  34
   4   3 -20 5204.61 186.693  22
   4  -3 -20 5253.43 187.392  22
  -4  -3  20 5362.70 190.901  26
  -4  -3  19 2316.71 124.254  34
  -4  -3  19 2218.73 112.915  26
   4   3 -19 2237.22 109.060  22
  -4  -3  19 2240.70 116.728  23
   4  -3 -19 2156.25 108.746  22
   4  -3 -19 2241.49 112.037  20
   4  -3 -18 1085.17 79.6773  20
  -4  -3  18 1072.75 84.4911  23
   4   3 -18 1147.99 77.0037  22
   4  -3 -18 1215.58 80.3869  22
  -4  -3  18 1108.53 81.9448  26
   4  -3 -17 14046.2 384.057  27
  -4  -3  17 13648.1 388.487  26
  -4  -3  17 13718.2 396.068  23
   4  -3 -17 13715.6 382.580  20
   4   3 -17 13000.7 378.486  22
   4  -3 -16 45.3866 34.3409  27
  -4  -3  16 67.6237 41.7103  23
  -4  -3  16 89.9740 43.6839  26
   4  -3 -16 78.3768 35.9782  20
  -4  -3  16 20.6083 246.639   4
  -4   3  15 13807.4 1159.14   5
  -4  -3  15 13223.3 1104.71   4
  -4  -3  14 5822.22 706.090   4
  -4   3  14 5970.70 738.804   5
   4  -3 -14 5559.54 632.285   1
  -4  -3  13 516.423 254.648   4
  -4   3  13 476.662 267.109   5
   4  -3 -13 264.838 216.831   1
  -4  -3  12 16406.4 1126.78   4
  -4   3  12 17040.4 1170.52   5
   4  -3 -12 14943.9 997.738   1
  -4  -3  11 1547.25 357.039   4
   4  -3 -11 1309.48 304.056   1
  -4   3  11 1285.07 326.034   5
   4  -3 -10 3068.77 422.767   1
  -4  -3  10 2478.38 417.232   4
  -4   3  10 3579.21 502.589   5
  -4  -3   9 83.1660 200.016   4
   4  -3  -9-3.06482 126.593   6
  -4   3   9-12.5224 174.269   5
   4  -3  -9 338.083 197.137   1
  -4  -3   8 3015.41 431.373   4
   4  -3  -8 2251.08 346.922   1
   4  -3  -8 2662.84 328.320   6
  -4   3   8 2530.36 376.836   5
  -4  -3   7 171.973 149.464   4
   4  -3  -7 173.622 155.375   6
   4  -3  -7 67.9441 143.152   1
   4  -3  -7 100.880 94.1786   2
   4  -3  -6 10616.5 623.352   2
   4  -3  -6 10875.4 684.845   6
   4  -3  -6 10472.4 707.532   1
   4  -3  -5 25917.2 1095.97   2
   4  -3  -5 26518.9 1161.43   6
   4  -3  -5 25472.2 1178.11   1
   4  -3  -4 1232.83 266.998   6
   4  -3  -4 1757.68 281.214   2
   4  -3  -4 1717.11 318.458   1
   4  -3  -3 70765.5 2305.51   1
   4  -3  -3 69222.2 2248.71   2
   4  -3  -2 138.673 171.736   1
   4  -3  -2 256.461 157.041   2
   4  -3  -1 26909.0 1229.26   2
   4  -3  -1 29135.7 1019.06   4
   4  -3   0 5531.51 529.324   2
   4  -3   0 5707.09 409.064   4
   4  -3   1 1692.29 321.066   2
   4  -3   2 11337.0 775.346   2
   4  -3   2 10771.4 666.666   4
   4  -3   3 90.5426 133.989   4
   4  -3   3 95.6526 153.074   2
   4  -3   4 11677.9 770.827   4
   4  -3   4 12319.9 844.581   2
   4  -3   5-36.1634 155.284   4
   4  -3   5 29.6289 180.074   2
   4  -3   6 19108.1 1119.07   2
   4  -3   6 18766.6 1101.19   4
   4  -3   7 6020.48 626.931   2
   4  -3   7 6104.56 632.334   4
   4  -3   8 6334.12 654.483   2
   4  -3   8 6456.27 688.446   4
   4  -3   9 15166.1 1050.80   2
   4  -3   9 15607.3 1124.45   4
   4  -3  10 4373.87 620.412   4
   4  -3  10 3362.71 510.229   2
   4  -3  11 19071.4 1351.37   4
   4   3  12 735.253 69.1668  13
  -4  -3 -12 746.189 60.6267  27
   4  -3  12 899.380 78.9855  32
  -4  -3 -13 7112.19 227.220  27
   4   3  13 7331.45 239.510  13
  -4   3 -13 6833.59 229.422  22
   4   3  13 7688.03 244.976  10
   4  -3  13 7593.59 254.939  32
  -4  -3 -14 4034.14 149.659  27
   4   3  14 4092.21 162.199  13
  -4   3 -14 3774.55 151.353  22
   4   3  14 4011.72 162.768  10
  -4  -3 -14 3670.66 150.602  22
   4  -3  14 4162.69 173.201  32
  -4  -3 -15 2140.90 101.990  27
   4   3  15 2171.56 114.768  10
  -4  -3 -15 2114.68 106.715  22
  -4   3 -15 1926.71 101.797  22
   4  -3  15 1948.62 120.332  32
  -4  -3 -16 1078.02 74.8634  22
   4  -3  16 1093.08 92.9461  32
   4   3  16 1266.51 90.9875  10
  -4  -3 -16 1157.03 74.9094  27
  -4   3 -16 1104.32 75.8850  22
   4  -3  17 176.051 57.6807  32
  -4  -3 -17 189.315 39.5754  27
  -4  -3 -17 156.522 44.8257  22
  -4   3 -17 163.321 40.3889  22
   4   3  17 153.796 54.0494  10
  -4  -3 -18 3838.86 146.178  22
  -4   3 -18 3811.42 145.957  22
   4  -3  18 3796.24 153.967  23
   4   3  18 4008.46 157.760  10
   4  -3  18 3923.08 165.815  32
  -4  -3 -19 514.132 49.4639  22
   4  -3  19 494.685 53.9176  23
  -4   3 -19 553.233 49.6803  22
   4   3  19 511.404 58.4004  10
  -4  -3 -20 2024.59 89.9370  22
  -4   3 -20 2050.52 91.0640  22
  -4  -3 -20 2408.08 108.232  11
   4   3  20 2442.35 105.164  10
   4   3  21 66.6914 34.3380  28
  -4  -3 -21 32.2870 22.6330  22
  -4   3 -21 37.4002 23.6273  22
  -4  -3 -21 100.351 37.9553  11
   4   3  21 85.0405 34.4688  10
  -4  -3 -22 617.786 45.3252  11
   4   3  22 591.213 46.1920  28
   4   3  22 559.891 42.5566  10
  -4  -4  25 1978.10 78.9088  31
  -4   4  25 1879.61 73.9498  26
  -4  -4  25 2012.84 82.7280  34
  -4   4  24 1871.10 82.6991  26
  -4  -4  24 1761.36 85.9114  34
  -4  -4  24 1728.10 83.0545  31
  -4  -4  23 2654.55 117.047  34
  -4  -4  23 2732.48 115.638  31
  -4  -4  22 3922.40 149.768  23
  -4  -4  22 3951.01 155.025  34
  -4  -4  22 4119.81 157.123  31
  -4  -4  21 1126.58 80.9922  23
  -4  -4  21 1117.62 72.6050  26
  -4  -4  21 1158.65 86.7293  34
  -4  -4  20 6120.78 206.881  26
  -4  -4  20 6203.80 218.762  34
   4  -4 -20 6361.86 208.896  20
  -4  -4  20 6086.27 218.060  23
  -4  -4  19 83.5821 54.1004  34
  -4  -4  19 4.07688 37.9709  26
  -4  -4  19-45.1676 46.6571  23
   4  -4 -19 40.9180 45.8160  20
   4  -4 -18 10230.6 295.307  27
   4  -4 -18 9789.78 293.730  20
  -4  -4  18 9284.74 304.645  23
  -4  -4  18 9267.06 303.596  34
  -4  -4  18 9435.57 294.081  26
   4  -4 -17-1.82162 37.8427  27
  -4  -4  17 29.1487 45.7010  23
   4  -4 -17-4.76063 42.7938  20
  -4  -4  17 50.1158 52.5901  34
  -4  -4  17 10.0392 41.8694  26
  -4  -4  16 1113.83 82.0063  26
  -4  -4  16 990.366 84.3385  23
   4  -4 -16 1192.75 80.8877  20
   4  -4 -16 1003.81 74.0053  27
  -4  -4  16 999.823 83.4512  34
   4  -4 -15 2178.45 108.762  20
  -4  -4  15 2257.07 116.431  34
  -4  -4  15 2061.80 117.279  23
  -4  -4  15 2104.50 111.525  26
   4  -4 -15 2246.56 105.663  27
   4  -4 -14 3802.37 145.139  27
  -4  -4  14 3873.76 156.607  26
  -4  -4  14 3998.93 158.676  34
  -4  -4  14 4009.27 164.791  23
  -4  -4  14 3389.99 601.617   4
   4  -4 -14 3967.45 151.471  20
  -4   4  13 2341.82 483.297   5
  -4  -4  13 2100.63 481.753   4
  -4  -4  12 3023.09 541.261   4
  -4   4  12 2936.62 536.049   5
  -4  -4  11 17467.0 1255.93   4
  -4   4  11 17535.6 1241.27   5
   4  -4 -11 19175.7 1150.51   1
  -4  -4  10 1852.63 432.493   4
   4  -4 -10 3130.04 444.010   1
  -4  -4  10 1970.06 342.192   3
  -4   4  10 3086.51 501.222   5
  -4  -4   9 2024.65 342.863   3
  -4  -4   9 1981.90 390.648   4
   4  -4  -9 1946.88 349.872   1
  -4   4   9 1954.78 374.853   5
   4  -4  -8 16892.7 1025.50   1
  -4  -4   8 16494.4 999.988   3
   4  -4  -7 195.334 164.063   1
  -4  -4   7-456.340 195.300   3
   4  -4  -6 28778.9 1361.58   1
   4  -4  -6 27120.7 1235.64   2
   4  -4  -5 26.6413 168.423   1
   4  -4  -5-38.2126 113.929   2
   4  -4  -4 5254.85 526.231   2
   4  -4  -3 1469.50 309.435   2
   4  -4  -2 5845.98 579.332   2
   4  -4  -1 235.124 188.244   2
   4  -4   0 22447.4 1221.86   2
   4  -4   1 4327.37 433.275   4
   4  -4   1 4114.15 513.801   2
   4  -4   2 4871.48 487.534   4
   4  -4   2 5114.98 577.853   2
   4  -4   3 2316.31 364.343   4
  -4  -4  -3 3087.56 432.436   3
   4  -4   3 2396.21 426.478   2
   4  -4   4 560.726 226.027   4
   4  -4   4 617.101 259.428   2
  -4  -4  -4 433.665 213.279   3
   4  -4   5 22067.3 1250.07   4
  -4  -4  -5 22252.9 1191.62   3
   4  -4   5 23930.9 1368.70   2
   4  -4   6 1694.63 383.889   2
   4  -4   6 1536.68 362.635   4
  -4  -4  -6 2095.42 349.669   3
   4  -4   7 596.637 284.280   2
   4  -4   8 2172.95 456.902   2
   4  -4   9 10941.8 971.604   2
  -4  -4 -10 1747.97 96.9127   8
   4   4  10 1831.97 95.9241  13
   4  -4  10 1861.16 103.603  32
   4   4  11 3492.22 140.044  13
   4  -4  11 3124.24 135.263  12
   4  -4  11 3101.70 134.186  15
   4  -4  11 3337.76 151.166  32
  -4  -4 -11 3384.43 141.333   8
   4   4  12 1624.56 95.0305  13
   4  -4  12 1563.79 103.527  32
   4   4  13 74.4472 44.1356  13
  -4  -4 -13 67.1148 37.6818  27
   4  -4  13 81.3905 53.3416  32
   4   4  14 9042.24 283.120  13
  -4  -4 -14 8731.81 275.882  27
  -4  -4 -14 9309.31 291.929  11
   4   4  14 9620.83 293.649  10
   4  -4  14 9379.61 302.384  32
  -4  -4 -15 537.891 56.6950  27
  -4  -4 -15 443.777 62.3623  11
   4   4  15 567.297 68.9212  10
   4  -4  15 490.363 67.5698  32
  -4  -4 -16 352.464 47.8989  27
   4   4  16 456.627 63.4044  10
   4  -4  16 477.808 69.8550  32
   4  -4  17 784.667 75.3603  23
  -4  -4 -17 765.865 74.1166  11
   4  -4  17 807.761 79.6214  32
   4   4  17 653.881 68.9528  10
  -4  -4 -17 876.581 63.7532  27
  -4  -4 -18 1182.71 83.0578  11
   4   4  18 977.046 74.9031  10
   4  -4  18 955.098 74.3029  23
   4  -4  19 1993.37 98.3920  23
  -4  -4 -19 2176.47 102.884  11
   4   4  19 2159.02 98.7125  10
   4  -4  20-4.79798 27.6694  23
   4   4  20 17.1563 29.1797  28
  -4  -4 -20 72.0954 37.6468  11
   4   4  20 77.1693 34.6203  10
   4   4  21 302.151 32.7926  28
  -4  -4 -21 284.422 36.3355  11
   4   4  21 300.649 35.3892  10
  -4   5  24 407.225 34.5254  26
  -4  -5  24 326.209 36.5454  31
  -4  -5  23 686.325 53.7323  31
  -4  -5  22 2513.78 108.337  23
  -4  -5  22 2489.61 106.198  34
  -4  -5  22 2630.66 111.026  31
  -4  -5  21 232.175 47.3393  23
  -4  -5  21 215.374 45.1580  34
  -4  -5  21 165.987 51.7367  31
  -4  -5  20 5025.32 182.104  34
  -4  -5  20 5042.81 172.570  26
  -4  -5  20 4941.76 187.953  23
  -4  -5  20 5335.72 190.418  31
   4  -5 -20 5314.04 177.354  20
  -4  -5  19 1532.11 93.2207  34
  -4  -5  19 1364.43 83.5369  26
  -4  -5  19 1228.43 91.1235  23
  -4  -5  19 1557.05 101.582  31
   4  -5 -19 1477.32 88.7903  20
   4  -5 -18 5654.84 194.204  27
  -4  -5  18 5641.25 199.208  26
  -4  -5  18 6060.51 219.126  23
  -4  -5  18 5745.71 207.131  34
   4  -5 -18 5826.27 200.243  20
  -4  -5  18 6048.46 216.054  31
  -4  -5  17 947.973 77.1299  26
  -4  -5  17 1006.10 80.1304  34
   4  -5 -17 1120.48 81.9474  20
  -4  -5  17 1000.34 89.1008  23
   4  -5 -17 1016.30 74.1330  27
  -4  -5  17 1039.33 90.4434  31
  -4  -5  16 1236.63 97.0085  31
   4  -5 -16 1226.48 78.9242  27
  -4  -5  16 1187.12 89.7495  34
  -4  -5  16 1349.35 101.087  23
   4  -5 -16 1390.33 90.0725  20
  -4  -5  16 1172.73 86.2174  26
   4  -5 -15-1.14522 34.9310  27
  -4  -5  15 34.1990 46.2931  34
  -4  -5  15 4.72948 53.1350  23
   4  -5 -15 65.6051 46.4760  20
  -4  -5  15-3.50400 42.7036  26
  -4  -5  15 10.7407 55.0928  31
   4  -5 -14 11969.6 348.196  27
  -4  -5  14 12305.7 360.989  34
  -4  -5  14 12328.9 373.546  23
  -4  -5  14 12355.0 362.879  26
   4  -5 -14 12822.8 358.175  20
  -4  -5  14 12309.7 367.834  31
   4  -5 -13 297.806 45.8711  30
  -4  -5  13 197.337 53.9939  23
  -4  -5  13 257.526 54.0913  26
   4  -5 -13 170.712 43.0429  20
   4  -5 -13 188.636 37.4082  27
  -4  -5  13 247.259 50.6137  34
  -4  -5  13 250.221 57.6581  31
  -4  -5  12 1244.17 85.2637  26
   4  -5 -12 1125.94 71.6143  27
  -4  -5  12 1222.67 90.7766  23
   4  -5 -12 1228.78 80.4862  20
  -4  -5  12 1277.95 90.1292  31
   4  -5 -12 1258.54 76.7181  30
  -4  -5  12 1347.65 85.3047  34
  -4  -5  11 18526.2 515.957  26
  -4  -5  11 19277.9 525.440  23
  -4  -5  11 19780.3 522.318  31
  -4   5  11 19341.9 1388.92   5
   4  -5 -11 19753.4 510.016  20
   4  -5 -11 18828.9 499.768  30
  -4   5  10 2740.75 503.870   5
  -4  -5   9 6092.35 667.475   3
  -4  -5   8 17796.3 1159.19   3
  -4  -5   7 863.580 268.380   3
  -4  -5   6 6009.46 657.253   3
  -4  -5   5 5.59333 178.622   3
   4  -5  -4 1755.00 364.492   2
  -4  -5   4 2037.36 400.708   3
   4  -5  -3 89.3936 149.819   2
  -4  -5   3 147.713 163.466   3
  -4  -5   2-43.9174 172.799   3
   4  -5  -2 196.428 168.974   2
   4  -5  -1 1304.99 343.016   2
  -4  -5   1 1054.81 290.162   3
  -4  -5   0 9547.61 843.699   3
   4  -5   0 9303.78 849.584   2
   4  -5   1 2582.30 464.951   2
  -4  -5  -1 2473.51 437.770   3
  -4  -5  -2 11257.1 903.824   3
   4  -5   2 9419.30 892.460   2
   4  -5   3 962.957 329.026   2
  -4  -5  -3 716.550 295.169   3
  -4  -5  -4 167.390 183.729   3
   4  -5   4 366.916 277.535   2
   4  -5   5 0.89514 228.180   2
  -4  -5  -5-18.3166 207.885   3
   4  -5   6 428.201 235.304   2
   4  -5   6 89.1179 245.941   4
   4  -5   7 590.527 63.9731  15
  -4  -5  -7 701.411 67.8020   8
   4  -5   7 558.303 58.6453  14
   4  -5   7 851.226 354.959   2
   4  -5   7 611.758 63.5363  12
   4  -5   7 639.903 307.342   4
  -4  -5  -7 671.035 61.1942  11
  -4  -5  -8 16215.7 442.840   8
   4  -5   8 15835.6 443.339  15
   4  -5   8 15950.3 440.266  14
   4  -5   8 16198.3 446.669  12
  -4  -5  -8 16119.6 439.977  11
  -4  -5  -8 16028.4 430.420  19
  -4  -5  -9 215.354 47.7993   8
   4  -5   9 146.412 46.6363  15
   4   5   9 272.203 48.7055  13
   4  -5   9 164.546 46.5891  12
  -4  -5  -9 228.411 46.2618  11
   4  -5   9 215.598 50.6882  14
   4  -5   9 250.852 51.0705  32
   4  -5  10 6010.09 211.711  15
   4  -5  10 5957.23 212.829  12
  -4  -5 -10 6067.29 210.906  11
  -4  -5 -10 6304.55 213.549   8
   4  -5  10 5992.37 216.109  32
   4   5  10 5977.27 204.592  13
   4  -5  10 6179.35 210.179  14
  -4  -5 -11-12.7527 48.9163   8
   4  -5  11 6.73056 41.1264  14
   4   5  11 95.8781 44.6559  13
   4  -5  11 82.4368 44.6067  12
  -4  -5 -11-25.5349 46.4136  11
   4  -5  11 64.9823 46.1509  32
   4  -5  12 4646.09 176.829  12
   4   5  12 4475.33 170.175  13
  -4  -5 -12 4914.22 182.974  11
   4  -5  12 4709.11 186.437  32
  -4  -5 -12 5045.29 184.058   8
  -4  -5 -13 282.999 50.0693  27
   4   5  13 291.341 49.9919  13
   4  -5  13 250.656 48.6335  12
  -4  -5 -13 316.095 57.5367  11
   4  -5  13 346.982 57.4706  32
  -4  -5 -14 2894.04 127.504  27
  -4  -5 -14 2866.54 133.856  11
   4  -5  14 2876.48 137.516  32
  -4  -5 -15 226.776 45.6736  27
  -4  -5 -15 362.895 57.3235  11
   4  -5  15 298.626 57.3413  32
   4   5  15 350.189 59.5567  10
   4  -5  16 3085.08 140.318  23
  -4  -5 -16 3007.39 131.444  11
   4   5  16 3142.82 134.150  10
  -4  -5 -16 2898.23 119.770  27
  -4  -5 -17 1176.85 68.9152  27
   4  -5  17 1149.51 82.3707  23
  -4  -5 -17 1071.07 76.3053  11
   4   5  17 1098.07 76.2171  10
   4  -5  18 579.037 58.6471  23
  -4  -5 -18 697.944 60.6536  11
   4   5  18 557.963 52.9693  10
   4  -5  19 3348.55 121.538  23
  -4  -5 -19 3441.89 120.558  11
   4   5  19 3265.17 116.171  10
  -4  -5 -20 145.037 29.3658  11
   4  -5  20 107.189 26.6658  23
   4   5  20 138.731 26.9134  10
   4  -5  20 93.3377 26.2445  31
  -4  -6  22 35.7479 32.1948  31
  -4  -6  21 381.814 48.5814  31
  -4  -6  20 37.1239 40.1431  23
  -4  -6  20-14.8234 43.2964  31
   4  -6 -20-26.3794 34.0059  20
  -4  -6  19 2162.92 111.550  31
  -4  -6  19 2240.56 112.969  23
  -4  -6  19 2070.97 94.9949  26
   4  -6 -19 2252.90 101.971  20
   4  -6 -18 340.270 44.5750  27
  -4  -6  18 262.341 61.6742  23
   4  -6 -18 343.496 52.0070  20
  -4  -6  18 315.718 48.3051  26
  -4  -6  18 290.661 62.7783  31
  -4  -6  17 1595.49 103.650  31
  -4  -6  17 1470.75 102.563  23
   4  -6 -17 1671.70 94.3812  20
   4  -6 -17 1620.81 84.9715  27
  -4  -6  17 1586.29 91.2137  26
  -4  -6  16 3799.28 154.481  26
  -4  -6  16 4051.89 170.650  23
   4  -6 -16 3745.90 152.780  20
   4  -6 -16 3758.13 145.143  27
  -4  -6  16 4217.98 169.852  31
   4  -6 -15 31.0820 36.0941  27
  -4  -6  15 30.0832 41.4405  26
  -4  -6  15 120.868 57.1292  23
   4  -6 -15 18.1123 44.2463  20
  -4  -6  15 19.1891 56.1675  31
   4  -6 -14 2962.13 126.042  27
  -4  -6  14 3064.82 139.330  26
  -4  -6  14 3042.03 149.486  23
   4  -6 -14 3166.28 137.759  20
  -4  -6  14 3001.49 147.534  31
  -4  -6  13 81.8105 44.3833  26
  -4  -6  13 30.9766 56.4779  31
  -4  -6  13-35.5485 56.2904  23
   4  -6 -13 79.8733 36.1578  27
   4  -6 -13 92.0048 38.8951  30
   4  -6 -13 100.184 48.3332  20
   4  -6 -12 1808.20 92.3556  27
  -4  -6  12 1718.73 111.107  23
   4  -6 -12 1730.74 99.3629  20
  -4  -6  12 1685.44 103.909  26
  -4  -6  12 1875.45 114.780  31
   4  -6 -12 1676.29 91.5847  30
  -4  -6  11 4234.28 175.168  31
  -4  -6  11 4155.26 170.359  26
  -4  -6  11 4154.40 174.184  23
   4  -6 -11 4307.11 163.748  20
   4  -6 -11 3918.59 154.600  30
  -4  -6  10 4787.98 185.209  26
  -4  -6  10 4401.37 182.991  23
  -4  -6  10 4636.86 185.339  31
   4  -6 -10 4722.69 174.971  20
   4  -6 -10 4445.98 168.062  30
  -4  -6   9 41207.4 1009.17  31
  -4  -6   9 39356.3 1004.73  26
  -4  -6   9 40245.2 1007.98  23
   4  -6  -9 40366.5 992.121  20
   4  -6  -9 40169.0 989.158  30
  -4  -6   8 2523.15 124.935  23
   4  -6  -8 2347.88 111.819  20
  -4  -6   8 2459.66 124.604  26
  -4  -6   8 2513.63 127.059  31
   4  -6  -8 2384.75 112.514  30
  -4  -6   7 2170.62 117.531  26
  -4  -6   7 2217.37 114.552  23
  -4  -6   7 2371.49 119.997  31
   4  -6  -7 2181.63 105.758  20
  -4  -6   7 2383.08 109.341  17
  -4  -6   6 424.901 59.4755  26
  -4  -6   6 379.337 58.2437  23
  -4  -6   6 445.021 52.1442  17
  -4  -6   6 220.898 179.507   3
  -4  -6   6 395.879 62.7622  31
  -4  -6   5 2685.45 130.205  26
   4  -6  -5 2926.39 126.813  33
  -4  -6   5 3018.77 127.903  17
  -4  -6   5 2892.00 132.650  31
  -4  -6   4 1121.62 80.1246  26
   4  -6  -4 1096.46 76.7707  33
  -4  -6   4 1078.79 366.544   3
  -4  -6   3 1753.70 413.627   3
  -4  -6   2 1381.73 368.710   3
  -4  -6   1 2457.72 493.746   3
   4  -6   0 919.081 72.3626  24
  -4  -6   0 1008.88 75.7248  17
   4  -6   1 2104.82 105.457  24
   4  -6   1 2062.72 107.851  12
   4  -6   1 2215.37 108.507  33
  -4  -6  -1 2145.86 108.943  17
   4  -6   1 2190.22 108.880  15
  -4  -6  -2 182.235 47.4991  17
   4  -6   2 182.759 51.1118  15
   4  -6   2 225.770 52.5075  24
   4  -6   2 129.034 44.9198  12
   4  -6   3 9999.63 294.286  24
   4  -6   3 9766.12 300.803  12
  -4  -6  -3 9564.92 292.796  19
   4  -6   3 9813.20 299.994  15
   4  -6   4 298.779 56.5492  15
   4  -6   4 268.910 53.1610  12
  -4  -6  -4 297.164 56.2158  19
   4  -6   4 282.859 52.4257  14
   4  -6   5 2575.69 126.896  12
   4  -6   5 2564.92 124.981  14
  -4  -6  -5 2636.47 120.340  19
   4  -6   5 2364.49 122.132  15
   4  -6   6 1345.15 92.3797  14
   4  -6   6 1270.01 91.4328  12
  -4  -6  -6 1273.25 84.2094  19
  -4  -6  -6 1367.34 87.2305  11
   4  -6   6 1343.88 91.4466  15
   4  -6   7 92.3572 54.5554  15
   4  -6   7 41.5811 48.0180  14
  -4  -6  -7 21.2052 48.9017   8
   4  -6   7 31.1658 44.4692  12
  -4  -6  -7 49.0869 37.9793  19
  -4  -6  -7 43.5465 40.7832  11
   4  -6   8 9043.96 283.372  14
   4  -6   8 8687.19 284.781  12
  -4  -6  -8 8704.10 276.665  11
  -4  -6  -8 8693.01 270.887  19
   4  -6   8 9024.33 285.766  15
  -4  -6  -8 9183.84 283.210   8
   4  -6   9 12574.1 373.360  14
  -4  -6  -9 13634.7 380.273   8
   4  -6   9 13123.2 382.341  12
  -4  -6  -9 12595.0 372.583  11
   4  -6  10 828.331 74.1215  12
  -4  -6 -10 876.824 76.1891  11
  -4  -6 -10 883.804 67.2662  20
  -4  -6 -10 927.462 81.0157   8
   4  -6  10 836.506 75.1180  14
  -4  -6 -11 880.880 76.5100   8
   4  -6  11 849.879 75.1022  12
  -4  -6 -11 876.052 76.1845  11
   4  -6  12 883.086 73.3043  12
  -4  -6 -12 951.026 79.0755  11
   4  -6  12 962.413 74.1300  32
  -4  -6 -13 121.010 42.1903  27
   4  -6  13 211.260 58.5533  23
   4  -6  13 118.763 39.8180  12
  -4  -6 -13 189.158 49.6045  11
  -4  -6 -14 165.193 44.4203  27
   4  -6  14-1.95757 47.4854  23
   4  -6  14 46.4423 37.3734  12
  -4  -6 -14 12.9543 43.3548  11
   4   6  14 54.5825 46.6736  10
  -4  -6 -15-17.5107 33.8912  27
   4  -6  15 79.9354 48.3237  23
  -4  -6 -15 47.2630 40.6557  11
   4   6  15 58.1602 42.1799  10
  -4  -6 -16 128.389 34.1970  27
   4  -6  16 72.7752 42.7630  23
  -4  -6 -16 133.228 43.2193  11
   4   6  16 139.932 41.0343  10
   4  -6  17 910.525 64.9384  23
   4   6  17 966.544 61.2669  10
  -4  -6 -17 957.173 54.9704  27
   4  -6  18 541.605 48.3013  23
   4   6  18 611.362 44.7845  10
   4  -7 -20-32.0774 29.9917  33
  -4  -7  20 6.64286 29.3066  31
   4  -7 -19 3368.70 116.067  20
  -4  -7  19 3344.86 123.362  31
  -4  -7  18 662.056 60.2571  31
   4  -7 -18 711.083 55.2498  20
  -4  -7  18 694.137 61.2954  23
  -4  -7  17 2811.78 122.473  23
   4  -7 -17 2625.03 110.104  20
  -4  -7  17 2442.28 116.451  31
  -4  -7  17 2502.45 104.553  26
   4  -7 -17 2630.24 99.1986  27
   4  -7 -16 2137.12 91.4752  27
  -4  -7  16 2182.68 100.922  26
  -4  -7  16 2111.66 112.218  23
   4  -7 -16 2196.24 101.922  20
  -4  -7  16 2060.29 91.1880  29
  -4  -7  16 2162.95 110.929  31
  -4  -7  15 1751.26 94.6547  26
  -4  -7  15 1567.40 100.991  31
  -4  -7  15 1611.31 101.415  23
   4  -7 -15 1758.88 96.8497  20
   4  -7 -15 1654.66 80.2867  27
  -4  -7  15 1687.15 85.7093  29
  -4  -7  14 970.013 70.0248  29
   4  -7 -14 833.607 60.3914  27
  -4  -7  14 857.589 73.8620  26
  -4  -7  14 882.739 80.1871  23
  -4  -7  14 795.184 78.0361  31
   4  -7 -14 1010.13 76.3152  20
  -4  -7  13 264.025 48.4248  29
  -4  -7  13 140.165 53.3774  23
  -4  -7  13 194.360 49.7360  26
   4  -7 -13 158.528 48.7831  20
   4  -7 -13 300.980 47.1059  30
  -4  -7  13 171.897 60.0001  31
   4  -7 -12 691.804 60.9589  30
  -4  -7  12 738.578 72.6196  26
  -4  -7  12 644.812 72.4240  23
  -4  -7  12 607.483 64.6482  29
   4  -7 -12 721.854 69.4506  20
  -4  -7  12 568.119 73.8852  31
   4  -7 -11 435.629 53.8734  30
  -4  -7  11 488.271 60.7298  29
  -4  -7  11 451.804 63.4645  23
  -4  -7  11 499.428 70.7638  31
   4  -7 -11 442.595 59.0277  20
  -4  -7  11 401.173 62.7360  26
   4  -7 -10 913.700 73.5131  30
  -4  -7  10 942.988 81.9322  23
  -4  -7  10 1027.70 85.9017  26
   4  -7 -10 1069.66 79.0009  20
  -4  -7  10 1107.55 82.2009  29
  -4  -7  10 985.984 87.7996  31
   4  -7  -9 221.839 48.5998  30
  -4  -7   9 249.336 59.4330  26
  -4  -7   9 258.403 55.8243  23
   4  -7  -9 264.647 61.0976  33
  -4  -7   9 250.889 54.3506  29
   4  -7  -9 256.673 48.8765  20
  -4  -7   9 333.698 66.4895  31
  -4  -7   8 4260.18 177.191  26
   4  -7  -8 4040.72 160.732  20
   4  -7  -8 4542.01 174.703  33
  -4  -7   8 4139.55 169.372  23
  -4  -7   8 4396.43 175.950  31
   4  -7  -8 4355.48 165.349  30
  -4  -7   8 4422.04 173.102  29
   4  -7  -7 442.224 55.9487  30
  -4  -7   7 438.479 59.7237  29
  -4  -7   7 288.954 56.4495  26
   4  -7  -7 487.538 55.6907  20
  -4  -7   7 472.112 55.1632  17
   4  -7  -7 511.504 71.2240  33
  -4  -7   7 434.494 61.2707  31
  -4  -7   6 24.5869 49.0803  26
   4  -7  -6-40.5425 50.2405  24
  -4  -7   6-31.4991 46.7038  29
  -4  -7   6 20.5634 41.8501  17
   4  -7  -6 13.9950 38.4961  20
   4  -7  -6-77.8055 50.8660  30
   4  -7  -6-90.3543 54.5342  33
  -4  -7   6-2.49661 48.1794  31
  -4  -7   5 1547.40 98.8803  29
  -4  -7   5 1455.32 102.604  26
   4  -7  -5 1693.61 99.2683  24
  -4  -7   5 1495.36 98.9581  31
   4  -7  -5 1579.45 89.0433  20
  -4  -7   5 1741.80 98.9571  17
   4  -7  -5 1626.83 101.443  33
  -4  -7   4 2441.60 129.721  26
  -4  -7   4 2465.39 125.506  31
  -4  -7   4 2285.75 119.289  29
   4  -7  -4 2427.03 122.231  33
  -4  -7   4 2376.41 117.692  17
   4  -7  -4 2279.94 117.567  24
   4  -7  -3 1356.55 88.6810  24
  -4  -7   3 1224.08 87.6415  29
  -4  -7   3 1357.83 91.9922  17
   4  -7  -3 1441.56 96.8226  33
  -4  -7   3 1347.82 93.6885  31
  -4  -7   2 818.028 71.8734  29
   4  -7  -2 800.435 73.9713  24
   4  -7  -2 663.297 64.7208  12
  -4  -7   2 760.197 74.3492  17
   4  -7  -2 867.516 75.5971  33
   4  -7  -1 4820.48 176.829  15
   4  -7  -1 4835.29 180.261  12
   4  -7  -1 4693.40 182.326  33
   4  -7  -1 4774.07 180.461  24
  -4  -7   1 4688.00 179.808  29
   4  -7   0 3293.40 146.683  14
   4  -7   0 3250.14 143.100  24
  -4  -7   0 3560.62 145.580  29
   4  -7   0 3392.30 146.109  12
   4  -7   0 3476.90 148.383  33
   4  -7   0 3072.51 140.181  15
   4  -7   1 3890.66 159.649  15
   4  -7   1 4108.49 164.916  24
  -4  -7  -1 3875.18 154.664  29
   4  -7   1 3748.46 159.844  12
  -4  -7  -1 4184.03 165.733  19
   4  -7   1 4134.38 166.856  14
  -4  -7  -2 39.1748 36.8192  29
   4  -7   2 39.8523 42.8298  15
   4  -7   2 56.1434 51.6823  14
   4  -7   2 55.7860 53.4990  24
  -4  -7  -2-31.5509 49.3531  19
   4  -7   2-19.6892 44.1441  12
   4  -7   3 173.343 52.3776  15
   4  -7   3 93.9407 54.3008  14
   4  -7   3 157.131 51.3193  12
   4  -7   4 2286.46 122.271  14
   4  -7   4 2359.35 125.228  12
  -4  -7  -4 2246.33 117.536  19
   4  -7   4 2402.64 123.613  15
   4  -7   5 1443.23 97.6512  15
   4  -7   5 1397.90 98.7432  14
   4  -7   5 1272.39 93.7841  12
  -4  -7  -5 1434.37 92.2111  19
  -4  -7  -6 98.6391 54.4963   8
   4  -7   6-28.7009 52.2995  14
   4  -7   6-35.8950 49.1244  12
  -4  -7  -6 33.7297 46.4120  19
  -4  -7  -7 1977.38 113.312   8
   4  -7   7 2263.15 118.199  14
   4  -7   7 2083.57 117.046  12
   4  -7   7 2102.20 111.665  23
  -4  -7  -7 2299.83 113.677  19
  -4  -7  -8 200.489 57.7922   8
   4  -7   8 274.505 60.2126  14
   4  -7   8 216.590 55.0716  12
   4  -7   8 178.670 49.1665  23
   4  -7   9 2592.30 125.045  14
   4  -7   9 2642.71 127.759  12
   4  -7   9 2591.37 126.234  23
  -4  -7  -9 2260.14 109.090  20
  -4  -7  -9 2695.07 124.703   8
   4  -7  10 1356.77 90.6312  12
   4  -7  10 1379.80 92.2173  23
  -4  -7 -10 1461.80 81.6160  20
  -4  -7 -10 1592.78 95.0889   8
   4  -7  11 3000.46 127.714  12
   4  -7  11 2685.92 127.200  23
  -4  -7 -11 2573.54 109.004  20
  -4  -7 -11 2959.49 126.033   8
  -4  -7 -12 691.044 61.6270  27
   4  -7  12 738.583 62.4080  12
   4  -7  12 772.562 69.5029  23
  -4  -7 -13 1597.09 82.9840  27
   4  -7  13 1460.69 87.2406  23
   4  -7  14 40.2598 39.0095  23
   4   7  14 104.256 36.8827  10
  -4  -7 -14 94.2215 34.4987  27
  -4  -7 -15 615.319 46.1239  27
   4   7  15 556.024 47.3175  10
   4  -7  15 584.613 52.2677  23
  -4  -7 -16-8.73945 21.8108  27
   4  -7  16 39.6526 29.3855  23
   4   7  16-7.65655 25.0449  10
   4  -7  17 247.763 30.8634  23
   4  -8 -18 980.378 48.0982  20
   4  -8 -18 1055.44 51.4559  33
  -4  -8  17 457.021 41.7245  31
   4  -8 -17 601.742 42.3847  20
   4  -8 -17 522.971 43.3496  33
  -4  -8  16 332.333 43.2313  31
   4  -8 -16 327.173 38.6816  20
   4  -8 -16 228.845 40.0523  33
   4  -8 -16 334.902 36.8783  24
   4  -8 -15 379.991 40.5630  24
   4  -8 -15 288.098 46.1787  33
  -4  -8  15 302.692 46.0767  31
   4  -8 -15 407.702 44.9948  20
  -4  -8  15 315.000 34.5163  29
   4  -8 -14 47.8016 41.1398  33
   4  -8 -14 35.6320 34.7069  24
  -4  -8  14 22.1675 26.7054  29
   4  -8 -14 5.64502 34.6135  20
  -4  -8  14-15.7640 40.9471  31
  -4  -8  13 122.643 35.8461  29
  -4  -8  13 101.981 45.7403  31
   4  -8 -13 45.7919 38.4955  24
   4  -8 -13 153.562 41.7820  20
   4  -8 -13 155.971 47.0410  33
   4  -8 -12 1912.87 93.5680  20
  -4  -8  12 1752.67 98.3971  31
   4  -8 -12 1943.96 95.0529  24
   4  -8 -12 1912.52 88.1810  30
  -4  -8  12 1822.53 91.6785  29
   4  -8 -12 1740.84 98.8275  33
  -4  -8  11 117.620 39.6132  29
   4  -8 -11 91.7648 51.3790  33
   4  -8 -11 148.307 47.3782  24
  -4  -8  11 184.026 52.0158  31
   4  -8 -11 230.100 46.5973  20
   4  -8 -11 263.576 45.2305  30
  -4  -8  10 406.068 57.1848  29
   4  -8 -10 385.082 57.1463  24
   4  -8 -10 439.528 51.9674  30
   4  -8 -10 399.162 53.0277  20
  -4  -8  10 370.048 60.5466  31
   4  -8 -10 330.628 63.8594  33
   4  -8  -9-17.0455 39.0146  30
   4  -8  -9-20.8737 47.2138  24
  -4  -8   9 58.1481 43.1845  29
   4  -8  -9-15.3469 38.9036  20
  -4  -8   9 74.6366 51.8687  31
   4  -8  -9-7.67879 53.7208  33
   4  -8  -8 1484.36 88.3746  30
   4  -8  -8 1539.98 98.5837  33
   4  -8  -8 1703.68 97.1011  24
   4  -8  -8 1433.59 85.4512  20
  -4  -8   8 1521.62 95.8527  29
  -4  -8   8 1619.97 98.2083  31
  -4  -8   7 2651.38 127.378  31
  -4  -8   7 2692.55 129.383  29
   4  -8  -7 2729.21 121.813  30
   4  -8  -7 2814.94 126.153  24
   4  -8  -7 2654.75 117.661  20
   4  -8  -7 2791.45 132.315  33
  -4  -8   6 273.217 53.6692  29
  -4  -8   6 325.974 59.1176  31
   4  -8  -6 321.420 56.5541  24
   4  -8  -6 289.250 63.8526  33
   4  -8  -6 350.036 47.7210  20
   4  -8  -6 401.122 54.7190  30
  -4  -8   5 2209.60 115.794  29
   4  -8  -5 1933.87 97.8210  20
   4  -8  -5 2171.66 116.230  33
   4  -8  -5 2178.14 112.745  24
   4  -8  -5 1981.46 105.370  30
   4  -8  -4 64.6833 45.9767  30
   4  -8  -4 146.860 63.4271  33
   4  -8  -4 90.1141 42.1373  14
  -4  -8   4 60.7974 46.6985  29
   4  -8  -4-7.37939 54.9801  24
   4  -8  -4 111.877 35.3110  20
  -4  -8   3-10.1743 45.1632  29
   4  -8  -3-34.9365 54.4418  24
   4  -8  -3 115.485 43.4116  14
  -4  -8   3 39.8917 49.7368  19
   4  -8  -3-11.6749 56.4914  33
  -4  -8   2 229.882 52.7496  29
   4  -8  -2 211.128 49.6527  14
  -4  -8   2 135.907 55.2782  19
   4  -8  -2 265.704 61.7838  24
   4  -8  -1 6065.07 209.689  24
  -4  -8   1 5661.05 208.783  19
   4  -8  -1 5970.90 206.994  14
   4  -8  -1 6143.46 205.667  12
  -4  -8   1 5706.16 205.254  29
   4  -8   0 1941.16 111.269  24
   4  -8   0 1869.76 104.073  12
  -4  -8   0 1896.27 102.683  29
  -4  -8   0 1830.47 107.937  19
   4  -8   0 1829.43 104.717  14
  -4  -8  -1 1007.24 73.8966  29
   4  -8   1 1062.12 81.6387  12
   4  -8   1 1008.89 85.2862  24
  -4  -8  -1 873.302 66.4777  24
  -4  -8  -1 1058.67 85.3562  19
   4  -8   1 988.929 83.0116  14
   4  -8   2 684.728 70.2638  12
  -4  -8  -2 650.538 59.3579  24
  -4  -8  -2 731.379 74.6713  19
   4  -8   2 648.702 69.5970  14
   4  -8   3 821.395 75.5097  12
  -4  -8  -3 844.704 79.0230  19
   4  -8   3 758.005 76.2158  14
   4  -8   4 185.358 60.4515  14
  -4  -8  -4 83.4134 48.6039   8
   4  -8   4 233.919 54.4548  12
  -4  -8  -4 259.278 57.0705  19
  -4  -8  -5 785.623 73.1723   8
   4  -8   5 752.275 77.5827  14
   4  -8   5 832.855 77.7906  12
  -4  -8  -5 869.403 73.1516  19
  -4  -8  -6 148.226 49.0948   8
   4  -8   6 155.623 55.1345  14
   4  -8   6 185.621 52.7160  12
  -4  -8  -6 181.199 50.1212  19
  -4  -8  -7 768.776 66.7847   8
   4  -8   7 841.020 73.2091  12
   4  -8   7 780.478 76.0328  14
  -4  -8  -8 80.7309 41.6148   8
   4  -8   8 123.122 48.2552  12
  -4  -8  -8 102.405 37.1995  20
  -4  -8  -9 493.098 53.2146   8
   4  -8   9 520.830 59.2120  12
   4  -8   9 549.169 50.8829  23
  -4  -8  -9 520.995 49.6592  20
   4  -8  10 56.1075 32.4033  23
  -4  -8 -10 77.7895 30.6097  20
  -4  -8 -11-28.2923 32.2218  27
   4  -8  11 16.3191 29.4998  23
  -4  -8 -11 10.1617 25.1386  20
   4  -8  12 216.270 35.3834  23
  -4  -8 -12 199.153 35.0141  27
   4  -8  13 2007.05 79.3496  23
   4   8  13 1707.84 76.4276  10
  -4  -8 -13 1984.79 77.9590  27
   4   8  14 7.63284 19.7506  10
  -4  -8 -14 40.0172 18.8081  27
   4  -9 -14 43.0216 25.0906  33
   4  -9 -14 45.8614 20.7946  20
   4  -9 -13 781.181 45.2477  24
   4  -9 -13 828.980 46.7114  20
   4  -9 -13 689.563 47.9099  33
   4  -9 -12 249.794 35.1998  24
   4  -9 -12 247.069 32.9107  20
   4  -9 -12 304.801 40.6260  33
  -4  -9  11 1362.73 66.9434  29
   4  -9 -11 1317.42 66.8463  24
   4  -9 -11 1223.74 69.3359  33
   4  -9 -11 1245.44 63.3914  20
  -4  -9  11 1173.04 58.3280  19
  -4  -9  10 1809.72 85.8406  29
   4  -9 -10 1868.76 86.3125  24
   4  -9 -10 2023.43 92.7851  33
   4  -9 -10 2072.04 84.6098  20
  -4  -9  10 2085.13 84.2552  19
   4  -9 -10 2001.57 82.9321  30
   4  -9  -9 148.086 35.4684  30
  -4  -9   9 199.780 39.2579  29
   4  -9  -9 157.930 41.0049  24
   4  -9  -9 167.512 33.6542  20
  -4  -9   9 124.834 31.9714  19
   4  -9  -9 100.423 43.3901  33
   4  -9  -8 172.607 38.6177  30
  -4  -9   8 156.612 39.2840  29
   4  -9  -8 184.495 44.2514  24
   4  -9  -8 136.476 32.9858  20
  -4  -9   8 174.585 37.3977  19
   4  -9  -8 229.263 51.2793  33
   4  -9  -7 12.8841 27.4622  20
   4  -9  -7-15.2791 33.8339  30
   4  -9  -7 14.9404 39.6005  24
  -4  -9   7 17.6891 36.3634  19
  -4  -9   7-3.51045 35.4473  29
   4  -9  -7 84.0107 44.5749  33
  -4  -9   6 287.785 48.5998  29
   4  -9  -6 346.508 39.1855  20
  -4  -9   6 331.431 48.7674  19
   4  -9  -6 307.331 45.9331  30
   4  -9  -6 308.769 51.4098  24
  -4  -9   5 712.636 62.1977  29
   4  -9  -5 877.738 70.0801  24
   4  -9  -5 813.435 53.1964  20
   4  -9  -5 750.667 59.9114  30
   4  -9  -4 57.0034 37.5890  30
  -4  -9   4 93.2108 41.4306  29
   4  -9  -4 47.9459 45.0899  24
   4  -9  -3 1359.30 78.0467  30
   4  -9  -3 1478.37 86.1214  24
  -4  -9   3 1323.80 82.4463  19
   4  -9  -2 285.384 57.4443  24
   4  -9  -2 322.287 45.9616  30
  -4  -9   2 256.523 50.4287  19
   4  -9  -2 331.594 44.6356  14
   4  -9  -1 246.304 41.9298  30
  -4  -9   1 371.072 54.6347  19
   4  -9  -1 346.883 46.9117  14
   4  -9   0-39.6875 36.7165  30
  -4  -9   0-4.14251 42.0066  19
   4  -9   0 5.27143 37.3928  14
   4  -9   1 1520.80 84.1327  14
  -4  -9  -1 1404.26 86.4194  19
   4  -9   1 1513.22 77.9431  30
   4  -9   2 427.668 44.0042  30
  -4  -9  -2 477.844 54.3017   8
   4  -9   2 597.039 59.6160  14
  -4  -9  -2 407.621 54.0892  19
   4  -9   3 44.6988 29.1034  30
  -4  -9  -3 109.195 40.1949   8
  -4  -9  -4 2114.64 86.2621  24
  -4  -9  -4 2190.68 96.9137   8
   4  -9   4 2105.40 85.4746  30
  -4  -9  -5 411.301 47.4154   8
  -4  -9  -5 321.812 38.4716  24
  -4  -9  -6 436.420 39.8743  24
  -4  -9  -6 364.425 41.8797  20
  -4  -9  -6 419.379 45.1967   8
  -4  -9  -7 971.987 53.8094  24
  -4  -9  -7 958.974 56.1442  20
  -4  -9  -7 973.038 58.5833   8
  -4  -9  -8-29.6246 24.5055  24
  -4  -9  -8 1.05084 23.2354  20
  -4  -9  -8 5.03106 26.0814   8
  -4  -9  -9 3.47062 23.2616  27
  -4  -9  -9 10.6043 21.5705  24
  -4  -9  -9 70.5625 22.9623  20
  -4  -9 -10 11.4450 19.7247  27
   4 -10  -6 118.208 25.1092  30
   4 -10  -5 411.318 34.4119  30
  -4 -10   5 321.802 32.1950  19
   4 -10  -4 835.808 46.3187  30
  -4 -10   4 786.243 46.9621  19
  -4 -10   3-10.1788 23.5172   8
   4 -10  -3 35.9238 24.0442  30
  -4 -10   3 50.4451 25.8655  19
  -4 -10   2 1161.35 58.4305  19
  -4 -10   2 1035.59 53.8555   8
   4 -10  -2 1166.24 54.2882  30
  -4 -10   1-44.2896 24.6919   8
   4 -10  -1 22.5431 21.0994  30
  -4 -10   0 27.4270 23.0084   8
   4 -10   0 30.8319 21.5810  30
  -4 -10  -1 136.722 25.2183   8
   4 -10   1 140.559 23.0606  30
  -4 -10  -2 404.491 32.6477   8
  -4 -10  -2 297.824 31.6532  20
  -4 -10  -3 49.1360 21.3136  20
  -5   0  27 2793.11 97.9780  34
  -5   0  26-66.0585 32.3834  34
  -5   0  26-1.22665 26.0006  26
  -5   0  25 563.499 50.2776  26
  -5   0  25 677.225 58.6506  34
  -5   0  24-34.8548 37.5892  26
  -5   0  24 59.8284 45.7452  34
  -5   0  23 138.062 48.1349  34
  -5   0  23 199.158 48.8473  26
  -5   0  22-9.90528 45.3691  26
   5   0 -22 31.8536 44.4229  22
   5   0 -21 345.140 58.5711  22
  -5   0  21 331.311 58.4421  26
  -5   0  20 5.87912 43.6172  28
  -5   0  20 6.58084 43.9291  26
   5   0 -20-39.8077 49.5149  22
   5   0 -19 1406.09 94.1129  22
  -5   0  19 1374.44 90.8437  26
  -5   0  19 1478.49 95.9507  28
  -5   0  18 25.9347 38.3218  28
  -5   0  18 110.666 49.3263  26
   5   0 -18 19.7180 37.9682  22
   5   0 -17 8079.00 256.206  22
  -5   0  17 7812.81 880.314   5
  -5   0  16-30.5036 240.667   5
  -5   0  13 42479.8 1916.44   5
  -5   0  12-6.83501 183.594   5
  -5   0  11 16900.4 1033.70   5
  -5   0  10 127.242 171.319   5
  -5   0   9 1054.27 294.931   5
  -5   0   8-88.2200 162.761   5
  -5   0   7 221.607 171.135   5
  -5   0   6 66.0675 157.692   5
  -5   0   4 12.1526 105.739   5
   5   0  -3 99552.1 2725.45   1
  -5   0   3 99116.3 2629.27   5
   5   0  -2-33.6473 104.924   1
   5   0  -1 291758. 7066.34   1
   5   0   0-19.2746 105.804   1
   5   0   1 20691.7 878.361   6
   5   0   2-6.65325 114.118   6
   5   0   3 39332.9 1342.68   6
   5   0   4 44.9189 117.605   6
   5   0   4-13.3529 127.238   2
   5   0   5 1617.64 282.580   2
   5   0   6-140.391 116.530   2
   5   0   7 183.043 146.153   2
   5   0   8-23.8323 192.385   4
   5   0   8 207.779 141.604   2
   5   0   9 1574.76 349.200   4
   5   0  10-28.2252 176.840   4
   5   0  11 323.537 237.587   4
   5   0  12-285.864 223.959   4
   5   0  13 15482.0 440.672  21
   5   0  13 15830.6 435.128  10
   5   0  14 33.4552 46.2455  21
   5   0  14 21.4156 44.1777  32
   5   0  14-1.13216 40.9664  10
  -5   0 -15 39938.4 995.021  22
   5   0  15 40710.2 991.042  10
   5   0  15 38501.2 989.789  32
  -5   0 -16-6.71261 45.3189  22
   5   0  16 6.82745 47.3276  10
   5   0  16-15.9737 39.6646  32
  -5   0 -17 22544.1 598.475  22
   5   0  17 23254.0 598.364  10
   5   0  17 21599.3 590.486  32
  -5   0 -18 2.23303 45.4173  22
   5   0  18 60.9815 51.0947  10
  -5   0 -19 5117.10 187.143  22
   5   0  19 5068.77 183.539  10
   5   0  19 5275.88 189.824  28
  -5   0 -20 15.1274 41.4190  22
   5   0  20 12.8876 39.6323  28
   5   0  21 1.16818 33.1668  28
  -5   0 -21 69.8095 35.8842  22
   5   0  22 32.0351 26.9896  28
  -5   0 -22 21.6321 27.7124  22
  -5   0 -23 1520.11 62.9959  22
  -5  -1  27 440.902 39.5894  34
  -5   1  26 236.331 35.0693  26
  -5  -1  26 247.022 40.1311  34
  -5  -1  26 264.357 33.3970  26
  -5  -1  25 363.403 52.2289  34
  -5   1  25 284.398 45.1537  26
  -5  -1  25 258.391 41.4081  26
  -5   1  24 1316.30 79.5911  26
  -5  -1  24 1287.34 78.2562  26
  -5  -1  24 1494.43 92.0111  34
  -5   1  23 5594.10 196.998  34
  -5  -1  23 6154.03 213.490  34
  -5  -1  23 5886.54 200.568  26
  -5   1  23 6256.66 207.420  26
   5   1 -22 0.80207 43.1827  22
  -5  -1  22-2.46454 44.4091  26
   5  -1 -22 4.24403 43.4686  22
  -5   1  22 103.175 50.2230  26
  -5  -1  22 46.4252 48.3973  34
  -5   1  21 2952.27 139.356  28
   5   1 -21 3194.90 143.212  22
  -5  -1  21 3240.46 141.205  26
   5  -1 -21 3225.47 144.150  22
  -5   1  21 3256.78 144.694  26
  -5   1  20 15169.1 435.100  28
  -5  -1  20 15640.1 433.607  26
   5   1 -20 15394.6 436.153  22
   5  -1 -20 15567.5 438.293  22
  -5  -1  19 9140.51 282.395  26
   5   1 -19 9013.29 282.689  22
  -5   1  19 8776.11 281.085  28
   5  -1 -19 8730.42 281.063  22
  -5  -1  18 4329.81 174.721  28
  -5   1  18 4210.67 165.834  28
  -5  -1  18 4386.32 169.848  26
   5  -1 -18 4345.67 168.806  22
   5   1 -18 4321.42 167.821  22
  -5  -1  17 1849.79 99.2649  26
   5  -1 -17 1910.37 100.044  22
   5   1 -17 1753.18 96.6569  22
  -5  -1  17 1630.16 98.3385  28
  -5  -1  17 1516.51 398.766   5
  -5  -1  16 236.673 239.811   5
  -5   1  16-45.0888 222.741   5
  -5  -1  15 734.251 297.184   5
  -5   1  15 1130.81 348.591   5
  -5  -1  14 1607.59 392.669   5
  -5   1  14 2115.94 413.343   5
  -5  -1  13 3791.78 531.946   5
  -5   1  13 4062.05 548.557   5
  -5  -1  12 1946.32 322.606   4
  -5  -1  12 2065.26 380.454   5
  -5   1  12 1598.86 343.593   5
  -5   1  11 5337.10 574.223   5
  -5  -1  11 5542.63 571.680   5
  -5  -1  11 5165.78 463.159   4
  -5  -1  10 15397.1 945.091   5
  -5   1  10 14401.4 908.993   5
  -5  -1  10 13518.2 755.336   4
  -5  -1   9 19035.0 1020.06   5
  -5   1   9 17518.5 969.636   5
  -5  -1   9 17142.5 839.819   4
  -5  -1   8 205.443 134.595   4
   5  -1  -8 341.846 128.477   2
  -5  -1   8 292.158 192.395   5
  -5   1   8 269.595 165.640   5
  -5  -1   7 16555.7 869.151   5
   5  -1  -7 15089.1 701.394   2
  -5   1   7 15593.2 820.940   5
   5  -1  -6 1425.63 212.458   2
  -5  -1   6 1197.80 236.115   5
  -5   1   6 1299.30 240.760   5
   5  -1  -5 26650.6 1126.55   1
   5  -1  -5 27226.9 1058.01   2
  -5   1   5 28350.1 1065.26   5
   5  -1  -4 21723.1 952.138   1
   5  -1  -4 20484.2 895.612   2
  -5   1   4 21059.7 837.573   5
   5  -1  -3 10584.1 394.187   4
   5  -1  -3 11797.1 648.362   2
   5  -1  -3 12142.3 679.075   6
  -5   1   3 11862.3 535.454   5
   5  -1  -3 12444.3 660.648   1
   5  -1  -2 36194.3 1330.77   6
   5  -1  -2 35777.1 1316.89   2
  -5   1   2 34714.1 1065.12   5
   5  -1  -2 35280.8 1279.35   1
   5  -1  -1 19090.7 884.219   6
   5  -1  -1 17522.9 856.952   2
  -5   1   1 18169.1 589.007   5
   5  -1  -1 19317.6 847.076   1
   5   1  -1 18688.9 677.164   1
   5  -1   0 26782.6 1115.76   2
   5  -1   0 26000.0 1086.13   6
   5  -1   0 27376.5 1060.15   1
   5   1   0 26159.7 835.505   1
   5  -1   1-30.6176 141.725   6
   5  -1   1 116.654 149.175   2
   5  -1   2 4462.15 397.443   4
   5  -1   2 4644.54 415.625   6
   5  -1   2 3593.53 396.070   2
   5  -1   3 1883.28 304.836   2
   5  -1   3 1820.70 280.612   6
   5  -1   3 1989.60 284.590   4
   5   1   3 1918.57 218.286   6
   5  -1   4 9252.26 642.564   4
   5  -1   4 8499.70 633.112   2
   5  -1   5 20360.8 1055.24   4
   5  -1   5 18650.5 995.246   2
   5  -1   6 3537.09 422.124   2
   5  -1   6 3084.86 423.739   4
   5  -1   7 15652.9 924.475   2
   5  -1   7 14380.3 960.956   4
   5   1   7 15679.9 855.070   2
   5  -1   8-5.85954 164.911   4
   5  -1   8 42.2713 137.736   2
   5  -1   9 5365.49 631.509   4
   5  -1  10 7927.01 809.509   4
   5  -1  11 856.064 334.415   4
   5   1  11 1415.26 408.434   4
   5  -1  12 1430.69 399.387   4
   5   1  12 1124.94 337.196   4
   5  -1  12 1542.06 93.8710  21
   5   1  12 1576.11 90.5752  13
   5   1  13 1464.33 92.9389  21
   5   1  13 1553.53 93.4147  13
   5  -1  13 1390.97 95.7114  21
   5  -1  13 1529.31 92.4390  10
   5   1  13 1546.06 92.9349  10
   5  -1  14-0.04927 53.4449  21
   5   1  14 72.9149 46.1084  21
   5  -1  14 28.8272 43.8472  10
   5   1  14 34.0380 44.0777  10
   5  -1  14 4.49669 45.2885  32
  -5  -1 -15 2362.18 122.570  22
   5  -1  15 2630.66 131.401  32
  -5   1 -15 2571.06 127.742  22
   5  -1  15 2333.52 121.407  10
   5   1  15 2421.56 123.111  10
  -5  -1 -16 288.949 54.6273  22
  -5   1 -16 257.761 53.9254  22
   5  -1  16 352.644 57.4344  10
   5  -1  16 335.727 58.7744  32
   5   1  16 277.516 59.9456  10
  -5   1 -17 297.743 52.4005  22
  -5  -1 -17 436.787 59.8905  22
   5  -1  17 311.233 58.7306  10
   5  -1  17 462.384 63.6933  32
   5   1  17 467.861 62.7677  10
  -5   1 -18 2457.34 122.396  22
   5  -1  18 2640.53 124.955  32
   5  -1  18 2490.05 120.788  28
  -5  -1 -18 2438.79 121.866  22
   5   1  18 2666.11 127.020  10
   5  -1  19 31.6471 36.6879  28
  -5  -1 -19-2.18956 40.5411  22
  -5   1 -19-32.1415 46.1357  22
   5  -1  19 44.4687 37.3356  32
   5   1  19-2.33309 46.7228  10
   5  -1  20 2226.82 102.464  28
   5   1  20 2333.88 110.803  28
  -5  -1 -20 2104.12 102.345  22
  -5   1 -20 2236.32 104.148  22
   5   1  20 2214.82 106.076  10
   5  -1  21 1281.90 70.7388  28
   5   1  21 1362.59 78.5288  28
  -5  -1 -21 1316.06 72.4553  22
  -5   1 -21 1278.13 72.3280  22
  -5  -1 -22 305.890 35.2197  22
   5  -1  22 259.635 32.3421  28
  -5   1 -22 306.502 35.1224  22
  -5  -1 -23 812.099 44.3196  11
  -5  -2  27 545.087 41.7690  34
  -5   2  26 2012.73 82.1169  26
  -5  -2  26 1978.90 90.2671  34
  -5  -2  25 655.482 49.0477  26
  -5   2  25 690.323 54.7512  26
  -5  -2  25 614.034 61.2033  34
  -5   2  24 2379.90 107.801  26
  -5  -2  24 2210.29 100.154  26
  -5  -2  24 2472.00 116.703  34
  -5   2  23 3303.36 137.720  26
  -5  -2  23 3566.47 148.805  34
  -5  -2  23 3102.23 132.052  26
  -5  -2  22 374.595 67.0525  34
  -5  -2  22 440.000 58.0872  26
  -5  -2  21 247.869 64.9795  34
  -5  -2  21 190.801 49.3603  26
   5  -2 -20 5759.03 203.431  22
   5   2 -20 5498.65 200.324  22
  -5  -2  20 5468.68 200.609  26
  -5  -2  20 5659.47 212.575  34
   5  -2 -19 1063.29 80.6501  22
   5   2 -19 1137.00 80.0451  22
  -5  -2  19 1225.31 86.8863  26
   5  -2 -18 7480.16 245.740  22
   5   2 -18 7502.88 244.947  22
  -5  -2  18 7734.25 249.462  26
  -5  -2  17 22.5137 40.6884  26
   5  -2 -17 21.8802 34.5991  22
   5   2 -17 5.47831 37.3397  22
   5  -2 -17 49.4438 37.2668  20
  -5   2  16 418.761 278.611   5
  -5   2  15 1627.66 402.181   5
  -5  -2  14 161.900 229.492   4
  -5   2  14-110.499 210.573   5
  -5   2  13 599.589 291.631   5
  -5  -2  13 469.767 219.433   4
  -5   2  12 9660.52 838.174   5
  -5  -2  12 9827.37 769.978   4
  -5  -2  11 21278.2 1138.30   4
   5  -2 -11 20770.5 1044.60   6
  -5   2  11 21901.1 1235.91   5
   5  -2 -10 46955.1 1745.18   6
  -5   2  10 48915.2 1942.61   5
   5  -2 -10 49103.0 1911.27   1
  -5  -2  10 46863.4 1825.82   4
  -5   2   9 9437.22 716.664   5
  -5  -2   9 9357.55 678.077   4
   5  -2  -9 9943.93 729.143   1
   5  -2  -9 9527.34 654.026   6
   5  -2  -8 34596.9 1467.25   1
   5  -2  -8 34195.2 1208.15   2
   5  -2  -8 34202.2 1386.99   6
  -5   2   8 35026.1 1455.15   5
  -5  -2   8 34362.4 1421.15   4
   5  -2  -7 9512.82 678.706   1
   5  -2  -7 9669.09 653.336   6
   5  -2  -7 9098.66 548.930   2
  -5   2   7 9728.37 659.064   5
   5  -2  -6 15341.7 857.860   1
  -5   2   6 16782.0 840.265   5
   5  -2  -6 14981.0 752.790   2
   5  -2  -6 14981.2 831.661   6
   5  -2  -5 3026.72 354.629   6
   5  -2  -5 3693.89 408.471   1
  -5   2   5 2919.31 324.095   5
   5  -2  -5 3351.91 347.125   2
   5  -2  -4 19810.5 922.385   2
   5  -2  -4 19230.7 955.748   6
  -5   2   4 19906.0 850.358   5
   5  -2  -4 19724.6 974.850   1
   5  -2  -3 13039.2 726.624   2
   5  -2  -3 12423.2 729.268   6
  -5   2   3 11633.8 588.351   5
   5  -2  -3 12082.4 723.577   1
   5  -2  -2 2072.76 303.745   2
   5  -2  -2 1443.74 268.666   6
   5  -2  -2 1917.29 298.626   1
  -5   2   2 1769.71 201.031   5
   5  -2  -1 14768.5 811.325   1
   5  -2  -1 15420.4 843.155   6
  -5   2   1 15209.5 589.204   5
   5  -2  -1 13215.3 783.772   2
   5  -2  -1 15251.9 618.360   4
   5  -2   0 45.9356 95.2389   4
   5  -2   0 44.2923 153.043   6
   5  -2   0 142.393 164.104   2
   5  -2   1 7136.15 482.922   4
   5  -2   1 7443.37 587.664   2
   5  -2   1 8508.28 615.846   6
   5  -2   2 13039.0 819.218   2
   5  -2   2 14228.8 747.363   4
   5  -2   3 2836.77 392.613   2
   5  -2   3 2207.03 309.355   4
   5  -2   4 31926.8 1369.25   4
   5  -2   4 32849.5 1454.93   2
   5  -2   5 3089.45 424.613   2
   5  -2   5 3705.72 441.817   4
   5  -2   6 46162.6 1891.22   4
   5  -2   6 47462.7 1902.62   2
   5  -2   7 906.444 292.360   4
   5  -2   7 752.722 239.580   2
   5  -2   8 34688.7 1704.61   4
   5  -2   8 35753.8 1644.66   2
   5  -2   9 5477.70 574.895   2
   5  -2   9 4133.50 575.425   4
   5  -2  10 2748.67 483.267   4
   5  -2  11 12435.8 1080.74   4
   5  -2  12 4958.66 185.712  21
   5  -2  12 5013.29 181.439  10
   5   2  12 5083.08 184.041  10
   5   2  12 5388.34 188.156  13
   5   2  13 2.90501 45.7952  13
   5  -2  13 67.5094 50.3727  32
   5  -2  13-38.0236 48.8569  21
   5   2  13-16.9092 40.5230  21
   5   2  13 10.2986 45.8150  10
   5   2  14 78.9828 47.3313  13
  -5  -2 -14 20.0290 37.7913  22
  -5   2 -14 57.0471 41.8488  22
   5   2  14 47.9332 44.4321  10
   5  -2  14-3.20628 44.5290  32
   5  -2  15 793.923 78.2951  32
  -5   2 -15 582.205 63.9014  22
  -5  -2 -15 707.872 67.8567  22
   5   2  15 787.403 74.7304  10
  -5  -2 -16 2240.65 114.892  22
   5  -2  16 2180.47 109.556  28
  -5   2 -16 2127.23 111.952  22
   5   2  16 2120.87 116.302  10
   5  -2  16 2378.05 128.491  32
  -5  -2 -17 243.555 48.4930  22
  -5   2 -17 268.260 50.7203  22
   5   2  17 297.927 58.1006  10
   5  -2  17 167.661 55.9789  32
   5  -2  17 316.931 49.6679  28
   5  -2  18 3048.73 128.372  28
   5  -2  18 3091.80 141.484  32
  -5  -2 -18 2986.31 129.974  22
  -5   2 -18 2997.58 130.757  22
   5   2  18 3182.57 136.935  10
   5  -2  19 1726.71 86.1553  28
  -5  -2 -19 1707.69 90.4507  22
  -5   2 -19 1664.78 88.8874  22
   5  -2  19 1678.74 95.4741  32
   5   2  19 1696.13 93.9710  10
  -5  -2 -20 3177.41 123.161  22
  -5   2 -20 3324.06 125.795  22
   5   2  20 3404.17 129.672  10
   5   2  21 112.400 36.9970  28
  -5  -2 -21 27.5063 26.4894  22
  -5   2 -21 6.23963 26.3333  22
  -5  -2 -21 80.7442 37.3984  11
   5   2  21 102.110 35.9661  10
   5   2  22 492.187 42.7073  28
  -5  -2 -22 528.329 40.9418  11
  -5  -2 -22 422.122 33.2015  22
  -5   2 -22 425.973 33.8609  22
  -5   3  26 238.635 30.4104  26
  -5  -3  26 259.140 34.7777  34
  -5  -3  25 202.416 40.9382  34
  -5   3  25 205.940 37.2202  26
  -5  -3  25 121.746 32.7096  31
  -5  -3  24-1.98511 27.0904  26
  -5   3  24 57.7413 39.5252  26
  -5  -3  24 7.75771 42.9873  34
  -5  -3  24-14.5220 34.2363  31
  -5  -3  23 4403.13 169.380  34
  -5  -3  23 4219.15 153.864  26
  -5  -3  23 4615.38 161.211  31
  -5  -3  22 940.256 81.7023  34
  -5  -3  22 840.458 67.4102  26
  -5  -3  21 3367.18 152.771  34
  -5  -3  21 3399.15 143.739  26
  -5  -3  20 414.101 69.8307  34
  -5  -3  20 331.158 54.1288  23
  -5  -3  20 342.557 55.4877  26
  -5  -3  19 305.642 55.1547  26
  -5  -3  19 278.239 54.1844  23
   5  -3 -19 309.125 55.9257  20
  -5  -3  19 251.021 59.7550  34
  -5  -3  18 6400.16 227.245  34
  -5  -3  18 5998.02 220.045  23
  -5  -3  18 6418.07 219.981  26
   5  -3 -18 6286.26 214.384  20
  -5  -3  17 2848.96 137.930  23
  -5  -3  17 3030.61 135.787  26
  -5  -3  17 3149.03 142.838  34
   5  -3 -17 2955.50 130.621  20
   5  -3 -16 13599.5 370.354  27
  -5  -3  16 13051.9 380.302  26
  -5  -3  16 13023.9 386.241  23
   5  -3 -16 13113.1 374.097  20
  -5  -3  16 13741.8 389.428  34
  -5  -3  15 608.071 65.0444  34
   5  -3 -15 382.834 268.169   1
   5  -3 -15 523.370 54.7955  20
  -5   3  15 610.372 306.574   5
  -5  -3  15 562.277 62.0592  26
   5  -3 -14 23047.9 1395.05   1
  -5  -3  14 23896.5 1462.06   4
  -5   3  14 24872.3 1548.79   5
  -5  -3  13 3849.07 538.908   4
   5  -3 -13 4711.14 570.475   1
  -5   3  13 3294.40 554.439   5
   5  -3 -12 6410.04 660.260   1
  -5   3  12 5997.42 694.418   5
  -5  -3  12 5944.65 675.249   4
  -5  -3  11 93.8868 179.356   4
  -5   3  11 83.7883 182.376   5
   5  -3 -11 223.731 155.611   1
   5  -3 -10 657.702 231.650   1
  -5  -3  10 483.507 235.472   4
  -5   3  10 445.235 221.895   5
   5  -3  -9 18628.4 998.243   6
  -5   3   9 19509.4 1131.10   5
   5  -3  -9 19123.3 1103.61   1
  -5  -3   9 17949.8 1106.44   4
   5  -3  -8 421.913 226.923   1
   5  -3  -8 161.361 145.765   6
  -5   3   8 192.223 181.853   5
   5  -3  -7 9318.94 610.226   2
   5  -3  -7 9775.74 698.730   6
  -5   3   7 9940.33 725.841   5
   5  -3  -7 10618.3 763.710   1
   5  -3  -6 1821.24 332.194   1
   5  -3  -6 1771.27 298.870   6
   5  -3  -6 1037.18 206.775   2
  -5   3   6 1736.17 283.685   5
   5  -3  -5 6677.52 541.304   2
   5  -3  -5 6797.38 581.866   6
   5  -3  -5 7677.29 641.936   1
   5  -3  -4 356.255 208.077   6
   5  -3  -4 526.021 215.029   1
   5  -3  -4 844.052 230.974   2
   5  -3  -3 1158.41 282.390   6
   5  -3  -3 1191.28 293.017   1
   5  -3  -3 1202.02 267.555   2
   5  -3  -2 20454.2 1064.47   2
   5  -3  -1 7660.46 634.623   2
   5  -3   0 81882.6 2717.46   2
   5  -3   1 2451.19 305.051   4
   5  -3   1 3299.46 442.967   2
   5  -3   2 12617.0 745.207   4
   5  -3   2 15491.5 957.017   2
   5  -3   3 98.1771 115.923   4
   5  -3   3 42.8444 154.794   2
   5  -3   4-95.3761 135.800   4
   5  -3   4 41.2920 197.874   2
   5  -3   5 422.652 182.439   4
   5  -3   5 908.873 314.303   2
   5  -3   6 7467.74 722.274   2
   5  -3   6 8095.56 726.992   4
   5  -3   7 3181.96 486.089   4
   5  -3   7 3087.30 470.891   2
   5  -3   8 7643.10 766.890   2
   5  -3   8 7256.33 751.942   4
   5  -3   9 16352.4 1161.79   2
   5  -3   9 16996.4 1215.88   4
   5  -3  10 2484.66 497.867   4
   5   3  11 239.152 52.8064  13
   5  -3  11 210.242 44.6227  21
  -5   3 -12 6405.46 217.822  22
   5   3  12 6920.83 228.920  13
   5  -3  12 6655.90 228.417  21
   5  -3  12 7074.02 241.902  32
   5   3  13-5.09651 47.4171  13
  -5  -3 -13 20.7963 35.2210  22
  -5   3 -13 4.77622 33.0891  22
   5   3  13 21.0015 48.3403  10
   5  -3  13-14.2017 50.4293  32
   5  -3  14 9650.18 309.974  32
   5   3  14 9722.10 295.088  13
  -5  -3 -14 9083.98 284.657  22
  -5   3 -14 9159.88 284.354  22
   5   3  14 9549.53 297.014  10
   5  -3  15 1108.20 95.0120  32
  -5  -3 -15 1002.35 74.7378  22
  -5   3 -15 1057.53 75.1575  22
   5   3  15 1019.06 83.7525  10
  -5  -3 -16 4133.23 158.315  22
  -5   3 -16 4121.11 158.654  22
   5   3  16 4350.96 171.864  10
   5  -3  16 4418.80 181.032  32
  -5   3 -17 6787.95 217.946  22
  -5  -3 -17 6380.18 214.922  22
   5   3  17 7272.18 232.907  10
   5  -3  17 7127.39 241.233  32
   5  -3  18 52.5921 42.2818  23
  -5  -3 -18 58.9249 32.5838  22
  -5   3 -18 81.3851 33.9314  22
   5   3  18 79.2615 47.0833  10
   5  -3  18 68.8373 51.3275  32
   5  -3  19-20.0488 32.1583  23
  -5  -3 -19 6.28491 28.3773  22
  -5   3 -19 6.04895 27.2368  22
  -5  -3 -19-26.4246 40.4977  11
   5   3  19-14.1523 38.7538  10
  -5  -3 -20 420.100 38.1842  22
  -5   3 -20 467.368 39.2644  22
  -5  -3 -20 457.212 48.1548  11
   5   3  20 479.920 48.8995  10
   5   3  21 419.802 42.5243  28
  -5  -3 -21 460.364 41.5861  11
   5   3  21 420.207 39.4211  10
  -5  -3 -22 96.8259 22.3795  11
  -5  -4  25 932.133 55.8179  34
  -5   4  25 986.677 53.7681  26
  -5  -4  25 995.429 52.7905  31
  -5   4  24 1054.93 63.6718  26
  -5  -4  24 915.446 64.2709  34
  -5  -4  24 1005.12 62.6145  31
  -5  -4  23 170.192 44.9971  34
  -5  -4  23 199.512 37.0293  26
  -5  -4  23 162.368 45.0532  31
  -5  -4  22 5206.30 177.020  26
  -5  -4  22 5326.19 191.103  34
  -5  -4  22 5605.17 189.014  31
  -5  -4  21 5023.89 175.015  26
  -5  -4  21 4890.21 180.400  23
  -5  -4  21 4612.44 182.628  34
  -5  -4  21 5121.89 184.046  31
  -5  -4  20 1582.77 98.8351  23
  -5  -4  20 1733.86 97.7274  26
   5  -4 -20 1527.97 92.1970  20
  -5  -4  20 1580.42 103.492  34
  -5  -4  20 1675.99 101.862  31
  -5  -4  19 5571.18 208.647  34
  -5  -4  19 5434.79 198.687  26
  -5  -4  19 5579.74 207.862  23
   5  -4 -19 5497.46 196.940  20
  -5  -4  19 5809.63 207.344  31
  -5  -4  18 339.816 59.6923  26
  -5  -4  18 223.539 54.2003  23
   5  -4 -18 327.703 56.4303  20
  -5  -4  18 186.252 56.7742  31
  -5  -4  18 242.560 57.2784  34
  -5  -4  17 1123.29 85.7115  26
   5  -4 -17 1193.81 77.9678  27
  -5  -4  17 1249.43 94.4395  23
   5  -4 -17 1305.96 85.6068  20
  -5  -4  17 1067.99 88.6932  34
  -5  -4  16 720.416 72.2098  34
   5  -4 -16 768.991 62.8439  27
  -5  -4  16 810.169 77.4460  23
   5  -4 -16 834.897 71.1503  20
  -5  -4  16 756.519 73.5625  26
   5  -4 -15 5908.91 197.182  27
  -5  -4  15 6087.11 216.721  34
  -5  -4  15 5885.37 218.433  23
  -5  -4  15 5925.55 212.041  26
   5  -4 -15 6147.11 206.707  20
   5  -4 -14 4810.46 168.461  27
  -5  -4  14 4813.00 189.080  23
   5  -4 -14 5030.33 178.045  20
  -5  -4  14 5029.45 187.168  34
  -5  -4  14 4993.22 184.203  26
  -5  -4  13 179.544 237.329   4
  -5  -4  13 306.880 53.0837  26
  -5  -4  13 430.492 57.6585  23
   5  -4 -13 334.283 49.4208  20
  -5   4  13 404.052 279.526   5
  -5  -4  13 404.125 59.6529  31
   5  -4 -12 5941.52 681.578   1
  -5   4  12 5558.82 717.994   5
  -5  -4  12 5559.76 720.160   4
  -5   4  11 2397.88 470.064   5
   5  -4 -11 1847.39 377.232   1
  -5  -4  10 5327.41 566.234   3
  -5   4  10 4558.30 601.931   5
   5  -4 -10 5046.44 594.491   1
  -5   4   9 6223.79 679.635   5
   5  -4  -9 7067.67 688.818   1
  -5  -4   9 5882.18 601.372   3
   5  -4  -8 16481.8 1065.19   1
  -5   4   8 16188.6 1077.00   5
   5  -4  -7 832.097 273.933   1
   5  -4  -6 11852.1 872.941   1
   5  -4  -6 11072.6 773.028   2
   5  -4  -5 19608.6 1088.10   2
   5  -4  -5 20176.1 1163.11   1
   5  -4  -4-87.6340 152.950   2
   5  -4  -3 26995.1 1357.82   2
   5  -4  -2 326.460 202.918   2
   5  -4  -1 4332.30 528.078   2
   5  -4   0 318.714 205.896   2
   5  -4   1 3299.19 474.608   2
   5  -4   2 2905.47 478.403   2
   5  -4   3 7131.13 736.511   2
   5  -4   4-12.1636 168.462   4
   5  -4   4-53.2900 172.370   2
  -5  -4  -4 176.713 163.049   3
   5  -4   5 5543.79 617.902   4
  -5  -4  -5 6303.71 624.402   3
   5  -4   5 6718.19 729.523   2
   5  -4   6 10038.0 921.070   2
   5  -4   7 2577.86 460.354   2
   5  -4   8 7984.68 839.112   4
   5  -4   8 9671.44 924.622   2
   5  -4   9 5801.03 741.251   4
  -5  -4  -9 7754.05 238.042   8
   5   4   9 7439.55 236.288  13
   5  -4   9 7025.43 235.495  12
   5  -4   9 6977.88 231.204  15
   5  -4   9 6145.88 767.745   2
   5  -4  10 131.946 42.9165  15
   5  -4  10 109.976 48.5487  32
   5  -4  10 64.9747 36.5165  12
   5   4  10 43.1481 39.7757  13
  -5  -4 -10 128.867 49.0503   8
   5  -4  11 2406.63 127.744  32
   5   4  11 2481.20 121.918  13
   5  -4  11 2484.01 118.605  12
   5  -4  11 2391.67 114.455  15
  -5  -4 -11 2623.78 122.752   8
  -5  -4 -12 2876.64 124.806  27
   5   4  12 2883.24 133.251  13
   5  -4  12 3138.62 147.767  32
  -5  -4 -13 1386.71 83.3606  27
   5   4  13 1292.02 88.7889  13
   5  -4  13 1379.77 98.6976  32
  -5  -4 -13 1458.60 95.8001  11
   5   4  13 1592.53 100.819  10
  -5  -4 -14 1196.15 77.0965  27
   5  -4  14 1231.07 96.1409  32
  -5  -4 -14 1262.31 90.0741  11
   5   4  14 1263.07 91.7792  10
   5   4  14 1378.55 90.2296  13
  -5  -4 -15 5412.46 181.940  27
   5  -4  15 5615.44 211.083  32
  -5  -4 -15 5511.54 200.489  11
   5   4  15 5580.18 200.892  10
  -5  -4 -16 209.599 38.8570  27
  -5  -4 -16 200.578 52.3482  11
   5   4  16 213.044 52.1947  10
   5  -4  16 205.020 57.5051  32
  -5  -4 -17 4235.23 146.772  27
   5   4  17 4653.47 168.849  10
   5  -4  17 4525.55 169.967  23
  -5  -4 -17 4732.15 169.524  11
   5  -4  17 4580.27 175.405  32
   5  -4  18 60.9264 40.1357  23
  -5  -4 -18-49.4819 41.9547  11
   5   4  18 41.1436 37.9230  10
   5  -4  19 1195.99 69.8018  23
  -5  -4 -19 1253.46 71.6588  11
   5   4  19 1351.85 72.9182  10
   5   4  20 674.734 48.6256  28
   5  -4  20 641.206 44.7494  23
  -5  -4 -20 768.792 51.0239  11
   5   4  20 835.609 51.3629  10
  -5  -4 -21 263.050 29.0093  11
  -5   5  24 872.814 50.1135  26
  -5  -5  24 900.070 50.6637  31
  -5  -5  23 411.009 44.2046  31
  -5  -5  22 3649.30 135.932  34
  -5  -5  22 3611.95 125.986  26
  -5  -5  22 3869.86 140.482  31
  -5  -5  21 2206.76 98.8019  26
  -5  -5  21 2389.78 110.877  23
  -5  -5  21 2222.90 105.127  34
  -5  -5  21 2251.33 109.898  31
  -5  -5  20 1909.71 102.362  34
  -5  -5  20 1907.65 96.2801  26
  -5  -5  20 2067.01 109.970  23
   5  -5 -20 1867.45 97.2066  20
  -5  -5  20 1736.46 103.612  31
  -5  -5  19 3783.34 149.553  26
  -5  -5  19 3710.71 159.566  23
   5  -5 -19 3905.97 151.961  20
  -5  -5  19 3679.02 154.238  34
  -5  -5  19 3823.93 160.229  31
  -5  -5  18 18.4784 50.0194  23
  -5  -5  18 96.6097 47.7083  26
   5  -5 -18 97.5532 47.9860  20
  -5  -5  18 175.890 50.7803  34
  -5  -5  18 68.6671 54.2797  31
   5  -5 -17 10202.4 298.351  27
  -5  -5  17 10840.4 324.368  31
   5  -5 -17 10262.7 309.417  20
  -5  -5  17 10341.5 315.542  26
  -5  -5  17 10029.5 324.277  23
  -5  -5  17 10111.3 315.823  34
  -5  -5  16 48.4675 57.9902  31
   5  -5 -16 18.6583 35.2933  27
  -5  -5  16-17.9086 49.9550  26
  -5  -5  16 14.6933 57.3366  23
  -5  -5  16 20.6838 45.3551  34
   5  -5 -16 1.62687 43.0210  20
  -5  -5  15 2519.97 127.298  34
  -5  -5  15 2653.93 129.218  26
  -5  -5  15 2619.23 138.793  23
   5  -5 -15 2598.01 122.421  20
   5  -5 -15 2607.27 114.280  27
  -5  -5  15 2553.92 133.627  31
  -5  -5  14 3069.04 139.752  26
  -5  -5  14 3029.00 147.381  23
  -5  -5  14 3127.46 141.461  34
   5  -5 -14 3026.60 134.253  20
  -5  -5  14 3181.58 149.252  31
  -5  -5  13 1787.04 104.623  26
   5  -5 -13 1694.25 93.1118  30
  -5  -5  13 1808.61 109.925  23
  -5  -5  13 1824.24 105.834  34
   5  -5 -13 1891.07 99.8952  20
  -5  -5  13 1955.79 112.851  31
  -5  -5  12-64.3386 46.3942  26
  -5  -5  12 14.6033 50.4448  23
   5  -5 -12-19.9650 42.8793  20
   5  -5 -12 40.1087 39.3313  30
  -5  -5  12-8.97704 41.2446  34
  -5  -5  12 47.3268 55.7525  31
  -5  -5  11 21186.6 569.892  26
  -5  -5  11 21084.7 575.867  23
   5  -5 -11 21983.0 559.027  20
  -5  -5  11 21320.7 571.638  31
   5  -5 -11 21126.7 553.770  30
  -5  -5  11 21394.9 564.964  34
   5  -5 -10 239.522 42.4691  30
  -5  -5  10 273.619 56.9451  31
  -5  -5  10 143.815 44.6424  26
  -5  -5  10 217.751 53.6765  23
   5  -5 -10 215.433 41.2201  20
  -5   5  10 193.675 277.423   5
  -5   5   9 3888.05 603.682   5
  -5  -5   9 3676.89 547.560   3
  -5  -5   8 1261.23 342.245   3
  -5   5   8 1052.44 317.763   5
  -5  -5   7 2221.75 436.417   3
  -5  -5   6 706.710 291.289   3
  -5  -5   5 4249.62 570.038   3
   5  -5  -5 4294.39 554.082   2
   5  -5  -4 126.780 162.157   2
  -5  -5   4 376.947 241.431   3
  -5  -5   3 15107.6 1093.79   3
   5  -5  -3 14404.3 1051.73   2
   5  -5  -2 4563.08 593.450   2
  -5  -5   2 4791.23 608.809   3
  -5  -5   1 4218.45 584.862   3
   5  -5  -1 4313.71 587.143   2
   5  -5   0 202.786 225.693   2
  -5  -5   0-17.4192 166.992   3
   5  -5   1 3314.01 531.223   2
  -5  -5  -1 3124.15 500.252   3
  -5  -5  -2 25.9710 186.296   3
   5  -5   2 254.696 237.315   2
   5  -5   3 14029.7 1137.11   2
  -5  -5  -3 12702.3 1016.56   3
   5  -5   4 2960.12 534.597   2
  -5  -5  -4 2559.98 459.874   3
   5  -5   5 5156.99 188.225  15
   5  -5   5 5422.06 193.295  12
   5  -5   5 5614.05 735.885   2
   5  -5   6 25.4680 42.9281  15
  -5  -5  -6 22.7949 41.0194   8
   5   5   6 9.37388 36.2030  13
  -5  -5  -6-0.59496 34.5864  11
   5  -5   6 4.46437 40.3265  12
  -5  -5  -7 6518.31 218.331   8
   5  -5   7 6491.83 221.079  15
   5  -5   7 6627.85 218.208  14
   5  -5   7 6198.29 219.833  12
   5   5   7 6100.84 210.084  13
  -5  -5  -7 6460.71 212.713  11
   5  -5   8 3125.36 136.991  14
   5  -5   8 3214.65 143.385  12
   5   5   8 3120.61 134.291  13
  -5  -5  -8 3245.41 140.967   8
  -5  -5  -8 3094.83 133.588  11
   5  -5   8 2954.00 137.228  15
   5  -5   8 2907.03 135.826  32
   5  -5   9 1858.66 105.387  15
   5  -5   9 1814.99 100.171  14
   5   5   9 1943.64 105.024  13
   5  -5   9 1837.33 106.788  12
  -5  -5  -9 2105.34 106.077  11
   5  -5   9 1908.64 108.484  32
  -5  -5  -9 2065.94 109.918   8
   5  -5  10 1833.97 100.325  14
   5   5  10 1794.25 101.215  13
   5  -5  10 1971.99 108.438  12
   5  -5  10 2056.29 112.023  15
   5  -5  10 1995.47 112.357  32
  -5  -5 -10 2054.08 107.128  11
  -5  -5 -10 2136.23 113.236   8
   5   5  11 574.310 62.4282  13
   5  -5  11 579.023 63.2611  12
  -5  -5 -11 656.161 68.6481  11
  -5  -5 -11 622.179 69.3856   8
   5  -5  11 622.804 69.8190  32
  -5  -5 -12 78.3208 40.3270  27
   5   5  12-24.9604 43.5840  13
   5  -5  12-55.2723 38.4986  12
  -5  -5 -12 47.3550 44.4545  11
   5  -5  12 1.56960 45.1916  32
  -5  -5 -13 67.9959 35.4317  27
   5   5  13 52.4023 40.5150  13
   5  -5  13 89.0305 39.1487  12
  -5  -5 -13 117.441 51.2069  11
   5  -5  13 113.325 51.2915  32
  -5  -5 -14 334.787 47.1459  27
  -5  -5 -14 302.184 55.6750  11
   5   5  14 356.591 60.8052  10
   5  -5  14 339.478 57.6115  32
  -5  -5 -15 123.446 35.2390  27
  -5  -5 -15 192.601 47.3250  11
   5   5  15 138.101 48.0773  10
   5  -5  15 128.662 45.6710  32
  -5  -5 -16 396.420 42.5150  27
   5  -5  16 296.058 55.5078  23
  -5  -5 -16 274.378 51.7850  11
   5   5  16 323.322 53.5548  10
  -5  -5 -17 7178.05 208.564  27
   5  -5  17 7254.96 229.083  23
  -5  -5 -17 7474.24 223.506  11
   5   5  17 7458.65 224.275  10
   5  -5  18 239.084 40.1348  23
  -5  -5 -18 301.029 40.9964  11
   5   5  18 290.673 40.7048  10
   5  -5  19 1445.09 68.2510  23
  -5  -5 -19 1456.45 67.0809  11
   5   5  19 1497.43 67.2363  10
  -5  -6  22 3047.32 109.624  31
  -5  -6  21 130.543 41.9904  31
  -5  -6  20 2581.52 103.492  26
  -5  -6  20 2635.64 116.660  31
   5  -6 -20 2880.84 109.709  20
  -5  -6  19 234.929 42.7306  26
  -5  -6  19 208.690 54.3716  31
  -5  -6  19 107.409 48.2780  23
   5  -6 -19 221.272 46.3452  20
  -5  -6  18 362.781 49.4586  26
  -5  -6  18 409.286 61.3359  23
   5  -6 -18 407.825 57.0921  20
  -5  -6  18 408.139 63.0058  31
   5  -6 -17 61.6716 31.4047  27
  -5  -6  17 23.7775 40.2701  26
   5  -6 -17 39.0945 45.0095  20
  -5  -6  17 64.2499 52.4321  23
  -5  -6  17 94.6616 63.3292  31
  -5  -6  16 1165.47 83.7589  26
  -5  -6  16 1211.26 94.1443  23
   5  -6 -16 1212.42 84.7661  20
   5  -6 -16 1124.94 70.2488  27
  -5  -6  16 1218.35 95.1882  31
  -5  -6  15 620.885 76.8422  23
   5  -6 -15 677.299 68.4686  20
  -5  -6  15 593.075 66.2074  26
  -5  -6  15 624.925 79.9159  31
  -5  -6  14 73.3501 54.1862  23
   5  -6 -14 120.854 49.7077  20
  -5  -6  14 132.860 49.6243  26
  -5  -6  14 133.046 61.9328  31
  -5  -6  13 1435.45 104.822  23
  -5  -6  13 1586.03 101.930  26
   5  -6 -13 1653.07 91.3512  30
   5  -6 -13 1554.47 95.6569  20
  -5  -6  13 1601.32 106.279  31
  -5  -6  12 4386.31 181.284  31
  -5  -6  12 4421.31 179.304  26
  -5  -6  12 4281.70 181.804  23
   5  -6 -12 4372.30 167.251  20
   5  -6 -12 4354.09 163.816  30
  -5  -6  11 1047.03 85.7682  26
  -5  -6  11 1091.13 90.2793  23
   5  -6 -11 1212.16 82.6839  20
  -5  -6  11 986.347 88.8225  31
   5  -6 -11 1196.13 82.0691  30
  -5  -6  10 3002.55 144.345  26
  -5  -6  10 2986.87 144.140  23
  -5  -6  10 2889.16 142.232  31
   5  -6 -10 2974.43 130.599  20
   5  -6 -10 3128.53 132.555  30
   5  -6  -9 204.736 46.8618  30
  -5  -6   9 305.379 60.2790  26
  -5  -6   9 187.101 54.3127  23
   5  -6  -9 297.335 48.4030  20
  -5  -6   9 246.732 50.4075  17
  -5  -6   9 258.454 63.7734  31
  -5  -6   8 11.9535 46.1194  26
  -5  -6   8 51.1671 45.5312  23
   5  -6  -8 55.7414 35.1686  20
  -5  -6   8 107.081 45.7376  17
   5  -6  -8 42.5301 39.1612  30
  -5  -6   8 3.45918 54.3806  31
  -5  -6   7 2428.90 123.166  31
  -5  -6   7 2290.84 121.827  26
  -5  -6   7 2441.04 120.367  23
   5  -6  -7 2219.90 106.831  20
  -5  -6   7 2288.11 113.382  17
   5  -6  -7 2226.37 109.201  30
   5  -6  -6 15881.6 439.804   7
  -5  -6   6 16639.0 455.613  26
  -5  -6   6 15667.7 444.515  23
   5  -6  -6 15315.9 428.721  20
  -5  -6   6 16312.3 443.456  17
  -5  -6   6 16691.7 454.867  31
   5  -6  -6 16523.9 443.135  33
   5  -6  -6 16385.3 438.686  30
  -5  -6   5 25.0683 40.1766  17
  -5  -6   5 47.1460 48.0682  31
   5  -6  -5 172.041 49.3195  24
  -5  -6   5 33.3479 43.6395  26
   5  -6  -5 48.5514 43.8176   7
   5  -6  -5-0.23765 43.8001  33
   5  -6  -4 1783.44 99.4706   7
  -5  -6   4 2012.71 108.844  26
   5  -6  -4 1797.82 98.1006  24
  -5  -6   4 1808.20 102.294  17
   5  -6  -4 1967.97 102.476  33
  -5  -6   4 1832.90 105.051  31
   5  -6  -3 221.621 50.5490   7
   5  -6  -3 157.227 43.7342  15
  -5  -6   3 125.118 45.2988  26
  -5  -6   3 200.085 49.9600  17
   5  -6  -3 98.6077 41.0275  24
  -5  -6   3 128.689 48.7911  31
   5  -6  -3 135.932 44.8257  33
   5  -6  -2 2234.80 109.996  15
   5  -6  -2 2417.02 116.832   7
   5  -6  -2 2260.00 111.733  33
  -5  -6   2 2265.68 116.433  26
   5  -6  -2 2309.81 111.116  12
  -5  -6   2 2287.17 114.254  17
   5  -6  -2 2384.10 111.329  24
  -5  -6   2 2391.41 120.095  31
  -5  -6   1 627.434 56.8558  29
   5  -6  -1 596.326 61.5058  15
   5  -6  -1 563.224 62.7129  24
   5  -6  -1 542.095 56.8443  12
  -5  -6   1 618.338 61.8967  17
   5  -6  -1 558.564 62.6005  33
   5  -6   0 67.8334 43.3535  15
  -5  -6   0 104.268 36.2889  29
   5  -6   0 134.701 45.8748  33
   5  -6   0 136.207 50.5852  24
   5  -6   0 141.655 44.3344  12
  -5  -6   0 110.098 45.0524  17
   5  -6   1 691.017 67.1797  15
   5  -6   1 674.796 65.2539  24
   5  -6   1 753.103 70.4900  12
  -5  -6  -1 650.799 68.0910  17
   5  -6   2 2134.89 109.696  24
   5  -6   2 2052.53 111.409  12
  -5  -6  -2 2157.46 112.783  17
   5  -6   2 2138.61 112.896  15
   5  -6   3 26.1882 47.1620  15
   5  -6   3 24.7767 44.1253  12
  -5  -6  -3 21.9504 40.3661  19
   5  -6   4 86.3716 49.1764  15
   5  -6   4 89.8550 47.0930  12
   5  -6   5 1413.09 96.3175  15
   5  -6   5 1469.63 94.8704  14
   5  -6   5 1407.94 98.2881  12
  -5  -6  -5 1497.41 89.4999  19
  -5  -6  -6 13654.2 398.671   8
   5  -6   6 14382.4 406.427  15
   5  -6   6 14075.1 406.800  12
   5  -6   6 14099.5 402.777  14
  -5  -6  -6 13855.7 390.247  19
  -5  -6  -6 13900.5 392.208  11
  -5  -6  -7 1441.51 96.4804   8
   5  -6   7 1400.07 94.8899  14
   5  -6   7 1501.79 101.750  12
  -5  -6  -7 1544.99 91.6430  11
  -5  -6  -7 1367.02 85.1189  19
   5  -6   7 1471.12 101.693  15
  -5  -6  -8 12346.1 363.994   8
   5  -6   8 12391.3 362.621  14
   5  -6   8 12558.8 369.799  12
  -5  -6  -8 12016.9 355.937  11
   5  -6   8 12757.4 369.490  15
  -5  -6  -9 2137.60 115.319   8
   5  -6   9 2008.06 108.785  14
   5  -6   9 2090.85 116.593  12
  -5  -6  -9 1978.85 106.707  11
  -5  -6 -10 582.254 69.1124   8
   5  -6  10 444.930 59.5761  14
   5  -6  10 496.228 65.4508  12
  -5  -6 -10 459.451 60.7081  11
   5  -6  11 1187.35 83.2736  12
  -5  -6 -11 1193.38 83.3739  11
   5  -6  11 1159.04 79.0721  32
  -5  -6 -11 1227.52 88.9558   8
  -5  -6 -12 585.966 59.3850  27
   5  -6  12 490.789 56.7801  32
   5  -6  12 507.583 59.4722  12
  -5  -6 -12 557.616 61.6892  11
  -5  -6 -13 825.730 63.1985  27
   5  -6  13 809.778 77.0663  23
   5  -6  13 723.976 62.4470  12
  -5  -6 -13 814.688 67.4912  11
  -5  -6 -14 420.716 47.0207  27
   5  -6  14 303.323 56.2329  23
   5  -6  14 308.637 41.3182  12
  -5  -6 -14 358.488 50.0407  11
   5   6  14 331.093 51.3130  10
  -5  -6 -15 372.188 40.9391  27
   5  -6  15 280.818 51.5632  23
  -5  -6 -15 372.398 45.5436  11
   5   6  15 356.436 47.9588  10
  -5  -6 -16 1330.42 64.4003  27
   5  -6  16 1445.53 79.9498  23
   5   6  16 1414.33 75.0117  10
   5  -6  17 76.3765 32.6086  23
   5   6  17 20.3722 25.8973  10
   5  -6  18 187.271 30.0893  23
   5   6  18 213.906 27.1338  10
  -5  -7  20 856.514 53.6805  31
   5  -7 -20 908.250 51.7208  33
  -5  -7  19 1500.88 76.2499  31
   5  -7 -19 1541.16 70.5582  20
  -5  -7  18 342.431 40.1477  26
   5  -7 -18 405.341 45.0483  20
  -5  -7  18 432.050 52.9855  31
  -5  -7  17 60.9316 33.0720  26
   5  -7 -17-7.04660 35.1968  20
  -5  -7  17 1.94792 43.6620  31
  -5  -7  17-0.45115 26.1720  29
  -5  -7  16 3086.68 120.599  29
  -5  -7  16 3159.17 129.501  26
  -5  -7  16 3123.34 137.887  31
  -5  -7  15 219.465 41.6441  29
  -5  -7  15 301.733 57.3067  23
  -5  -7  15 213.312 49.6963  26
   5  -7 -15 290.352 50.1275  20
  -5  -7  15 251.666 58.4294  31
  -5  -7  14 3004.46 126.787  29
  -5  -7  14 2783.23 132.267  26
  -5  -7  14 2961.58 138.370  23
   5  -7 -14 3207.11 130.703  20
  -5  -7  14 3023.74 140.747  31
  -5  -7  13 5810.84 211.139  26
   5  -7 -13 6302.41 205.719  20
  -5  -7  13 6005.25 217.371  23
  -5  -7  13 5956.01 205.337  29
  -5  -7  13 6053.61 216.865  31
  -5  -7  12 2863.42 138.592  26
  -5  -7  12 2895.15 139.300  23
   5  -7 -12 2947.29 129.727  20
  -5  -7  12 3039.23 143.936  31
   5  -7 -12 3012.04 126.339  30
  -5  -7  11 935.780 84.3499  23
   5  -7 -11 982.697 74.9477  20
  -5  -7  11 1036.68 90.2720  31
  -5  -7  11 801.032 80.7613  26
   5  -7 -11 1018.69 74.9528  30
  -5  -7  10 9937.18 315.843  26
   5  -7 -10 9989.19 301.041  30
  -5  -7  10 9954.51 314.158  23
   5  -7 -10 10035.7 299.552  20
   5  -7 -10 10374.5 311.213  33
  -5  -7  10 10049.1 316.549  31
   5  -7  -9 1070.92 79.1403  30
  -5  -7   9 979.383 86.7531  26
   5  -7  -9 979.431 78.2284  24
   5  -7  -9 1152.46 79.6216  20
  -5  -7   9 1220.31 78.8766  17
   5  -7  -9 1203.28 89.8633  33
  -5  -7   9 1109.46 93.4670  31
   5  -7  -8-106.524 52.3704  30
  -5  -7   8 14.7725 50.5207  26
   5  -7  -8-6.15642 45.6448  24
   5  -7  -8-0.56949 38.2657  20
  -5  -7   8-37.0105 43.9020  17
   5  -7  -8 103.568 57.1350  33
  -5  -7   8 8.69553 52.6138  31
  -5  -7   7 4602.30 188.484  26
   5  -7  -7 4736.65 177.154  24
  -5  -7   7 4919.41 192.270  31
   5  -7  -7 4695.35 170.782  20
  -5  -7   7 4823.53 178.592  17
   5  -7  -7 4799.09 178.053  30
  -5  -7   7 4778.45 184.755  29
   5  -7  -7 5175.74 188.397  33
  -5  -7   6 382.158 61.6734  29
  -5  -7   6 321.496 61.9819  26
   5  -7  -6 343.634 58.0951  24
   5  -7  -6 400.788 64.1240  33
   5  -7  -6 359.287 48.6261  20
  -5  -7   6 397.955 59.2052  17
  -5  -7   6 398.120 66.3688  31
   5  -7  -6 398.593 56.2895  30
   5  -7  -5 80.2460 44.4918  30
   5  -7  -5 3.43119 51.4283  33
  -5  -7   5 36.9665 51.0660  26
   5  -7  -5 39.0871 46.7192  24
  -5  -7   5 80.0633 46.2704  17
  -5  -7   5-40.5831 46.1892  29
  -5  -7   5 128.005 52.5492  31
   5  -7  -4 750.689 68.6353  30
  -5  -7   4 820.087 73.4135  29
   5  -7  -4 999.438 80.1275  24
   5  -7  -4 954.019 80.2731  33
  -5  -7   4 885.708 78.4794  17
  -5  -7   4 888.155 81.6909  31
   5  -7  -3 1398.18 92.0586  24
  -5  -7   3 1337.17 89.7230  29
  -5  -7   3 1312.27 93.7042  17
   5  -7  -3 1457.89 96.9957  33
  -5  -7   2 4475.04 177.535  29
   5  -7  -2 4998.14 184.340  24
   5  -7  -2 4869.50 180.122  12
  -5  -7   2 4850.54 188.126  17
   5  -7  -2 5191.83 186.969  33
   5  -7  -2 4752.60 177.052  15
  -5  -7   1 251.392 49.8014  29
   5  -7  -1 256.249 54.4283  15
   5  -7  -1 280.927 52.9999  12
  -5  -7   1 280.163 59.2974  17
   5  -7  -1 262.730 61.7984  33
   5  -7  -1 375.009 63.0145  24
   5  -7   0 1444.42 91.7229  15
  -5  -7   0 1014.76 74.0726  29
   5  -7   0 1357.33 92.6522  24
   5  -7   0 1026.26 80.9844  12
   5  -7   1 586.094 65.6367  15
   5  -7   1 515.110 70.2084  24
   5  -7   1 555.637 68.0876  12
  -5  -7  -1 484.717 54.5713  29
  -5  -7  -1 584.144 63.9899  19
   5  -7   1 586.341 71.7275  14
   5  -7   2 1658.35 101.665  15
   5  -7   2 1508.78 99.8617  14
   5  -7   2 1444.49 98.7090  12
  -5  -7  -2 1600.14 97.8775  19
   5  -7   3 5.88526 47.2651  15
   5  -7   3 20.9086 49.0244  14
   5  -7   3-9.65538 46.2189  12
  -5  -7  -3-27.0125 46.4914  19
   5  -7   4 3451.93 154.152  14
   5  -7   4 3559.43 155.076  12
  -5  -7  -4 3554.28 147.071  19
   5  -7   4 3384.11 153.607  15
   5  -7   5 993.883 83.6580  14
  -5  -7  -5 1117.34 88.3097   8
   5  -7   5 1230.24 92.0289  15
   5  -7   5 1079.28 89.3214  12
  -5  -7  -5 1084.80 80.1526  19
  -5  -7  -6 385.157 64.2955   8
   5  -7   6 389.602 64.9828  14
   5  -7   6 434.612 66.1399  12
   5  -7   6 382.030 55.4041  23
  -5  -7  -6 304.799 52.6880  19
   5  -7   7 4379.24 173.629  14
   5  -7   7 4438.08 176.545  12
   5  -7   7 4239.89 167.981  23
  -5  -7  -7 4392.36 162.137  19
  -5  -7  -7 4423.52 172.306   8
  -5  -7  -8 705.441 71.6594   8
   5  -7   8 723.662 76.6457  14
   5  -7   8 774.063 76.4149  12
   5  -7   8 652.799 66.5952  23
  -5  -7  -9 72.6496 51.3357   8
   5  -7   9-12.4289 41.7124  23
   5  -7   9-39.2905 47.8412  12
   5  -7   9 89.0480 48.7595  14
  -5  -7  -9 5.45942 30.2672  20
   5  -7  10 931.299 74.2534  23
   5  -7  10 846.612 71.5059  12
  -5  -7 -10 997.017 76.4676   8
  -5  -7 -11 1218.18 74.8283  27
   5  -7  11 1240.97 79.0875  12
   5  -7  11 1274.52 82.7275  23
  -5  -7 -12 1232.06 71.7720  27
   5  -7  12 1154.02 77.7504  23
   5  -7  12 1220.93 73.4509  12
  -5  -7 -13 2255.37 94.3929  27
   5  -7  13 2278.29 103.997  23
   5   7  13 2355.34 102.041  10
   5  -7  14 1042.61 65.0019  23
   5   7  14 1024.30 62.4351  10
  -5  -7 -14 849.107 51.9214  27
  -5  -7 -15 257.993 28.8938  27
   5  -7  15 296.295 38.0630  23
   5   7  15 247.825 33.0103  10
   5  -8 -17 1047.87 53.8431  20
   5  -8 -17 1093.86 57.9552  33
  -5  -8  17 1139.77 60.9339  31
  -5  -8  16 1414.30 62.6849  29
  -5  -8  16 1612.16 77.8190  31
   5  -8 -16 1520.56 74.4037  33
   5  -8 -16 1593.70 71.2627  20
  -5  -8  15 80.3120 27.5389  29
   5  -8 -15 43.1289 38.4836  33
   5  -8 -15 30.1823 26.7005  24
   5  -8 -15 162.936 34.5566  20
  -5  -8  15 74.4084 39.2149  31
  -5  -8  14 333.880 41.0019  29
   5  -8 -14 347.745 40.2597  24
  -5  -8  14 317.201 50.1648  31
   5  -8 -14 293.343 43.8835  20
   5  -8 -14 354.414 50.8088  33
  -5  -8  13 114.043 35.6388  29
   5  -8 -13 52.5514 34.9304  20
   5  -8 -13 33.9575 36.4459  24
   5  -8 -13 157.454 51.0527  33
  -5  -8  13 27.8948 41.7924  31
  -5  -8  12 1876.76 96.3108  29
   5  -8 -12 1962.24 92.7605  24
  -5  -8  12 1873.17 102.531  31
   5  -8 -12 2083.95 95.1347  20
   5  -8 -12 1986.77 101.857  33
  -5  -8  11 48.6107 43.4043  29
  -5  -8  11-13.3514 44.4674  31
   5  -8 -11 6.80304 39.0396  24
   5  -8 -11 17.3915 33.4393  20
   5  -8 -11 16.3876 48.8255  33
   5  -8 -11 22.6727 38.3219  30
   5  -8 -10 145.314 42.2480  30
  -5  -8  10 155.336 47.6543  29
   5  -8 -10 140.466 52.8992  33
   5  -8 -10 160.006 47.8596  24
   5  -8 -10 101.638 39.3076  20
  -5  -8  10 88.4359 51.7309  31
   5  -8  -9 111.764 46.0113  30
   5  -8  -9 141.424 49.0782  24
   5  -8  -9 152.321 39.9737  20
  -5  -8   9 107.590 46.4563  29
   5  -8  -9 173.155 57.9689  33
  -5  -8   9 114.303 51.8867  31
  -5  -8   8 1283.58 86.4283  29
   5  -8  -8 1443.29 95.1367  33
   5  -8  -8 1386.89 86.1415  24
   5  -8  -8 1156.53 74.6748  20
  -5  -8   8 1203.74 89.1547  31
   5  -8  -8 1406.24 85.1363  30
   5  -8  -7 141.456 57.5498  33
  -5  -8   7 127.713 47.7195  29
   5  -8  -7 150.713 48.5191  30
   5  -8  -7 190.017 41.1481  20
   5  -8  -7 141.917 53.6493  24
   5  -8  -6 268.837 51.0340  30
   5  -8  -6 299.023 56.0232  24
   5  -8  -6 261.923 44.7339  20
  -5  -8   6 252.857 52.0420  29
   5  -8  -6 187.491 61.2159  33
   5  -8  -5 542.904 60.8552  30
  -5  -8   5 576.060 65.2998  29
   5  -8  -5 599.553 67.6371  24
   5  -8  -5 543.323 55.8096  14
   5  -8  -5 606.114 72.9031  33
  -5  -8   4 402.136 57.8392  29
   5  -8  -4 348.472 51.2542  14
   5  -8  -4 370.429 60.7573  24
   5  -8  -4 277.259 50.8973  30
   5  -8  -4 336.855 61.5300  33
   5  -8  -3 950.454 73.3282  30
   5  -8  -3 959.825 74.3163  14
  -5  -8   3 924.606 75.0008  29
   5  -8  -3 854.432 76.3733  24
  -5  -8   3 865.132 79.9960  19
  -5  -8   2 1004.81 76.8917  29
   5  -8  -2 947.944 76.2669  14
   5  -8  -2 1200.21 87.3461  24
   5  -8  -2 978.716 73.4690  30
   5  -8  -2 1294.92 79.2676  12
  -5  -8   2 1037.81 83.8616  19
   5  -8  -1 2317.29 115.806  14
  -5  -8   1 2212.66 108.789  29
   5  -8  -1 2127.96 108.107  12
   5  -8  -1 2204.09 117.148  24
  -5  -8   1 2218.06 116.360  19
   5  -8  -1 1976.03 101.703  30
   5  -8   0 56.2018 36.3814  30
  -5  -8   0 203.016 44.6592  29
   5  -8   0 245.128 54.2118  14
   5  -8   0 205.808 48.4626  12
   5  -8   1 128.179 40.4556  30
  -5  -8  -1 113.835 37.8511  29
   5  -8   1 192.987 58.4044  14
   5  -8   1 123.476 46.4152  12
  -5  -8  -1 140.154 51.9595  19
   5  -8   2 4080.78 160.457  14
   5  -8   2 3746.54 154.690  12
  -5  -8  -2 3825.10 155.398  19
   5  -8   2 3581.45 138.573  30
   5  -8   3 63.6156 48.8998  12
  -5  -8  -3-17.2848 45.2185  19
   5  -8   3 38.4240 56.0978  14
   5  -8   3-88.5804 39.4573  30
   5  -8   4 1133.36 86.2552  14
  -5  -8  -4 1127.01 83.5003   8
   5  -8   4 1086.42 82.2305  12
  -5  -8  -4 1204.76 80.2600  19
   5  -8   5 1864.35 103.589  12
   5  -8   5 1818.83 103.596  14
  -5  -8  -5 1824.18 96.2122  19
  -5  -8  -5 1782.28 100.891   8
   5  -8   6 23.9786 50.6794  14
   5  -8   6 60.0044 47.5252  12
  -5  -8  -6 18.6407 42.6189   8
  -5  -8  -7 32.2920 42.2585   8
   5  -8   7 94.2174 47.5779  14
   5  -8   7 53.4443 44.9454  12
  -5  -8  -7 60.2353 33.5634  20
  -5  -8  -8 288.766 49.1757   8
   5  -8   8 186.307 44.8590  12
  -5  -8  -8 153.590 32.3650  20
  -5  -8  -9 584.753 54.8627   8
   5  -8   9 600.297 56.6307  12
  -5  -8  -9 617.069 45.4959  20
  -5  -8 -10 410.559 42.8478  27
   5  -8  10 462.655 42.8074  23
  -5  -8 -11 319.885 37.1805  27
   5  -8  11 314.326 36.0842  23
   5  -8  12 51.9016 24.4406  23
  -5  -8 -12 56.9356 24.0906  27
   5   8  12 57.5286 27.4757  10
  -5  -8 -13 22.1876 17.8897  27
   5   8  13 64.0768 23.0018  10
   5  -9 -13 264.703 28.2959  20
   5  -9 -13 342.134 37.0574  33
   5  -9 -12 31.6450 24.9779  24
   5  -9 -12 45.9507 22.2250  20
  -5  -9  12 58.7010 23.6336  19
  -5  -9  12 71.5656 24.1384  29
   5  -9 -12 67.3052 31.6986  33
  -5  -9  11 19.1063 26.1537  29
   5  -9 -11 57.1024 24.1508  20
  -5  -9  11 97.3274 27.4685  19
   5  -9 -11 76.4318 36.1300  33
   5  -9 -11 48.9250 28.4302  24
  -5  -9  10 34.0949 28.9215  29
   5  -9 -10 89.8966 34.5633  24
   5  -9 -10 71.2056 26.8426  20
  -5  -9  10-8.00603 28.7579  19
   5  -9 -10 12.9557 37.4424  33
   5  -9  -9 927.874 57.8317  30
   5  -9  -9 757.461 56.4664  24
  -5  -9   9 934.710 60.9031  29
   5  -9  -9 787.474 48.9092  20
  -5  -9   9 878.260 58.0721  19
   5  -9  -9 781.718 62.1643  33
   5  -9  -8 817.463 56.1748  30
   5  -9  -8 716.642 56.2567  24
  -5  -9   8 700.057 56.5764  29
   5  -9  -8 666.424 45.2942  20
  -5  -9   8 613.115 54.2012  19
   5  -9  -7 3071.08 117.671  24
  -5  -9   7 3015.64 119.324  19
  -5  -9   7 2975.46 120.597  29
   5  -9  -7 3251.16 118.319  30
  -5  -9   6 315.933 47.4040  29
   5  -9  -6 316.501 50.3992  24
   5  -9  -6 376.530 46.4082  30
  -5  -9   6 364.824 49.8665  19
   5  -9  -5 158.953 40.1938  30
   5  -9  -5 236.531 49.1619  24
  -5  -9   5 127.318 39.6654  29
  -5  -9   4 8.70964 35.4040  29
   5  -9  -4 40.2591 43.2788  24
   5  -9  -4 40.7050 36.6200  30
   5  -9  -3 82.0764 36.3677  14
  -5  -9   3 66.6792 42.6375  19
   5  -9  -3 132.863 39.3489  30
   5  -9  -2 28.1514 35.7061  30
   5  -9  -2 80.5105 35.8895  14
  -5  -9   2 54.2448 42.4788  19
   5  -9  -1 192.427 41.0613  14
   5  -9  -1 282.879 42.2477  30
  -5  -9   1 152.801 45.6354  19
   5  -9   0-35.2692 31.2777  30
   5  -9   0 12.2440 35.5933  14
  -5  -9   0-10.4436 40.4303  19
  -5  -9  -1 416.553 52.3551   8
   5  -9   1 535.326 54.4960  14
  -5  -9  -1 547.854 56.5648  19
   5  -9   1 514.684 45.7053  30
  -5  -9  -2 85.7886 38.7770   8
   5  -9   2 83.5878 39.9885  14
   5  -9   2 6.35448 26.0654  30
  -5  -9  -2 50.9886 38.4513  19
   5  -9   3 353.295 34.4104  30
  -5  -9  -3 457.745 51.0187   8
   5  -9   3 437.270 50.1478  14
  -5  -9  -3 439.382 49.0167  19
  -5  -9  -4-30.6054 34.1556   8
  -5  -9  -5 130.519 35.7739   8
  -5  -9  -5 42.0443 26.9143  20
  -5  -9  -6 22.2696 28.8235   8
  -5  -9  -6 4.84911 24.0824  20
  -5  -9  -7 1385.91 66.6979   8
  -5  -9  -7 1332.39 59.4697  20
  -5  -9  -8 993.244 51.4590  27
  -5  -9  -9 263.307 28.3670  27
  -5 -10   5 846.692 46.1162  19
   5 -10  -5 941.030 45.6754  30
  -5 -10   4 342.293 32.1974   8
  -5 -10   4 346.256 32.6959  19
   5 -10  -4 468.085 34.0774  30
  -5 -10   3 101.863 25.3386   8
  -5 -10   3 130.938 26.6407  19
  -5 -10   2 103.238 24.0897   8
  -5 -10   2 120.885 25.6415  19
  -5 -10   1 1220.43 55.7809   8
  -5 -10   0 137.444 25.1644   8
  -5 -10  -1 194.807 25.4494  20
  -6   0  27 3.03775 21.7046  26
  -6   0  27 25.5160 26.1008  34
  -6   0  26 7106.38 208.859  34
  -6   0  26 7159.16 209.100  26
  -6   0  25 25.1722 33.8365  34
  -6   0  25-63.1104 41.0958  26
  -6   0  24 6159.74 206.394  34
  -6   0  24 6483.01 209.216  26
  -6   0  23 45.2416 43.3687  26
  -6   0  23 0.12369 42.0666  34
  -6   0  22 2150.86 113.295  26
  -6   0  22 1972.32 108.525  34
  -6   0  21-53.7132 45.2315  26
  -6   0  21-46.9572 43.8739  34
  -6   0  20 9896.80 310.837  34
   6   0 -20 10290.8 315.725  22
  -6   0  20 10282.2 314.155  26
  -6   0  19-38.9416 48.3873  26
   6   0 -19-21.9059 40.7513  22
  -6   0  18 7243.70 241.598  26
   6   0 -18 7242.08 241.697  22
  -6   0  17-19.0059 40.7888  26
   6   0 -17 5.88497 34.7524  22
  -6   0  16 10883.4 1008.77   5
  -6   0  15-110.747 230.355   5
  -6   0  14 18712.5 1261.45   5
  -6   0  11 57.6736 204.683   5
  -6   0  10 51839.4 2007.08   5
  -6   0   9 256.508 204.984   5
  -6   0   7-165.498 180.179   5
  -6   0   6 165.851 156.586   5
  -6   0   5 15.6581 114.412   5
   6   0  -4 4693.04 409.730   1
  -6   0   4 4123.74 344.159   5
   6   0  -3-99.4798 135.012   1
   6   0  -2 199.943 132.804   1
   6   0  -1 193.964 139.291   1
   6   0   0 16394.3 828.956   6
   6   0   0 16339.5 742.683   1
   6   0   1-2.43198 114.328   6
   6   0   2 74134.0 2279.38   6
   6   0   3 50.6168 126.679   6
   6   0   4 15319.8 783.866   6
   6   0   4 15922.3 917.525   2
   6   0   5-136.284 156.804   2
   6   0   6 10431.4 754.185   2
   6   0   7 17.1558 157.320   2
   6   0   8 788.030 296.405   4
   6   0   9-127.911 205.673   4
   6   0  10 2563.42 467.456   4
   6   0  11-71.4633 171.399   4
   6   0  11 14.6868 44.1259  21
   6   0  12 515.775 57.3903  13
   6   0  12 569.673 64.5278  21
   6   0  12 464.535 57.9798  10
   6   0  13 43.7992 47.1570  21
   6   0  13-13.2487 39.9674  10
   6   0  14 11332.5 346.975  32
   6   0  14 11800.6 343.931  10
   6   0  14 11447.9 351.761  21
   6   0  15-13.2784 42.1975  32
  -6   0 -15 64.9783 49.5114  22
   6   0  15-64.7591 53.7311  21
   6   0  15 34.4281 47.6968  10
  -6   0 -16 2370.98 123.374  22
   6   0  16 2400.14 122.765  10
   6   0  16 2353.38 117.952  32
  -6   0 -17 11.5449 48.4208  22
   6   0  17-9.78902 46.1370  10
   6   0  17 9.54065 38.3600  32
  -6   0 -18 227.283 53.8162  22
   6   0  18 187.669 51.0988  10
   6   0  19-15.6182 36.3492  28
  -6   0 -19-2.65004 39.0464  22
   6   0  20 64.5325 32.9138  28
  -6   0 -20 21.0539 32.7057  22
  -6   0 -21-35.9273 27.2830  22
   6   0  21 1.12680 25.5043  28
  -6   0 -22 770.757 44.0068  22
  -6  -1  27-42.6492 22.2690  26
  -6   1  27 3.43189 22.1479  26
  -6  -1  27-19.2443 25.4449  34
  -6   1  26 33.9586 30.5571  26
  -6  -1  26 50.7659 28.9801  26
  -6  -1  26 48.3142 31.2658  34
  -6  -1  25 73.2072 39.1685  26
  -6  -1  25 61.9537 42.1665  34
  -6   1  25 18.7441 34.7949  26
  -6   1  24 96.6055 43.5936  26
  -6  -1  24 207.940 46.2731  26
  -6  -1  24 146.851 48.6705  34
  -6   1  23 202.415 48.0194  26
  -6  -1  23 146.119 50.8275  34
  -6  -1  23 126.732 47.1223  26
  -6  -1  22 2521.88 127.782  34
  -6  -1  22 2664.38 126.308  26
  -6   1  22 2695.18 129.740  26
  -6   1  21 541.558 70.1420  26
  -6  -1  21 480.593 63.8919  26
  -6  -1  21 502.165 64.6079  34
  -6  -1  20 1137.30 86.4102  26
  -6  -1  20 1433.56 98.0497  34
  -6  -1  19 251.136 56.3977  26
   6  -1 -19 248.216 54.4611  22
   6   1 -19 281.804 50.4841  22
  -6  -1  19 300.333 58.7491  34
  -6  -1  18 324.794 53.2604  26
   6  -1 -18 500.455 61.7594  22
   6   1 -18 413.398 56.4339  22
  -6  -1  18 524.907 64.8920  34
  -6  -1  17 6162.92 208.527  26
   6  -1 -17 5920.10 207.048  22
   6   1 -17 5666.37 203.150  22
  -6  -1  16 16122.4 1247.29   5
  -6   1  16 15739.4 1248.23   5
  -6  -1  15 18502.5 1304.30   5
  -6   1  15 17334.7 1274.63   5
  -6  -1  14 1001.11 364.089   5
  -6   1  14 1591.68 401.018   5
  -6  -1  13 3310.47 505.090   5
  -6   1  13 3318.64 510.648   5
  -6  -1  12 943.606 288.006   5
  -6   1  12 1014.56 324.566   5
  -6  -1  11 2230.83 397.092   5
  -6   1  11 2291.71 403.431   5
  -6  -1  10 6780.35 629.032   5
  -6   1  10 6421.24 611.127   5
   6  -1  -9 9125.47 564.230   2
  -6   1   9 10419.1 748.394   5
  -6  -1   9 11397.8 788.852   5
   6  -1  -8 10418.4 621.614   2
  -6  -1   8 11252.7 758.376   5
  -6   1   8 11515.6 738.795   5
   6  -1  -7 2752.56 319.960   2
   6  -1  -7 2709.83 377.703   1
   6  -1  -6 13689.8 810.623   1
   6  -1  -6 13767.5 747.694   2
  -6   1   6 14015.5 749.736   5
   6  -1  -5 217.500 187.313   1
   6  -1  -5 534.828 180.688   2
  -6   1   5 92.1981 122.855   5
   6  -1  -4 9749.33 634.197   2
  -6   1   4 9929.77 536.348   5
   6  -1  -4 8667.54 607.848   1
   6  -1  -3 16814.5 894.530   6
   6  -1  -3 17224.3 875.831   2
  -6   1   3 15071.0 654.323   5
   6  -1  -3 16399.5 842.576   1
   6   1  -2 102673. 2707.01   1
   6  -1  -2 100431. 2995.11   6
   6  -1  -2 96865.7 2970.19   2
   6  -1  -2 100276. 2922.93   1
   6  -1  -1 13798.4 810.083   2
   6  -1  -1 13208.5 780.566   6
   6  -1  -1 13477.4 739.710   1
   6   1  -1 13906.5 596.898   1
   6  -1   0 5172.57 493.369   2
   6  -1   0 5681.93 499.258   6
   6  -1   1 20164.3 1043.90   2
   6  -1   1 21063.4 1013.00   6
   6  -1   2-41.9156 135.077   6
   6  -1   2 254.962 156.099   4
   6   1   2 88.7710 125.285   6
   6  -1   2 12.0971 177.968   2
   6  -1   3 5574.95 544.660   2
   6  -1   3 6589.03 539.566   6
   6   1   3 5775.75 427.491   6
   6  -1   3 5557.32 496.146   4
   6  -1   4 5126.40 520.844   4
   6  -1   4 5903.05 564.978   2
   6  -1   5 7955.45 665.060   4
   6  -1   5 7044.91 639.575   2
   6  -1   6 1251.50 290.109   2
   6   1   6 1098.41 238.131   2
   6  -1   6 1296.70 297.313   4
   6  -1   7 25733.4 1402.19   4
   6  -1   7 25775.5 1336.61   2
   6   1   7 27200.1 1286.14   2
   6  -1   8 2559.37 413.520   2
   6  -1   8 2831.95 477.948   4
   6  -1   9 3259.52 534.678   4
   6  -1  10 15968.9 1212.85   4
   6   1  11 1175.32 78.7397  13
   6  -1  11 1635.32 417.411   4
   6   1  11 804.168 316.500   4
   6  -1  11 1142.63 84.4024  21
   6   1  11 1202.94 83.3592  21
   6  -1  11 1152.10 79.9827  10
   6   1  11 1284.00 81.9630  10
   6   1  12 5263.03 190.129  13
   6  -1  12 5230.94 197.185  21
   6   1  12 5085.15 192.484  21
   6  -1  12 5378.56 190.690  10
   6   1  12 5310.35 190.414  10
   6   1  13 10840.3 324.264  13
   6  -1  13 10554.3 332.520  21
   6   1  13 10905.2 330.718  21
   6  -1  13 10801.7 323.701  10
   6   1  13 10868.6 325.605  10
   6  -1  14 1408.01 98.9460  32
   6  -1  14 1420.27 97.5255  21
   6   1  14 1506.67 98.7313  21
   6  -1  14 1518.07 94.6644  10
   6   1  14 1399.86 93.7915  10
  -6  -1 -15 446.297 62.9175  22
  -6   1 -15 318.337 55.2951  22
   6  -1  15 341.760 58.9863  10
   6   1  15 406.077 66.0251  10
   6  -1  15 395.649 61.2748  32
  -6   1 -16 12624.9 373.870  22
   6  -1  16 12629.6 378.197  32
   6  -1  16 13045.7 371.895  10
   6   1  16 13193.1 373.263  10
  -6  -1 -16 12290.9 372.412  22
  -6  -1 -17 545.643 63.5383  22
  -6   1 -17 568.078 65.8552  22
   6  -1  17 509.241 59.3305  28
   6   1  17 609.841 66.5023  10
   6  -1  17 619.061 67.7174  32
   6  -1  18 185.669 42.5341  28
   6  -1  18 213.218 46.0205  32
  -6  -1 -18 104.652 43.1420  22
  -6   1 -18 174.043 45.4821  22
   6   1  18 229.492 52.4784  10
   6  -1  19 3035.24 121.083  28
  -6  -1 -19 3175.67 126.500  22
  -6   1 -19 2896.70 124.385  22
   6  -1  19 2857.32 120.255  32
   6   1  19 3095.16 126.111  10
   6  -1  20 1527.92 75.7121  28
   6   1  20 1638.33 84.2439  28
  -6  -1 -20 1476.73 77.2401  22
  -6   1 -20 1519.96 79.4473  22
   6  -1  21 4118.14 132.390  28
   6   1  21 4452.04 144.068  28
  -6  -1 -21 4384.67 139.412  22
  -6   1 -21 4314.27 139.534  22
  -6   1 -22 786.720 43.8795  22
  -6  -1 -22 886.688 46.1386  11
  -6  -2  27 12.6286 24.7771  34
  -6  -2  26 701.450 45.5216  26
  -6  -2  26 639.581 53.1956  34
  -6   2  26 681.706 49.4763  26
  -6  -2  25 3091.44 116.478  26
  -6   2  25 3202.81 122.638  26
  -6  -2  25 3200.49 129.075  34
  -6  -2  24 345.886 46.8328  26
  -6   2  24 291.441 52.4607  26
  -6  -2  24 371.871 58.9039  34
  -6  -2  23 5504.47 197.144  34
  -6  -2  23 5114.09 182.934  26
  -6   2  23 5318.85 189.525  26
  -6  -2  22 4295.75 165.873  26
  -6   2  22 4202.21 169.715  26
  -6  -2  22 4436.14 176.418  34
  -6  -2  21 3722.95 160.643  34
  -6  -2  21 3504.70 150.036  26
  -6  -2  20 3472.32 151.542  26
  -6  -2  20 3535.89 157.502  34
  -6  -2  19 10739.1 325.145  26
  -6  -2  19 10639.2 331.406  34
  -6  -2  18 10.5555 43.8331  26
  -6  -2  18 42.8663 46.7431  34
  -6  -2  17 9624.94 300.477  26
  -6  -2  17 10044.7 309.456  34
  -6  -2  16 8822.38 273.900  34
  -6  -2  16 8449.06 266.908  26
   6  -2 -16 8588.68 882.570   1
   6  -2 -16 8363.03 260.350  20
   6  -2 -15 5493.23 688.566   1
  -6   2  15 6848.11 806.247   5
   6  -2 -14 166.805 189.681   1
  -6   2  14 115.187 208.731   5
   6  -2 -13 123.277 170.411   1
  -6   2  13 171.440 250.594   5
   6  -2 -12 6816.63 702.836   1
   6  -2 -12 6433.59 591.466   6
  -6   2  12 6983.89 714.373   5
  -6  -2  12 6587.29 630.512   4
   6  -2 -11 10.5781 120.746   6
   6  -2 -11 364.456 174.102   1
  -6   2  11 490.389 231.565   5
   6  -2 -10 120.334 142.871   6
  -6   2  10 142.703 201.172   5
   6  -2 -10-69.8656 192.015   1
   6  -2  -9 20591.0 1156.44   1
   6  -2  -9 21379.2 1117.08   6
  -6   2   9 21973.0 1159.25   5
   6  -2  -8 3604.99 435.803   6
  -6   2   8 3084.25 407.155   5
   6  -2  -8 3137.89 432.307   1
   6  -2  -8 2670.80 320.357   2
   6  -2  -7 27491.8 1297.25   1
   6  -2  -7 24625.2 1107.33   2
   6  -2  -7 27347.6 1266.57   6
  -6   2   7 27377.2 1215.35   5
   6  -2  -6 4117.39 456.096   6
  -6   2   6 5067.49 452.892   5
   6  -2  -6 3985.42 459.078   1
   6  -2  -5 19932.5 1002.00   2
   6  -2  -5 21972.3 1107.76   6
  -6   2   5 22002.1 965.393   5
   6  -2  -5 21404.0 1087.60   1
   6  -2  -4 87.8865 140.828   2
   6  -2  -4 89.4964 172.439   1
   6  -2  -4 18.4623 147.365   6
  -6   2   4 115.921 114.821   5
   6  -2  -3 20534.7 1045.90   2
   6  -2  -3 22450.7 1114.57   6
  -6   2   3 20807.5 845.401   5
   6  -2  -3 22879.5 1101.83   1
   6  -2  -2 18300.2 992.674   2
   6  -2  -2 18830.7 1020.72   6
   6  -2  -2 19477.6 1005.94   1
   6  -2  -1 21238.5 1090.72   2
   6  -2  -1 21341.7 1091.71   6
   6  -2  -1 21639.0 1071.47   1
   6  -2   0 16590.7 770.693   4
   6  -2   0 17201.1 980.685   2
   6  -2   0 18143.3 992.404   6
   6  -2   1 11508.1 662.977   4
   6  -2   1 11630.2 808.902   2
   6  -2   1 12849.9 820.495   6
   6  -2   2 4092.26 487.004   2
   6  -2   2 2693.48 330.253   4
   6  -2   3 298.121 155.668   4
   6  -2   3-54.0595 162.937   2
   6  -2   4 2396.41 362.392   4
   6  -2   4 2100.66 377.394   2
   6  -2   5 9442.65 792.240   2
   6  -2   5 9677.50 755.674   4
   6  -2   6 20598.9 1215.33   2
   6  -2   6 19406.2 1165.57   4
   6  -2   7 19567.7 1208.90   4
   6  -2   7 17605.1 1148.57   2
   6  -2   8-33.1588 215.209   4
   6  -2   8 229.699 211.723   2
   6  -2   9 2292.27 451.091   4
   6  -2   9 3369.84 502.273   2
   6  -2  10 8212.28 868.300   4
   6   2  10 8499.64 263.555  13
   6  -2  11 1650.55 100.392  21
   6   2  11 1698.59 98.4453  13
   6   2  11 1723.10 96.1350  21
   6  -2  11 1714.16 95.1254  10
   6   2  11 1754.19 98.6437  10
   6   2  12 5540.27 197.098  13
   6  -2  12 5563.08 203.640  21
   6   2  12 5054.79 191.817  21
   6   2  12 5743.51 200.000  10
   6   2  13 13527.9 385.074  13
   6  -2  13 13039.1 389.891  21
   6   2  13 12390.6 377.055  21
   6   2  13 13702.8 386.871  10
   6  -2  13 13954.3 401.340  32
  -6  -2 -14 5617.27 202.780  22
  -6   2 -14 5633.59 203.709  22
   6   2  14 5787.25 206.917  13
   6   2  14 5203.09 198.284  21
   6  -2  14 5747.16 211.465  21
   6   2  14 5630.11 206.032  10
   6  -2  14 6051.43 221.942  32
  -6  -2 -15 1036.68 79.3883  22
  -6   2 -15 1251.98 85.9498  22
   6   2  15 1158.26 88.1920  10
   6  -2  15 1088.92 92.1885  32
  -6  -2 -16 535.643 60.4464  22
  -6   2 -16 505.651 60.7002  22
   6   2  16 610.854 67.7340  10
   6  -2  16 569.363 71.1355  32
  -6  -2 -17 217.615 43.8340  22
  -6   2 -17 237.964 46.4190  22
   6   2  17 228.971 50.9514  10
   6  -2  17 245.651 55.2978  32
  -6  -2 -18 2041.17 102.411  22
  -6   2 -18 2165.56 102.671  22
   6   2  18 2330.74 108.934  10
   6  -2  18 2117.56 109.355  32
  -6  -2 -19 712.654 55.0671  22
  -6   2 -19 651.600 53.9428  22
   6   2  19 722.946 60.5056  10
   6  -2  19 626.311 59.0100  32
   6   2  20 228.290 39.5972  28
  -6  -2 -20 193.589 33.0914  22
  -6   2 -20 197.402 31.9852  22
   6   2  20 195.721 38.6243  10
   6   2  21 782.655 51.0517  28
  -6  -2 -21 717.673 43.2409  22
  -6   2 -21 725.177 43.3550  22
  -6  -2 -21 884.879 51.8630  11
  -6   3  26 5.76106 24.3019  26
  -6  -3  26 16.2493 28.4007  34
  -6  -3  25 8822.05 246.440  26
  -6   3  25 9280.03 255.123  26
  -6  -3  25 9018.22 261.187  34
  -6  -3  24 31.2685 42.9282  34
  -6   3  24 58.7675 38.0637  26
  -6  -3  24-5.55753 31.5335  26
  -6  -3  24 58.3490 34.8658  31
  -6   3  23 1888.63 99.4237  26
  -6  -3  23 1826.35 103.371  34
  -6  -3  23 1801.22 92.0826  26
  -6  -3  23 1774.15 91.1353  31
  -6  -3  22 128.287 46.4856  26
  -6  -3  22 239.744 63.1033  34
  -6  -3  22 196.543 46.2711  31
  -6  -3  21 123.398 43.6312  26
  -6  -3  21 41.5086 42.2256  31
  -6  -3  21 121.352 58.8073  34
  -6  -3  20 8164.92 261.358  26
  -6  -3  20 7693.70 256.971  23
  -6  -3  20 8138.19 269.382  34
  -6  -3  20 7946.94 255.990  31
  -6  -3  19 209.342 61.2390  34
  -6  -3  19 188.428 53.9054  26
  -6  -3  19 203.389 50.1607  23
  -6  -3  18 81.9320 47.5265  26
  -6  -3  18 37.2055 45.9138  23
   6  -3 -18 113.860 48.2397  20
  -6  -3  18 71.0269 55.8732  34
  -6  -3  17 874.278 78.7901  26
  -6  -3  17 789.491 79.7118  34
  -6  -3  17 850.702 77.7505  23
   6  -3 -17 827.310 73.9957  20
  -6  -3  16 1082.67 81.6281  26
  -6  -3  16 1106.88 85.2489  23
  -6  -3  16 1153.05 90.2237  34
   6  -3 -16 1128.60 78.9028  20
   6  -3 -15 1682.10 86.9654  27
  -6  -3  15 1615.58 96.1783  26
  -6  -3  15 1674.21 101.236  23
   6  -3 -15 1715.71 92.2150  20
  -6  -3  15 1725.16 103.185  34
   6  -3 -14 1480.33 398.397   1
  -6   3  14 1049.26 351.578   5
  -6  -3  14 1120.11 367.307   4
   6  -3 -13 16055.3 1148.91   1
  -6   3  13 16048.2 1205.23   5
   6  -3 -12 1917.96 374.799   1
  -6   3  12 2269.24 454.477   5
  -6   3  11 26124.9 1463.00   5
   6  -3 -11 24842.0 1409.88   1
   6  -3 -10 4969.22 535.885   6
   6  -3 -10 4418.89 551.750   1
  -6   3  10 4265.77 558.170   5
   6  -3  -9 13837.2 914.833   6
  -6   3   9 15195.5 996.454   5
   6  -3  -9 15390.6 1023.13   1
   6  -3  -8 288.596 160.193   1
   6  -3  -8 369.735 194.568   6
  -6   3   8 532.898 242.663   5
   6  -3  -7 331.640 212.926   1
   6  -3  -7 584.537 231.250   6
   6  -3  -7 564.735 199.658   2
  -6   3   7 497.995 219.245   5
   6  -3  -6 9372.30 680.325   2
   6  -3  -6 9226.81 731.201   6
  -6   3   6 9253.63 676.670   5
   6  -3  -6 8499.69 726.416   1
   6  -3  -5-4.90830 149.680   6
  -6   3   5 89.8718 113.371   5
   6  -3  -5 355.881 218.012   1
   6  -3  -5 7.80776 144.801   2
   6  -3  -4 13535.7 858.670   2
   6  -3  -4 13893.5 908.578   6
   6  -3  -4 13783.8 910.109   1
  -6   3   4 12793.1 733.129   5
   6  -3  -3-5.26294 158.972   2
   6  -3  -3-30.3551 179.742   6
   6  -3  -3 16.3754 150.647   1
   6  -3  -2 3287.37 439.265   6
   6  -3  -2 1849.04 342.423   2
   6  -3  -1 34989.3 1584.39   2
   6  -3   0 3681.89 488.616   2
   6  -3   1 11311.3 859.843   2
   6  -3   2 4200.69 538.741   2
   6  -3   3 24896.4 1362.10   2
   6  -3   3 21752.6 1127.38   4
   6  -3   4 264.218 156.354   4
   6  -3   4 328.809 200.777   2
   6  -3   5 8515.49 804.526   2
   6  -3   5 8545.06 742.527   4
   6  -3   6 3275.89 480.246   4
   6  -3   6 3007.46 499.412   2
   6  -3   7 296.896 237.450   4
   6  -3   7 173.769 174.542   2
   6  -3   8 3540.33 550.590   4
   6  -3   8 4160.11 612.636   2
  -6  -3  -9 85.9370 36.8604   8
   6  -3   9 219.776 179.545   4
   6   3   9 99.2430 44.1928  13
   6   3  10 4168.42 162.789  13
   6  -3  10 3916.06 154.901  12
   6  -3  10 4064.24 161.150  21
   6   3  11 48.1051 47.5274  13
   6  -3  11 6.05532 41.8181  21
   6   3  12 6051.92 215.962  13
   6  -3  12 6209.04 229.447  32
   6  -3  12 5876.25 215.171  21
   6   3  12 6415.58 218.416  10
   6   3  13 336.270 59.3379  13
  -6  -3 -13 243.079 45.7010  22
  -6   3 -13 255.726 45.1998  22
   6   3  13 273.135 56.1770  10
   6  -3  13 203.267 55.0094  32
   6  -3  14 1211.29 97.2172  32
   6   3  14 1168.77 87.3842  13
  -6  -3 -14 1029.36 77.3042  22
  -6   3 -14 1164.89 78.2654  22
   6   3  14 1115.79 85.5116  10
  -6  -3 -15 3653.05 146.111  22
  -6   3 -15 3467.64 143.292  22
   6  -3  15 3803.83 165.997  32
   6   3  15 3975.63 158.685  10
  -6  -3 -16 430.506 50.1500  22
  -6   3 -16 484.830 51.3197  22
   6   3  16 459.109 62.4310  10
   6  -3  16 407.053 66.3487  32
  -6  -3 -17 6483.02 207.668  22
  -6   3 -17 6371.19 206.996  22
   6   3  17 7069.20 223.192  10
   6  -3  17 7015.19 230.762  32
   6  -3  18 557.595 52.3706  23
  -6  -3 -18 447.200 42.3401  22
  -6   3 -18 550.740 48.2034  22
  -6  -3 -18 490.444 56.4255  11
   6   3  18 656.944 61.9177  10
   6  -3  18 446.148 55.6283  32
  -6  -3 -19 504.839 40.0879  22
  -6  -3 -19 555.647 52.0734  11
   6   3  19 507.952 49.6792  10
  -6   3 -19 409.311 37.4862  22
   6   3  20 1144.04 65.5215  28
  -6  -3 -20 1225.45 63.7148  11
   6   3  20 1365.05 65.5933  10
   6   3  21 68.1805 21.5309  28
  -6  -3 -21 73.7380 22.4390  11
  -6   4  25 2562.15 94.4523  26
  -6  -4  24 498.912 41.4556  26
  -6   4  24 428.961 47.5085  26
  -6  -4  24 462.180 50.8518  34
  -6  -4  24 426.717 42.1432  31
  -6  -4  23 1180.12 78.2313  34
  -6  -4  23 1218.73 72.2620  31
  -6  -4  23 1215.67 69.6306  26
  -6  -4  22 1282.79 78.7116  26
  -6  -4  22 1159.41 84.3940  34
  -6  -4  22 1133.13 76.8993  31
  -6  -4  21 140.189 43.7854  26
  -6  -4  21 126.098 52.6354  34
  -6  -4  21 215.139 54.6060  31
  -6  -4  20 1215.15 85.9716  26
  -6  -4  20 1295.68 89.3266  23
  -6  -4  20 1215.87 94.4222  34
  -6  -4  20 1422.48 91.2692  31
  -6  -4  19 3196.64 149.246  34
  -6  -4  19 2939.76 138.686  26
  -6  -4  19 3207.52 148.676  23
  -6  -4  19 3376.12 146.411  31
   6  -4 -19 3244.11 140.419  20
  -6  -4  18 644.229 67.9216  26
  -6  -4  18 755.345 79.9475  34
  -6  -4  18 837.053 80.1730  23
   6  -4 -18 749.810 71.6319  20
  -6  -4  18 853.306 78.5157  31
  -6  -4  17 8596.37 294.412  23
  -6  -4  17 9018.64 294.756  34
   6  -4 -17 9485.24 285.649  20
  -6  -4  17 9097.68 291.799  26
  -6  -4  17 9641.76 295.711  31
   6  -4 -16 10256.0 307.743  27
  -6  -4  16 10893.3 328.996  26
  -6  -4  16 10950.1 338.883  23
   6  -4 -16 11150.5 323.497  20
  -6  -4  16 10931.2 334.553  34
  -6  -4  16 11054.3 331.867  31
  -6  -4  15 862.694 76.6750  26
  -6  -4  15 698.398 76.6361  23
   6  -4 -15 762.509 67.5598  20
  -6  -4  15 766.691 77.2645  34
  -6  -4  15 828.391 77.0507  31
  -6  -4  14 6979.33 241.949  26
  -6  -4  14 7348.04 246.730  34
  -6  -4  14 7327.23 252.003  23
   6  -4 -14 7332.84 235.528  20
  -6  -4  14 7766.81 248.273  31
   6  -4 -13 54.8336 215.975   1
  -6  -4  13 21.3128 42.3597  26
  -6  -4  13 108.451 49.5841  23
  -6  -4  13 102.270 43.9171  34
   6  -4 -13 10.5641 36.5777  20
  -6   4  13-110.861 204.547   5
  -6  -4  13 4.36483 42.0732  31
   6  -4 -12 3980.46 587.550   1
  -6   4  12 4098.10 634.058   5
  -6   4  11 215.649 271.355   5
   6  -4 -11 651.650 278.662   1
   6  -4 -10 5577.35 662.449   1
  -6   4  10 4887.70 637.633   5
   6  -4  -9 12262.9 973.533   1
  -6   4   9 13187.3 995.594   5
   6  -4  -8 15506.2 1091.98   1
  -6   4   8 16331.2 1079.48   5
   6  -4  -7-124.140 203.413   1
  -6   4   7-161.386 148.419   5
   6  -4  -6 11147.6 828.387   2
   6  -4  -6 13710.0 990.394   1
  -6   4   6 12600.1 869.867   5
   6  -4  -5 2960.55 462.351   1
   6  -4  -5 3229.25 453.533   2
  -6   4   5 3113.36 415.183   5
   6  -4  -4 12904.4 931.700   2
   6  -4  -3 202.758 142.133   2
   6  -4  -2 414.805 209.467   2
   6  -4  -1 4564.73 575.764   2
   6  -4   0 276.773 207.869   2
   6  -4   1 1076.17 316.016   2
   6  -4   2 22068.5 1366.95   2
   6  -4   3 302.226 200.067   2
   6  -4   4 1932.14 414.077   2
   6  -4   5 2076.80 472.649   2
   6  -4   6 4392.26 643.213   2
  -6  -4  -7 174.528 44.7478   8
   6  -4   7 186.895 44.9209  15
   6   4   7 251.979 51.9266  13
   6  -4   7 216.881 43.4503  12
   6  -4   8 6159.97 207.071  15
   6   4   8 5657.53 204.977  13
   6  -4   8 6083.30 210.124  12
  -6  -4  -8 6032.23 201.634  11
  -6  -4  -8 6076.38 205.232   8
   6  -4   9 5402.90 191.156  15
   6   4   9 5161.83 192.951  13
   6  -4   9 5471.08 196.294  12
  -6  -4  -9 5402.34 190.292  11
  -6  -4  -9 5366.46 191.599   8
  -6  -4 -10 148.441 47.4261   8
   6  -4  10 89.7191 41.3975  15
   6  -4  10 122.688 48.4501  32
   6   4  10 231.319 55.0452  13
   6  -4  10 211.572 49.3436  12
  -6  -4 -10 81.1939 41.4051  11
  -6  -4 -11 4649.14 170.695  27
   6   4  11 5177.93 188.382  13
   6  -4  11 4909.62 195.814  32
   6  -4  11 5114.03 184.496  12
  -6  -4 -11 5006.91 184.104  11
  -6  -4 -12 620.084 56.4384  27
   6  -4  12 679.837 75.1798  32
   6   4  12 736.023 74.9125  13
   6  -4  12 619.693 61.1970  12
  -6  -4 -12 700.459 69.7312  11
   6   4  12 759.597 75.6826  10
   6   4  13 320.302 56.9618  13
  -6  -4 -13 282.538 55.8876  11
   6  -4  13 346.398 63.9619  32
   6   4  13 266.774 59.2174  10
   6   4  14 2222.38 113.809  13
  -6  -4 -14 2369.63 116.896  11
   6   4  14 2219.03 117.658  10
   6  -4  14 2410.92 128.078  32
  -6  -4 -15 3180.29 137.079  11
   6   4  15 3233.34 141.304  10
   6  -4  15 3214.42 146.299  32
  -6  -4 -16 228.903 48.7683  11
   6   4  16 289.958 51.9002  10
   6  -4  16 191.262 51.7801  32
   6  -4  17 396.780 52.9736  23
  -6  -4 -17 417.715 50.2522  11
   6   4  17 320.931 49.0479  10
   6  -4  17 382.218 55.4328  32
   6  -4  18 1242.17 72.5231  23
  -6  -4 -18 1414.58 73.4625  11
   6   4  18 1408.75 73.9378  10
   6  -4  19 692.318 47.1623  23
  -6  -4 -19 814.915 51.9471  11
   6   4  19 744.829 50.5060  10
  -6  -4 -20 1349.21 57.4766  11
   6   4  20 1358.77 58.5336  10
  -6  -5  24 1262.06 58.6708  31
  -6   5  24 1227.99 59.6592  26
  -6  -5  23 799.710 48.9807  26
  -6  -5  23 842.400 55.2633  31
  -6  -5  22 3121.47 122.742  31
  -6  -5  22 3244.34 117.694  26
  -6  -5  21 528.447 53.0321  26
  -6  -5  21 457.904 57.5039  31
  -6  -5  20 1781.86 93.7720  26
  -6  -5  20 1728.75 97.3946  34
  -6  -5  20 1666.91 99.5378  31
  -6  -5  19 1888.61 107.235  34
  -6  -5  19 1715.55 103.497  31
  -6  -5  19 1996.21 113.515  23
   6  -5 -19 1996.47 104.785  20
  -6  -5  19 1736.05 99.2958  26
  -6  -5  18 370.624 58.8981  34
  -6  -5  18 379.261 59.9659  26
  -6  -5  18 396.771 66.1556  23
   6  -5 -18 409.423 62.3258  20
  -6  -5  18 379.448 67.1757  31
  -6  -5  17 1347.49 91.6981  26
  -6  -5  17 1240.85 99.0693  23
   6  -5 -17 1482.90 92.3293  20
  -6  -5  17 1372.02 96.7161  31
  -6  -5  17 1408.02 95.4949  34
  -6  -5  16 2809.49 135.083  26
  -6  -5  16 2824.93 145.948  23
  -6  -5  16 2557.13 131.375  34
   6  -5 -16 2785.57 128.546  20
  -6  -5  16 2770.69 137.595  31
  -6  -5  15 934.739 82.8588  26
  -6  -5  15 932.763 86.5091  23
   6  -5 -15 1016.48 77.4614  20
  -6  -5  15 864.529 76.2303  34
  -6  -5  15 978.248 87.1489  31
  -6  -5  14 6799.69 238.448  34
  -6  -5  14 7038.65 242.667  26
  -6  -5  14 6906.51 249.222  23
   6  -5 -14 7177.56 233.006  20
  -6  -5  14 7221.58 245.552  31
  -6  -5  13 1257.44 90.1981  26
  -6  -5  13 1194.14 93.5740  23
  -6  -5  13 1070.00 84.2785  34
   6  -5 -13 1200.71 81.9678  20
  -6  -5  13 1132.49 91.6182  31
  -6  -5  12 571.046 73.9777  31
   6  -5 -12 485.703 56.3382  30
  -6  -5  12 455.274 64.0711  26
  -6  -5  12 520.317 67.0419  23
   6  -5 -12 594.665 60.7911  20
  -6  -5  11-31.0075 46.2414  26
  -6  -5  11-37.6065 49.9227  23
  -6  -5  11-1.07521 45.8695  31
   6  -5 -11 5.79423 36.5020  20
   6  -5 -11 13.2877 36.7710  30
  -6  -5  10 7733.11 253.144  26
   6  -5 -10 5793.86 728.802   1
  -6  -5  10 7671.69 256.139  23
   6  -5 -10 7568.15 236.323  20
  -6   5  10 7053.43 824.245   5
  -6  -5  10 7289.34 780.875   3
  -6  -5  10 7638.15 253.303  31
   6  -5 -10 7575.69 237.661  30
   6  -5  -9 663.832 59.0640  30
  -6  -5   9 751.550 68.9955  26
  -6  -5   9 703.106 70.6728  23
  -6  -5   9 677.682 258.620   3
  -6  -5   9 817.677 73.9707  31
  -6   5   8 23405.1 1436.35   5
  -6  -5   8 22407.6 1406.60   3
  -6   5   7 1571.51 382.948   5
  -6  -5   7 1194.42 358.366   3
  -6  -5   6 2068.08 438.552   3
  -6  -5   5 777.354 282.885   3
   6  -5  -5 803.697 301.591   2
   6  -5  -4 2889.24 475.644   2
  -6  -5   4 3967.08 592.993   3
  -6  -5   3 3500.44 543.931   3
   6  -5  -3 2716.00 472.170   2
  -6  -5   2 4223.80 607.953   3
   6  -5  -2 5857.81 703.078   2
  -6  -5   1 1639.19 400.766   3
   6  -5  -1 1367.08 352.818   2
  -6  -5   0 3973.19 586.035   3
   6  -5   0 2776.70 513.450   2
   6  -5   1 1509.03 416.640   2
  -6  -5  -1 1855.15 396.487   3
   6  -5   2 1429.77 402.840   2
  -6  -5  -2 881.703 301.525   3
  -6  -5  -3 3040.23 513.383   3
   6  -5   3 3733.84 152.070  15
   6  -5   3 3775.77 153.774  12
   6  -5   3 2663.89 540.932   2
   6  -5   4 6932.28 232.678  15
   6   5   4 6983.17 227.017  13
   6  -5   4 6949.36 223.116  25
   6  -5   4 7050.58 235.334  12
  -6  -5  -4 6865.38 225.164  17
  -6  -5  -4 6815.90 759.751   3
   6  -5   5 482.475 63.4297  15
  -6  -5  -5 410.501 59.1980   8
   6   5   5 426.324 57.4762  13
   6  -5   5 369.091 56.6578  12
   6  -5   5 408.838 54.6917  25
   6  -5   6 23584.3 613.029  15
   6   5   6 23037.0 604.887  13
   6  -5   6 23138.2 615.229  12
  -6  -5  -6 23138.2 597.028  11
  -6  -5  -6 22990.4 606.440   8
   6  -5   7 5324.99 194.957  15
   6  -5   7 5254.36 197.381  12
   6  -5   7 5182.81 188.653  14
   6   5   7 5106.32 188.311  13
  -6  -5  -7 5191.48 183.834  11
   6  -5   7 5304.45 194.227  32
  -6  -5  -7 5200.32 192.170   8
   6  -5   8 1271.57 89.3818  15
   6  -5   8 1308.60 84.8537  14
   6   5   8 1109.05 82.1439  13
   6  -5   8 1262.17 89.3296  12
  -6  -5  -8 1250.25 82.2594  11
   6  -5   8 1229.41 88.4887  32
  -6  -5  -8 1347.40 88.9622   8
  -6  -5  -9 1110.62 84.2178   8
   6  -5   9 1050.61 77.0877  14
   6   5   9 1032.58 79.9167  13
   6  -5   9 1177.13 87.4499  15
   6  -5   9 1088.19 84.4558  12
  -6  -5  -9 1176.07 78.8302  11
   6  -5   9 1188.03 87.2743  32
   6   5  10 4726.14 179.488  13
   6  -5  10 4513.57 181.975  12
  -6  -5 -10 4935.19 179.468  11
   6  -5  10 5002.23 190.596  32
  -6  -5 -10 5214.83 187.035   8
   6  -5  10 4875.90 182.534  15
  -6  -5 -11 478.534 53.9470  27
   6   5  11 483.400 61.2804  13
   6  -5  11 613.436 69.1633  32
   6  -5  11 469.161 59.1105  12
  -6  -5 -11 503.612 61.8677  11
  -6  -5 -12 1011.90 69.8682  27
   6   5  12 944.063 74.9840  13
   6  -5  12 910.713 72.4286  12
  -6  -5 -12 1045.97 77.2248  11
   6  -5  12 1107.18 84.6747  32
  -6  -5 -13 146.739 37.3997  27
   6   5  13 148.698 46.7366  13
   6  -5  13 182.560 41.1478  12
  -6  -5 -13 196.734 48.5005  11
   6   5  13 198.712 51.8154  10
   6  -5  13 216.686 52.4918  32
  -6  -5 -14 3191.94 123.464  27
   6  -5  14 3405.80 143.269  32
  -6  -5 -14 3399.80 135.952  11
   6   5  14 3566.69 143.542  10
  -6  -5 -15 5.64782 27.8494  27
   6  -5  15-51.5920 43.1517  32
  -6  -5 -15 3.22818 36.2785  11
   6   5  15-6.09058 40.9884  10
   6  -5  16 884.919 69.3112  23
  -6  -5 -16 923.742 63.3107  11
   6   5  16 879.946 64.8952  10
   6  -5  17 17.8576 32.4757  23
  -6  -5 -17 104.772 33.2596  11
   6   5  17 95.7998 33.6134  10
   6  -5  18 877.887 54.2894  23
  -6  -5 -18 953.506 51.8518  11
   6   5  18 1011.31 55.4764  10
  -6  -6  22 1280.25 64.3017  31
  -6  -6  21 1125.28 61.0343  26
  -6  -6  21 1210.17 69.6610  31
  -6  -6  20 915.320 60.2427  26
  -6  -6  20 976.830 69.0147  31
   6  -6 -19 6549.10 201.297  20
  -6  -6  19 6177.70 201.199  26
  -6  -6  19 6189.03 209.076  31
  -6  -6  18 37.1123 38.3398  26
   6  -6 -18 96.2959 47.0992  20
  -6  -6  18 125.716 50.4548  31
  -6  -6  17 3190.71 138.251  26
  -6  -6  17 3242.92 144.785  31
   6  -6 -17 3280.94 134.026  20
  -6  -6  16-12.8427 46.0229  26
  -6  -6  16 25.1083 54.9970  23
   6  -6 -16 21.7676 44.2464  20
  -6  -6  16 50.8401 55.7253  31
  -6  -6  15 1011.73 91.2894  23
  -6  -6  15 1076.53 85.7768  26
   6  -6 -15 1055.23 78.0676  20
  -6  -6  15 1288.78 96.6769  31
  -6  -6  14 74.3586 48.3880  26
  -6  -6  14 134.997 58.6226  23
   6  -6 -14 165.921 50.7976  20
  -6  -6  14 60.0911 54.6141  31
  -6  -6  13 436.039 62.3051  26
  -6  -6  13 492.894 72.7709  23
   6  -6 -13 416.248 58.3987  20
  -6  -6  13 382.744 73.5319  31
   6  -6 -12 2164.56 108.263  30
  -6  -6  12 1959.55 114.749  26
  -6  -6  12 1909.98 118.373  23
   6  -6 -12 2153.34 107.500  20
  -6  -6  12 2014.78 121.605  31
  -6  -6  11 7484.02 260.945  26
  -6  -6  11 7742.33 266.454  23
   6  -6 -11 7678.79 246.596  20
  -6  -6  11 8204.84 268.707  31
  -6  -6  11 7854.09 246.785  17
   6  -6 -11 7996.27 249.978  30
   6  -6 -10 195.956 45.9215  30
  -6  -6  10 328.885 68.3349  31
  -6  -6  10 194.357 57.8935  26
  -6  -6  10 184.423 56.9816  23
   6  -6 -10 246.370 45.4752  20
  -6  -6  10 227.660 50.1999  17
  -6  -6   9 39.6126 42.2786  17
   6  -6  -9 24.9327 41.5570  30
   6  -6  -9 18.6257 36.9493  20
  -6  -6   9-55.0421 52.0837  31
  -6  -6   9-10.6928 47.7922  26
   6  -6  -8 6745.14 229.659   7
   6  -6  -8 7172.65 225.139  24
   6  -6  -8 6813.65 221.701  20
  -6  -6   8 6929.48 243.828  31
  -6  -6   8 6998.42 233.209  17
  -6  -6   8 7504.05 246.805  26
   6  -6  -8 7082.15 230.209  30
   6  -6  -7 6527.16 225.569   7
  -6  -6   7 6961.78 238.986  26
   6  -6  -7 6645.51 219.040  24
  -6  -6   7 7169.60 241.451  31
  -6  -6   7 6905.00 230.008  17
   6  -6  -7 7053.99 228.465  33
   6  -6  -7 6713.05 224.340  30
   6  -6  -6 1365.92 88.5760  33
   6  -6  -6 1172.92 84.3135   7
  -6  -6   6 1269.64 91.8211  26
   6  -6  -6 1430.29 85.3136  24
  -6  -6   6 1300.57 88.4249  17
  -6  -6   6 1207.32 90.9291  31
   6  -6  -6 1176.44 79.5519  30
   6  -6  -5 9247.63 281.583   7
  -6  -6   5 8782.38 283.777  26
   6  -6  -5 8598.33 267.782  24
  -6  -6   5 9486.52 290.491  31
   6  -6  -5 8663.91 272.884  33
  -6  -6   5 8691.14 278.519  17
   6  -6  -5 8838.57 270.785  30
   6  -6  -4 47.2570 36.7190  30
   6  -6  -4 43.0186 39.8896  15
  -6  -6   4 52.8653 45.2406  26
  -6  -6   4 33.9266 49.4437  17
   6  -6  -4 10.4840 40.1380  24
  -6  -6   4 14.3729 52.7639  31
   6  -6  -4 30.1449 46.9457   7
   6  -6  -4 18.8499 45.4234  33
   6  -6  -3 4919.32 184.774  15
   6  -6  -3 5507.80 195.976   7
  -6  -6   3 5655.71 198.200  26
   6  -6  -3 5089.93 180.281  30
  -6  -6   3 5466.73 199.572  31
   6  -6  -3 5210.83 183.900  24
   6  -6  -3 5122.36 184.931  12
  -6  -6   3 4930.60 190.385  17
   6  -6  -3 5357.08 188.253  33
  -6  -6   2 66.8011 44.1868  26
   6  -6  -2 52.4990 42.1042  15
   6  -6  -2 34.8522 45.4395   7
   6  -6  -2 52.1083 46.3165  24
  -6  -6   2-2.09868 46.5689  17
   6  -6  -2 43.7016 38.0765  12
   6  -6  -2 34.2960 40.9793  33
  -6  -6   1 137.794 39.3689  29
   6  -6  -1 187.955 50.5125  15
   6  -6  -1 122.291 53.3051   7
   6  -6  -1 194.889 49.2788  24
   6  -6  -1 224.227 48.0868  12
   6  -6  -1 114.486 43.4552  33
  -6  -6   1 270.341 57.5653  17
   6  -6   0 2980.99 135.639  15
   6  -6   0 2837.16 128.943  24
   6  -6   0 3002.95 135.968  12
  -6  -6   0 2938.30 135.087  17
   6  -6   1 177.502 54.6720  15
   6  -6   1 197.192 50.1845  12
  -6  -6  -1 236.899 59.0151  17
   6  -6   2 2714.33 133.134  15
   6  -6   2 2957.12 137.168  12
  -6  -6  -2 2784.94 126.182  19
  -6  -6  -2 2936.42 133.272  17
   6  -6   3 297.882 58.5131  15
   6  -6   3 406.295 62.1410  12
  -6  -6  -3 217.093 44.8754  19
   6  -6   4 81.8702 49.8578  15
   6   6   4 148.472 45.2955  13
   6  -6   4 204.751 55.4062  12
  -6  -6  -4 219.256 43.7910  19
   6  -6   5 116.707 53.4849  15
  -6  -6  -5 29.2087 46.8806   8
   6   6   5-10.9483 37.6802  13
   6  -6   5 95.9143 53.7511  12
  -6  -6  -5 7.51954 37.9087  19
   6  -6   5-35.0767 51.4110  14
   6  -6   6 51.9991 54.0598  15
  -6  -6  -6 30.5945 48.3100   8
   6  -6   6 25.4369 49.5599  14
   6   6   6-11.6284 40.6628  13
   6  -6   6 73.7467 53.1390  12
   6  -6   7 623.636 72.3358  15
   6  -6   7 678.620 69.9725  14
   6   6   7 606.347 63.0779  13
  -6  -6  -7 771.821 76.0213   8
   6  -6   7 643.202 76.6248  12
  -6  -6  -7 595.608 60.7107  11
   6  -6   8 1495.69 94.3975  14
   6   6   8 1378.38 87.3457  13
   6  -6   8 1608.28 103.090  12
   6  -6   8 1599.38 102.328  15
  -6  -6  -8 1507.25 90.0469  11
  -6  -6  -8 1724.34 101.869   8
  -6  -6  -9 12.0610 50.2005   8
   6  -6   9 94.4573 45.1660  14
   6   6   9 95.8580 44.6405  13
   6  -6   9 19.7012 46.2527  12
  -6  -6  -9 31.6923 40.2400  11
   6  -6  10 49.5770 42.3241  14
   6   6  10 74.2413 40.4943  13
   6  -6  10 36.9135 45.1887  12
  -6  -6 -10-5.47052 47.9563   8
  -6  -6 -10 39.3242 40.8572  11
   6  -6  11 4637.77 169.217  32
  -6  -6 -11 4574.98 164.106  27
   6  -6  11 4722.69 172.960  12
   6   6  11 4695.32 162.734  13
  -6  -6 -11 4598.55 167.227  11
  -6  -6 -12 1805.87 89.6590  27
   6   6  12 1795.69 89.6074  13
   6  -6  12 1861.64 95.3840  12
  -6  -6 -12 1908.32 94.8896  11
   6  -6  12 1959.42 96.5227  32
  -6  -6 -13 1078.37 65.1489  27
   6  -6  13 1058.38 67.3167  12
   6  -6  13 1123.44 81.4342  23
  -6  -6 -13 1044.90 68.5279  11
   6   6  13 1254.91 79.8151  10
   6  -6  14 572.250 61.3876  23
  -6  -6 -14 575.584 51.0742  11
  -6  -6 -14 614.377 46.8743  27
   6   6  14 593.183 55.7345  10
  -6  -6 -15 63.8593 23.8904  27
   6  -6  15 37.2894 35.2320  23
   6   6  15-3.57400 33.6288  10
   6  -6  16 1051.20 61.3644  23
   6   6  16 895.582 54.5523  10
   6  -6  17 101.642 25.8224  23
   6   6  17 117.911 24.5849  10
   6  -7 -20 302.212 34.2825  33
  -6  -7  20 367.725 38.3120  31
  -6  -7  19 184.923 30.3210  26
  -6  -7  19 152.716 39.7710  31
   6  -7 -19 215.635 37.3511  33
  -6  -7  18 1417.54 65.3007  29
  -6  -7  18 1395.57 73.1394  26
   6  -7 -18 1467.79 76.7232  33
   6  -7 -18 1506.09 74.1810  20
  -6  -7  18 1453.32 80.8422  31
  -6  -7  17 443.347 43.0670  29
   6  -7 -17 500.802 49.5122  20
  -6  -7  17 486.044 56.9557  31
  -6  -7  17 493.964 51.6782  26
  -6  -7  16 195.035 38.5935  29
  -6  -7  16 198.263 45.6228  26
   6  -7 -16 184.763 44.6810  20
  -6  -7  16 161.792 52.8308  31
  -6  -7  15 1865.68 93.5033  29
  -6  -7  15 1757.56 97.1390  26
   6  -7 -15 1917.17 93.7622  20
  -6  -7  15 1673.80 101.973  31
  -6  -7  14 408.703 62.0185  26
   6  -7 -14 290.358 49.5217  20
  -6  -7  14 396.535 67.0995  31
  -6  -7  13 3438.06 145.189  26
   6  -7 -13 2923.11 120.803  24
   6  -7 -13 3172.18 137.169  33
   6  -7 -13 3160.62 130.898  20
  -6  -7  13 3175.54 146.172  31
   6  -7 -12 447.876 57.0111  30
  -6  -7  12 354.840 63.3581  26
   6  -7 -12 359.208 51.4594  24
   6  -7 -12 349.582 52.2565  20
   6  -7 -12 306.972 59.7364  33
  -6  -7  12 275.799 62.8363  31
  -6  -7  11 3837.41 166.654  31
   6  -7 -11 3699.39 145.302  24
   6  -7 -11 3871.33 148.386  20
   6  -7 -11 4074.82 152.654  30
   6  -7 -11 3715.53 155.784  33
  -6  -7  11 3890.03 163.301  26
   6  -7 -10 254.817 53.1095  30
  -6  -7  10 223.209 57.1771  26
   6  -7 -10 136.861 45.5102  24
   6  -7 -10 270.085 61.4395  33
   6  -7 -10 281.097 47.9431  20
  -6  -7  10 174.082 46.3217  17
  -6  -7  10 167.443 64.5815  31
   6  -7  -9 245.403 53.4218  30
  -6  -7   9 278.529 51.1509  17
  -6  -7   9 289.146 62.0394  26
   6  -7  -9 247.075 52.3096  24
  -6  -7   9 175.432 57.3204  31
   6  -7  -9 277.451 47.2963  20
   6  -7  -9 312.662 63.4372  33
   6  -7  -8 976.885 76.3360  30
   6  -7  -8 1001.97 82.5292  33
  -6  -7   8 1037.06 90.7400  31
  -6  -7   8 898.545 85.9018  26
   6  -7  -8 1014.84 77.0132  24
   6  -7  -8 1022.95 70.2796  20
  -6  -7   8 902.639 74.2057  17
   6  -7  -7 511.638 61.9087  30
  -6  -7   7 457.948 68.2460  26
   6  -7  -7 521.286 65.6337  33
   6  -7  -7 459.779 59.1116  24
  -6  -7   7 535.458 62.0848  17
  -6  -7   7 460.530 71.1580  31
  -6  -7   6 1357.76 93.4869  29
   6  -7  -6 1494.48 96.1058  33
  -6  -7   6 1410.58 100.900  26
   6  -7  -6 1335.18 87.6633  24
  -6  -7   6 1386.92 94.5823  17
  -6  -7   6 1279.99 98.6597  31
   6  -7  -6 1722.02 98.2014  30
   6  -7  -5 91.8664 43.6746  30
  -6  -7   5 99.5241 52.3834  26
   6  -7  -5 127.002 57.0063  33
   6  -7  -5 129.819 49.1234  24
  -6  -7   5 57.8087 43.2542  29
  -6  -7   5 86.8717 49.2496  17
   6  -7  -4 955.624 72.5852  30
  -6  -7   4 929.410 76.3931  29
  -6  -7   4 957.361 83.7878  17
   6  -7  -4 1090.44 80.1424  24
   6  -7  -4 872.281 79.4703  33
   6  -7  -3 84.3573 41.6154  30
  -6  -7   3 38.3706 38.3711  29
   6  -7  -3 41.5020 44.1687  15
  -6  -7   3 59.1996 48.0987  17
   6  -7  -3 29.3763 46.6389  24
   6  -7  -3 72.0677 52.0013  33
   6  -7  -2 51.1220 41.5574  30
   6  -7  -2 150.873 50.8050  15
  -6  -7   2 122.264 56.3899  17
  -6  -7   2 130.660 44.8824  29
   6  -7  -2 65.3917 48.2644  24
   6  -7  -2 150.753 47.5039  12
   6  -7  -2 84.2973 51.6663  33
   6  -7  -1 5.45022 39.0579  30
  -6  -7   1 60.2106 48.7025  17
   6  -7  -1 121.659 49.3897  15
   6  -7  -1 62.0539 54.9892  24
   6  -7  -1-6.03649 39.8522  12
  -6  -7   1 44.5479 37.8108  29
  -6  -7   0 2962.54 128.853  29
   6  -7   0 3178.86 141.735  12
   6  -7   0 3247.87 141.274  15
  -6  -7   0 3270.04 141.732  19
  -6  -7   0 3176.80 145.753  17
   6  -7   0 2937.65 126.851  30
   6  -7   1 1329.22 91.8332  15
  -6  -7  -1 1313.19 88.3793  19
   6  -7   1 1285.22 91.2277  12
   6  -7   1 1224.80 78.2697  30
   6  -7   2 180.637 39.4490  30
   6  -7   2 139.542 54.4359  15
   6  -7   2 166.360 57.4025  14
   6  -7   2 261.121 55.8213  12
   6  -7   3 2483.31 128.625  12
  -6  -7  -3 2637.39 122.811  19
   6  -7   3 2474.63 129.038  14
   6  -7   3 2631.93 130.186  15
  -6  -7  -4 1652.05 103.051   8
   6  -7   4 1823.15 108.209  14
   6  -7   4 1660.26 105.797  12
  -6  -7  -4 1769.47 97.2929  19
   6  -7   4 1766.96 106.829  15
  -6  -7  -5 3976.28 160.715   8
   6  -7   5 3909.00 164.751  12
  -6  -7  -5 3732.79 148.441  19
   6  -7   5 3819.15 160.560  14
   6  -7   5 3941.76 162.723  15
  -6  -7  -6 184.789 57.4649   8
   6  -7   6 206.020 54.8239  12
  -6  -7  -6 214.996 42.7412  19
   6  -7   6 191.701 54.8855  14
   6  -7   6 229.104 59.7791  15
   6  -7   7 2219.84 112.835  14
   6  -7   7 2019.33 112.684  12
   6  -7   7 1976.03 103.465  23
  -6  -7  -7 1994.95 108.400   8
   6  -7   8 564.616 62.4882  14
   6  -7   8 598.898 61.3498  23
   6  -7   8 700.356 70.8575  12
  -6  -7  -8 714.747 71.8624   8
   6  -7   9 1278.99 79.7870  14
   6  -7   9 1048.67 79.5684  12
   6  -7   9 1098.11 79.9151  23
  -6  -7  -9 1185.12 81.3979   8
   6  -7  10-55.4000 37.3648  23
   6  -7  10 5.60886 38.8631  12
  -6  -7 -11 240.631 38.3747  27
   6  -7  11 282.026 44.8712  23
   6  -7  11 312.651 46.2866  12
  -6  -7 -12 1012.74 57.5396  27
   6  -7  12 878.121 57.6001  12
   6  -7  12 901.594 65.0186  23
   6   7  12 1036.25 66.4311  10
  -6  -7 -13 346.823 35.6044  27
   6  -7  13 433.486 45.1658  23
   6   7  13 487.700 44.9941  10
  -6  -7 -14 1049.37 49.6201  27
   6  -7  14 1190.44 62.3060  23
   6   7  14 1247.83 61.5000  10
  -6  -8  17 77.1383 30.6561  31
   6  -8 -17 53.3333 28.3425  33
  -6  -8  16 2098.58 78.7791  29
  -6  -8  16 1996.38 87.3122  31
   6  -8 -16 2020.49 85.5998  33
   6  -8 -16 2090.25 81.4309  20
   6  -8 -15 2728.17 102.874  33
  -6  -8  15 2426.50 94.3949  29
   6  -8 -15 2459.11 94.5554  20
  -6  -8  15 2430.44 105.082  31
  -6  -8  14 1111.24 65.0586  29
   6  -8 -14 1140.08 63.2501  20
   6  -8 -14 1174.76 69.9631  33
  -6  -8  14 1158.53 74.7479  31
  -6  -8  13 3454.34 129.249  29
   6  -8 -13 3430.93 118.672  24
   6  -8 -13 3333.65 121.976  20
  -6  -8  13 3437.34 136.475  31
   6  -8 -13 3530.52 133.871  33
   6  -8 -12 38.3188 34.1621  24
  -6  -8  12 137.429 41.9390  29
   6  -8 -12-0.57476 31.2131  20
  -6  -8  12 53.6484 44.0021  31
   6  -8 -12 65.5260 45.2067  33
   6  -8 -11 13.9947 35.1745  24
   6  -8 -11 14.8260 30.3487  20
  -6  -8  11 23.2453 40.9970  29
   6  -8 -11 68.6423 48.7810  33
  -6  -8  11 80.2862 48.7400  31
   6  -8 -10 220.304 47.3890  30
  -6  -8  10 27.4937 41.5482  29
  -6  -8  10 127.603 50.4749  31
   6  -8 -10 139.179 51.7862  33
   6  -8 -10 106.012 41.4821  24
   6  -8 -10 127.193 36.8160  20
  -6  -8   9 438.325 57.3615  29
   6  -8  -9 566.371 59.9189  30
   6  -8  -9 411.093 53.1470  24
   6  -8  -9 427.962 60.5184  33
   6  -8  -9 446.995 48.4048  20
   6  -8  -8 1243.88 81.0389  30
   6  -8  -8 1136.37 78.0192  24
   6  -8  -8 1279.15 85.4757  33
  -6  -8   8 1047.37 79.7273  29
   6  -8  -7 584.402 62.9118  30
   6  -8  -7 439.907 56.8916  24
  -6  -8   7 526.614 61.7404  29
   6  -8  -7 608.386 73.4170  33
   6  -8  -6 146.572 44.5434  30
  -6  -8   6 68.2661 43.4475  29
   6  -8  -6 102.461 48.5346  24
   6  -8  -6 104.386 49.8003  33
   6  -8  -6 90.7091 40.8707  14
   6  -8  -5 109.584 42.5446  30
   6  -8  -5 84.0710 39.8949  14
  -6  -8   5 179.890 46.5630  29
   6  -8  -5 161.731 50.9958  24
   6  -8  -5 137.261 53.8014  33
  -6  -8   4 151.501 42.8140  29
   6  -8  -4 171.524 44.8453  30
   6  -8  -4 154.867 43.6130  14
   6  -8  -4 256.292 55.0034  24
   6  -8  -3 284.303 46.4101  30
  -6  -8   3 363.541 51.5509  29
   6  -8  -3 304.028 56.4018  14
   6  -8  -3 408.549 62.6498  24
  -6  -8   3 328.584 61.6147  19
   6  -8  -2-34.2561 39.0403  30
  -6  -8   2 34.5772 39.6794  29
   6  -8  -2-8.30729 46.6026  14
   6  -8  -2 48.7869 38.1867  12
  -6  -8   2 2.26351 48.1988  19
   6  -8  -1 1262.01 80.9166  12
  -6  -8   1 1292.35 78.0153  29
  -6  -8   1 1316.73 86.4450  19
   6  -8  -1 1285.81 88.6307  14
   6  -8  -1 1316.62 77.6407  30
  -6  -8   0 23.9072 30.9074  29
   6  -8   0-0.90176 45.8171  14
   6  -8   0-12.5979 37.4340  12
   6  -8   0-28.6947 37.0350  30
   6  -8   1 1141.20 85.0586  14
   6  -8   1 1014.21 76.1774  12
  -6  -8  -1 1132.50 79.6412  19
   6  -8   1 971.040 65.7540  30
   6  -8   2 564.407 48.0325  30
   6  -8   2 621.998 64.0315  12
   6  -8   2 595.760 67.5691  14
  -6  -8  -2 428.149 57.5311  19
   6  -8   3 70.8312 48.5003  14
  -6  -8  -3 125.121 50.2781   8
   6  -8   3 57.6914 42.9982  12
  -6  -8  -3 118.782 43.4427  19
  -6  -8  -4 1356.23 87.6132   8
   6  -8   4 1231.20 86.8581  14
   6  -8   4 1294.34 86.4113  12
  -6  -8  -4 1359.62 78.5088  19
   6  -8   5 2911.71 128.165  14
   6  -8   5 3107.98 131.130  12
  -6  -8  -5 2939.49 125.511   8
  -6  -8  -6 130.341 48.5958   8
   6  -8   6 41.4820 40.5050  12
   6  -8   6 42.4633 44.4352  14
  -6  -8  -7 265.937 46.0401   8
   6  -8   7 336.969 50.4439  14
   6  -8   7 239.894 47.0702  12
  -6  -8  -7 192.600 32.9564  20
  -6  -8  -8 222.373 41.8983   8
   6  -8   8 133.055 40.8807  12
  -6  -8  -9 141.973 32.6094  27
   6  -8   9 84.5404 33.4748  12
  -6  -8 -10 503.549 39.8789  27
   6  -8  10 363.222 35.6793  23
  -6  -8 -11 9.06322 20.6713  27
   6   8  11 10.7275 25.4090  10
  -6  -9  13 32.7688 20.2289  29
  -6  -9  12 252.047 30.6902  29
  -6  -9  12 299.657 29.9629  19
   6  -9 -11 1134.09 54.7465  24
  -6  -9  11 1174.92 60.1318  29
  -6  -9  11 1191.26 59.0864  19
   6  -9 -10 599.970 44.7620  24
  -6  -9  10 529.702 44.7787  19
  -6  -9  10 525.653 45.9082  29
  -6  -9   9 940.459 58.9199  29
   6  -9  -9 879.184 54.1851  24
  -6  -9   9 890.925 56.9052  19
  -6  -9   8 10.7679 30.1371  29
   6  -9  -8 50.4697 30.3069  24
  -6  -9   8 21.5827 31.6254  19
  -6  -9   7 838.919 59.0272  29
   6  -9  -7 883.211 58.7315  24
  -6  -9   7 828.546 60.5368  19
   6  -9  -7 1036.20 61.3989  30
  -6  -9   6 1689.65 84.0348  29
  -6  -9   6 1629.43 84.6278  19
   6  -9  -5 17.9882 33.8732  30
  -6  -9   5 25.2215 32.4045  29
  -6  -9   4 1869.90 88.1700  29
  -6  -9   4 1832.30 91.8087  19
   6  -9  -4 1964.09 86.0392  14
   6  -9  -4 2055.31 88.1556  30
   6  -9  -3 1104.10 65.0622  14
  -6  -9   3 1041.94 70.7137  19
   6  -9  -3 1108.88 64.6443  30
   6  -9  -2 38.3457 29.1575  30
   6  -9  -2 105.056 37.0012  14
  -6  -9   2 114.017 43.0448  19
   6  -9  -1-1.54525 34.3187  14
   6  -9  -1 32.9418 27.2524  30
  -6  -9   1 44.2463 37.0132  19
   6  -9   0 51.9061 26.3055  30
  -6  -9   0 166.961 40.1492   8
   6  -9   0 126.774 39.6354  14
  -6  -9   0 152.156 41.0383  19
   6  -9   1 19.4528 24.6972  30
  -6  -9  -1-3.17103 34.9105   8
   6  -9   1 13.7737 34.7895  14
  -6  -9  -1 5.85652 32.2444  19
  -6  -9  -2 158.179 39.6895   8
   6  -9   2 203.166 41.3982  14
  -6  -9  -2 182.669 38.4243  19
  -6  -9  -3 23.4411 32.7215   8
   6  -9   3 108.083 39.2198  14
  -6  -9  -4 115.280 34.7271   8
  -6  -9  -4 47.4940 25.9293  20
  -6  -9  -5 76.5368 31.7646   8
  -6  -9  -5-22.3915 21.6681  20
  -6  -9  -6 97.4842 27.7313   8
  -6  -9  -6 88.0884 22.0024  20
  -6  -9  -7 194.706 27.2089  27
  -7   0  27-14.3964 22.6986  26
  -7   0  26 38.6393 30.4485  26
  -7   0  26 7.46112 26.2300  34
  -7   0  25 3453.87 131.336  26
  -7   0  25 3323.19 126.882  34
  -7   0  24 46.7162 41.5664  26
  -7   0  24-47.5272 37.3195  34
  -7   0  23 8689.17 270.634  34
  -7   0  23 9077.46 276.957  26
  -7   0  22-133.578 53.7881  26
  -7   0  22 11.3923 41.7750  34
  -7   0  21 4607.36 178.932  26
  -7   0  21 4471.93 175.026  34
  -7   0  20 25.4348 42.9024  34
  -7   0  20 37.3735 48.2166  26
  -7   0  19 23326.2 608.224  26
  -7   0  19 22402.9 601.339  34
  -7   0  18 85.1100 47.4454  34
  -7   0  18 31.2566 47.7845  26
  -7   0  17 642.582 66.4955  26
  -7   0  17 777.974 67.0465  34
  -7   0  16 215.493 214.700   5
  -7   0  15 177.549 220.082   5
  -7   0  14 348.348 276.715   5
  -7   0  13 148.870 194.650   5
  -7   0  12 19.3438 167.563   5
  -7   0  11 15219.6 1018.50   5
  -7   0  10 66.8951 188.188   5
  -7   0   9 38061.3 1614.73   5
  -7   0   8-26.0670 149.864   5
  -7   0   7 43852.1 1641.27   5
   7   0  -6-54.1180 150.752   1
  -7   0   6 64.8791 124.375   5
   7   0  -5 6187.41 503.597   1
  -7   0   5 6118.33 462.310   5
   7   0  -4-45.3589 127.723   1
   7   0  -3 17977.4 872.201   1
   7   0  -2-13.1235 108.019   1
   7   0  -1 65126.6 2216.28   6
   7   0  -1 67007.4 2069.90   1
   7   0   0 175.362 170.425   6
   7   0   1 14353.1 830.855   6
   7   0   2-161.489 159.513   6
   7   0   3 10151.3 683.094   6
   7   0   3 11224.2 821.197   2
   7   0   4 95.0283 137.410   2
   7   0   5 27292.3 1383.59   2
   7   0   7 37959.4 1866.69   4
   7   0   7 37878.8 1733.21   2
   7   0   8-95.2535 175.096   4
   7   0   9 624.870 303.900   4
   7   0  10 31.9579 37.9817  13
   7   0  10-179.619 232.720   4
   7   0  10-16.0670 42.7763  21
   7   0  10-21.1941 37.0152  10
   7   0  11 10.3380 39.7625  13
   7   0  11 20.4216 46.3787  21
   7   0  11 50.7422 41.5275  10
   7   0  12 29.3024 48.4169  21
   7   0  12-1.30599 39.2322  10
   7   0  13-61.0238 50.3443  21
   7   0  13 7.43876 41.3515  10
   7   0  14 21.8484 42.1230  32
   7   0  14-28.3240 51.4884  21
   7   0  14-6.63138 41.8289  10
  -7   0 -15 1327.30 92.1140  22
   7   0  15 1378.11 91.7281  32
   7   0  15 1458.52 92.0528  10
   7   0  16-11.9977 36.1173  32
  -7   0 -16 4.59445 44.5010  22
   7   0  16-2.36460 42.8290  10
  -7   0 -17 2094.33 111.022  22
   7   0  17 2364.02 109.956  10
  -7   0 -18 26.8840 37.9046  22
   7   0  18 35.7632 34.4782  28
   7   0  19 3981.38 141.422  28
  -7   0 -19 4112.90 144.482  22
   7   0  20-4.36972 24.7137  28
  -7   0 -20 24.1991 27.9290  22
  -7   0 -21 1691.04 68.0009  22
  -7  -1  27 1377.19 61.2213  26
  -7   1  27 1480.33 65.1637  26
  -7  -1  26 1580.96 75.4658  26
  -7  -1  26 1487.22 76.4555  34
  -7   1  26 1536.34 75.0884  26
  -7  -1  25 487.122 52.9942  34
  -7   1  25 532.908 53.5667  26
  -7  -1  25 525.885 52.0914  26
  -7  -1  24 932.001 72.7575  34
  -7  -1  24 871.016 69.6379  26
  -7   1  24 892.379 70.6617  26
  -7  -1  23 701.907 70.7846  34
  -7   1  23 699.191 69.7618  26
  -7  -1  23 807.164 70.5280  26
  -7  -1  22 892.335 75.4668  26
  -7  -1  22 809.662 75.7178  34
  -7   1  21 696.590 73.5865  26
  -7  -1  21 648.103 70.8421  26
  -7  -1  21 659.193 71.9293  34
  -7  -1  20 6178.24 220.818  26
  -7   1  20 6272.39 225.024  26
  -7  -1  20 6316.43 224.394  34
  -7  -1  19 6954.09 230.825  26
  -7  -1  19 6105.80 224.851  34
  -7  -1  18 4914.13 186.620  26
  -7  -1  18 5060.37 190.342  34
  -7  -1  17 22003.5 575.166  26
  -7  -1  17 20962.3 562.214  18
  -7  -1  17 22073.0 577.773  34
  -7  -1  16 41.4672 41.2907  26
  -7   1  16 138.362 211.965   5
  -7  -1  15 8470.28 885.976   5
  -7   1  15 8495.51 881.456   5
  -7  -1  14 7461.32 803.160   5
  -7   1  14 6633.53 754.714   5
  -7  -1  13 9487.96 871.372   5
  -7   1  13 8727.02 833.736   5
  -7  -1  12 9277.79 830.160   5
  -7   1  12 9598.43 832.974   5
  -7  -1  11 5220.07 599.562   5
  -7   1  11 5541.24 603.111   5
  -7   1  10 14439.8 952.622   5
   7  -1  -9 208.807 139.623   2
  -7   1   9 163.938 173.392   5
   7  -1  -9 400.067 228.657   1
   7  -1  -8 6437.09 610.622   1
   7  -1  -8 6662.13 543.369   2
  -7   1   8 7849.64 619.504   5
   7  -1  -7 875.663 225.595   2
   7  -1  -7 369.988 186.303   1
  -7   1   7 248.994 188.268   5
   7  -1  -6 13046.9 836.845   1
   7  -1  -6 14055.5 824.660   2
  -7   1   6 14104.4 765.608   5
   7  -1  -5 10312.2 747.961   6
   7  -1  -5 10356.4 715.258   2
  -7   1   5 10641.7 611.337   5
   7  -1  -5 10103.4 707.609   1
   7  -1  -4 37774.9 1535.63   2
   7   1  -4 37047.6 1348.25   1
   7  -1  -4 37273.1 1557.06   6
   7  -1  -4 35556.9 1471.81   1
   7   1  -3 6173.60 454.098   1
   7  -1  -3 6247.42 576.441   6
   7  -1  -3 6522.46 574.808   2
   7  -1  -3 7132.10 573.963   1
   7  -1  -2 25444.6 1234.22   2
   7  -1  -2 26297.8 1246.67   6
   7  -1  -2 24258.8 1141.91   1
   7   1  -2 27404.5 1012.67   1
   7  -1  -1 13644.2 682.590   4
   7  -1  -1 14640.9 900.010   2
   7  -1  -1 12000.5 810.492   6
   7  -1  -1 13275.3 785.582   1
   7  -1   0 18844.0 1062.07   2
   7  -1   0 18775.2 887.029   4
   7  -1   0 19619.8 1042.82   6
   7  -1   1 41479.1 1569.56   4
   7  -1   1 43950.5 1788.91   2
   7  -1   1 43348.8 1711.43   6
   7   1   1 43285.1 1593.27   6
   7  -1   2 22537.4 1081.11   4
   7  -1   2 22150.7 1194.02   2
   7  -1   2 20359.9 1082.83   6
   7   1   2 19431.8 949.576   6
   7  -1   3 48.1922 123.041   4
   7  -1   4 303.788 202.749   2
   7  -1   4 101.520 146.497   4
   7  -1   5 185.951 196.199   2
   7  -1   5 186.263 194.230   4
   7  -1   6 2623.27 436.773   2
   7   1   6 2538.14 400.506   2
   7  -1   6 2912.31 445.623   4
   7  -1   7-57.1268 197.134   4
   7  -1   7 556.412 246.108   2
   7  -1   8 6859.05 755.688   4
   7  -1   8 5845.76 663.560   2
   7  -1   9 3414.02 571.550   4
   7   1  10 9598.24 291.487  13
   7  -1  10 10027.2 304.242  21
   7   1  10 9401.91 297.673  21
   7  -1  10 9614.40 288.207  10
   7   1  10 9797.87 291.995  10
   7  -1  11 7561.89 251.747  21
   7   1  11 7148.73 245.311  21
   7  -1  11 7396.17 238.108  10
   7   1  11 7544.86 240.926  10
   7   1  11 7101.71 238.199  13
   7   1  12 2056.75 109.194  13
   7  -1  12 1998.63 114.973  21
   7   1  12 2032.79 113.576  21
   7  -1  12 1874.79 103.928  10
   7   1  12 1927.30 105.175  10
   7   1  13 4457.74 175.573  13
   7  -1  13 4631.98 186.849  21
   7   1  13 4659.15 183.312  21
   7  -1  13 4620.85 176.184  10
   7   1  13 4594.01 175.859  10
   7  -1  14 44.9010 51.6252  32
   7  -1  14 50.5883 51.9688  21
   7   1  14-19.6161 47.0997  21
   7  -1  14 57.4728 44.9163  10
   7   1  14 44.9084 43.9623  10
  -7  -1 -15 387.111 59.7570  22
  -7   1 -15 524.203 66.0757  22
   7   1  15 605.697 65.2456  10
   7  -1  15 489.239 66.9041  32
  -7  -1 -16 1097.86 86.6916  22
  -7   1 -16 958.178 81.5160  22
   7   1  16 1077.96 82.9568  10
   7  -1  16 1169.29 84.9291  32
   7  -1  17 4.24341 32.0739  28
  -7  -1 -17-33.1097 41.4506  22
  -7   1 -17-60.0331 43.9445  22
   7   1  17-3.96004 40.5203  10
   7  -1  17 42.4817 41.3113  32
   7  -1  18 2509.33 107.615  28
  -7  -1 -18 2640.03 115.206  22
  -7   1 -18 2689.93 115.444  22
   7   1  18 2833.33 115.440  10
   7  -1  18 2710.05 114.373  32
   7  -1  19 93.8520 26.7725  28
   7   1  19 151.393 38.7056  28
  -7  -1 -19 173.123 37.3478  22
  -7   1 -19 70.8136 31.7991  22
   7   1  20 524.196 44.4614  28
  -7  -1 -20 596.002 44.5437  22
  -7   1 -20 524.379 42.7547  22
  -7  -1 -21 83.2714 22.2956  11
  -7   2  27 1481.90 62.3073  26
  -7  -2  26 280.612 34.5711  26
  -7   2  26 298.351 38.0246  26
  -7  -2  26 298.686 41.6934  34
  -7  -2  25 32.6494 34.1546  26
  -7   2  25 9.70222 36.3391  26
  -7  -2  25-2.74026 36.6255  34
  -7  -2  24 14.0976 42.6169  34
  -7   2  24 59.6792 44.1795  26
  -7  -2  24 38.7843 38.1520  26
  -7  -2  23 67.2299 52.2504  34
  -7  -2  23 91.7183 46.7465  26
  -7   2  23 49.5563 52.8290  26
  -7  -2  22 3234.60 145.906  34
  -7  -2  22 3167.55 138.507  26
  -7   2  22 3020.28 140.792  26
  -7  -2  21 670.484 71.5049  26
  -7  -2  21 591.974 72.5099  34
  -7  -2  20 7044.92 243.682  26
  -7  -2  20 7561.09 253.649  34
  -7  -2  19 10174.5 316.777  26
  -7  -2  19 10499.3 324.062  34
  -7  -2  18 6059.77 216.711  26
  -7  -2  18 6234.09 222.681  34
  -7  -2  17 6151.06 215.147  26
  -7  -2  17 5959.83 218.052  34
  -7  -2  16 13282.8 379.894  26
  -7  -2  16 13104.1 369.354  18
  -7  -2  16 13333.4 385.106  34
   7  -2 -15 854.238 331.931   1
  -7   2  15 525.777 285.208   5
  -7   2  14 9725.17 931.598   5
   7  -2 -14 9619.27 908.861   1
   7  -2 -13 8124.19 804.119   1
  -7   2  13 7849.82 815.775   5
   7  -2 -12 3201.81 467.340   6
   7  -2 -12 3162.70 491.495   1
  -7   2  12 3377.25 508.187   5
   7  -2 -11 780.991 265.782   6
   7  -2 -11 927.105 272.996   1
  -7   2  11 989.724 291.009   5
   7  -2 -10 5428.74 609.159   1
   7  -2 -10 4344.52 520.329   6
  -7   2  10 4642.05 554.197   5
   7  -2  -9 202.829 183.104   6
   7  -2  -9 123.716 159.218   1
  -7   2   9 389.052 202.365   5
   7  -2  -8 3935.58 498.110   1
   7  -2  -8 3122.87 383.930   2
   7  -2  -8 3710.52 471.301   6
  -7   2   8 3667.15 439.859   5
   7  -2  -7 2300.85 337.547   2
   7  -2  -7 2923.51 429.105   6
   7  -2  -7 2847.89 421.421   1
  -7   2   7 2127.21 332.719   5
   7  -2  -6 7660.82 613.797   2
   7  -2  -6 7230.59 650.558   6
  -7   2   6 7033.86 548.599   5
   7  -2  -6 7670.07 659.429   1
   7  -2  -5 542.585 205.885   2
   7  -2  -5 568.288 225.961   6
   7  -2  -5 672.933 255.363   1
   7  -2  -4 43007.6 1765.41   2
   7  -2  -4 44845.1 1828.07   6
   7  -2  -4 45547.7 1804.49   1
   7  -2  -3 6200.88 582.389   2
   7  -2  -3 6583.25 619.195   6
   7  -2  -3 6553.03 591.487   1
   7  -2  -2 15757.0 983.864   2
   7  -2  -2 16679.2 1014.78   6
   7  -2  -2 18259.1 1017.72   1
   7  -2  -1 4919.88 533.122   2
   7  -2  -1 5142.83 564.999   6
   7  -2   0 14104.8 949.087   2
   7  -2   0 14305.9 938.246   6
   7  -2   1 15208.0 1011.31   2
   7  -2   1 16224.2 1007.77   6
   7  -2   2 11452.0 757.654   4
   7  -2   2 13466.8 938.128   2
   7  -2   3 1875.61 317.785   4
   7  -2   3 2703.28 442.036   2
   7  -2   4 5314.00 557.496   4
   7  -2   4 6490.70 683.799   2
   7  -2   5 19.1028 198.625   4
   7  -2   5 5.05676 183.334   2
   7  -2   6 432.684 252.052   4
   7  -2   6 616.967 278.470   2
   7  -2   7 4771.01 612.549   4
   7  -2   7 4832.69 620.465   2
   7  -2   8 18249.3 1271.55   4
   7  -2   8 17446.5 1226.65   2
   7   2   9 2880.26 129.135  13
   7  -2   9 2389.06 491.199   4
   7  -2   9 2743.40 128.300  21
   7   2   9 2651.92 124.064  21
   7   2   9 2602.67 119.818  10
   7   2  10 1974.34 107.144  13
   7  -2  10 1987.86 111.376  21
   7   2  10 1879.86 103.745  21
   7   2  10 2054.73 106.152  10
   7   2  11 2898.70 132.319  13
   7  -2  11 2648.76 132.571  21
   7   2  11 2695.30 127.960  21
   7   2  11 2669.36 126.835  10
   7   2  12 432.974 61.2443  13
   7  -2  12 419.484 61.8185  21
   7   2  12 372.673 59.5904  21
   7   2  12 417.587 60.8510  10
   7  -2  13 26.1803 48.9206  32
   7   2  13 8.24060 50.3914  13
   7  -2  13 24.0198 49.1934  21
   7   2  13-11.6127 41.1155  21
   7   2  13 20.8757 46.1115  10
  -7  -2 -14 4346.14 171.472  22
  -7   2 -14 4125.54 168.193  22
   7   2  14 4397.68 171.843  10
   7  -2  14 4747.94 187.280  32
  -7  -2 -15 1664.66 98.1507  22
  -7   2 -15 1651.87 96.7575  22
   7   2  15 1737.79 102.002  10
   7  -2  15 1947.17 113.405  32
  -7  -2 -16 4735.60 176.440  22
  -7   2 -16 4842.95 177.845  22
   7   2  16 5012.92 180.781  10
   7  -2  16 5256.64 193.568  32
   7  -2  17 885.798 73.5454  32
  -7   2 -17 937.498 67.1105  22
  -7  -2 -17 791.707 63.9865  22
   7   2  17 898.211 68.2133  10
  -7  -2 -18 1816.33 87.0039  22
  -7   2 -18 1691.43 84.9927  22
   7   2  18 1894.80 91.5830  10
   7  -2  18 1882.70 94.3142  32
  -7  -2 -19-35.6555 28.5498  22
  -7   2 -19 44.6628 26.3678  22
  -7  -2 -19 53.5173 32.5567  11
   7   2  19 37.2594 32.0716  10
  -7  -2 -20 22.1512 19.9048  22
  -7   2 -20-7.03265 21.2324  22
  -7  -2 -20-8.89454 24.5192  11
   7   2  20-3.49802 24.2924  28
  -7  -3  26 1062.01 51.2947  26
  -7   3  26 1110.67 57.2140  26
  -7  -3  25 2513.34 97.9762  26
  -7   3  25 2753.82 105.227  26
  -7  -3  25 2568.02 107.772  34
  -7   3  24 6076.37 192.936  26
  -7  -3  24 5878.10 187.623  26
  -7  -3  24 5763.77 196.248  34
  -7   3  23 126.839 49.2725  26
  -7  -3  23 192.400 51.4129  34
  -7  -3  23 99.7312 40.6290  26
  -7  -3  22 10406.1 312.105  26
  -7  -3  22 11132.8 325.615  34
  -7  -3  22 10352.9 302.312  31
  -7  -3  21-9.20334 57.2306  34
  -7  -3  21 54.3173 45.0286  26
  -7  -3  21 121.681 48.0326  31
  -7  -3  20 1728.50 102.263  26
  -7  -3  20 1791.09 109.628  34
  -7  -3  20 1542.48 93.4630  31
  -7  -3  19 388.453 60.6437  26
  -7  -3  19 337.816 63.3826  34
  -7  -3  19 358.074 56.7412  31
  -7  -3  18 72.1161 47.8298  26
  -7  -3  18 11.5278 53.4120  34
  -7  -3  18 96.1975 47.4685  31
  -7  -3  17 3113.76 141.997  26
  -7  -3  17 2975.44 144.966  23
   7  -3 -17 3075.92 134.572  20
  -7  -3  17 3141.24 147.181  34
  -7  -3  17 2976.67 136.344  31
  -7  -3  16 538.256 62.2926  26
  -7  -3  16 529.005 66.2600  34
  -7  -3  16 533.209 68.0490  23
   7  -3 -16 510.777 59.4289  20
  -7  -3  16 657.430 66.0897  31
  -7  -3  15 3243.46 145.973  23
  -7  -3  15 3108.84 139.264  26
   7  -3 -15 3121.87 131.267  20
  -7  -3  15 3101.55 130.024  18
  -7  -3  15 3118.36 144.230  34
  -7  -3  15 2956.80 132.572  31
  -7  -3  14 1200.07 83.9768  26
  -7  -3  14 1394.68 91.1777  23
   7  -3 -14 1215.97 77.7160  20
  -7   3  14 1228.08 396.693   5
   7  -3 -14 686.190 272.587   1
  -7  -3  14 1153.05 86.6321  34
  -7   3  13 174.160 250.546   5
   7  -3 -13 567.803 335.732   1
   7  -3 -12 1063.22 314.857   1
  -7   3  12 787.275 297.589   5
   7  -3 -11 998.122 302.364   6
   7  -3 -11 491.642 198.032   1
  -7   3  11 346.206 225.781   5
   7  -3 -10 21330.4 1235.91   6
  -7   3  10 20688.0 1252.86   5
   7  -3 -10 20189.7 1287.03   1
   7  -3  -9 1940.18 415.879   1
   7  -3  -9 2278.80 392.858   6
  -7   3   9 2142.92 392.423   5
   7  -3  -8 64131.0 2443.96   6
  -7   3   8 62233.3 2333.30   5
   7  -3  -8 66858.0 2536.83   1
   7  -3  -7-66.4869 150.476   6
  -7   3   7 106.144 146.794   5
   7  -3  -7 78.1439 154.312   2
   7  -3  -7 64.6009 183.658   1
   7  -3  -6 5988.33 593.097   2
   7  -3  -6 5454.83 598.440   6
   7  -3  -6 6181.50 650.481   1
   7  -3  -5 1957.40 393.482   6
   7  -3  -5 2214.05 374.603   2
   7  -3  -5 2236.01 394.010   1
   7  -3  -4 144.959 190.528   6
   7  -3  -4-75.7625 175.972   1
   7  -3  -4-29.1428 152.897   2
   7  -3  -3 4143.71 523.221   1
   7  -3  -3 3917.18 510.982   6
   7  -3  -3 3156.43 464.054   2
   7  -3  -2 2577.33 424.505   6
   7  -3  -2 1976.51 388.205   2
   7  -3  -1 3471.02 501.077   2
   7  -3   0 86.8943 188.290   2
   7  -3   1 6925.70 716.130   2
   7  -3   2 150.301 171.842   2
   7  -3   3 346.636 254.384   2
   7  -3   4 6557.06 745.299   2
   7  -3   5-205.590 255.953   2
   7  -3   6 20890.9 1390.46   2
   7   3   7 788.864 67.1941  13
   7  -3   7 901.773 309.354   2
   7  -3   7 1073.06 76.8185  25
   7   3   8 10259.9 308.239  13
   7  -3   8 10053.7 303.683  21
   7  -3   8 10018.7 964.341   2
  -7  -3  -8 10033.9 296.440   8
   7   3   9 4518.99 174.746  13
   7  -3   9 4684.17 173.622  12
   7  -3   9 4286.53 170.189  21
   7   3  10 84.1913 48.2830  13
   7  -3  10 60.5026 42.4446  12
   7  -3  10 110.755 46.1088  21
   7   3  10 62.1294 41.2293  10
   7   3  11 2430.49 122.145  13
   7  -3  11 2254.35 120.056  21
   7   3  11 2491.42 122.099  10
   7   3  12 2086.44 115.183  13
   7  -3  12 2044.87 113.380  21
   7   3  12 2066.24 112.227  10
   7  -3  12 2284.33 128.765  32
   7   3  13 3386.88 148.412  13
  -7  -3 -13 3387.90 140.024  22
  -7   3 -13 3217.53 137.899  22
   7   3  13 3166.39 144.203  10
   7  -3  13 3546.88 160.531  32
   7  -3  14 118.953 61.0357  32
  -7  -3 -14-20.4417 33.2494  22
  -7   3 -14 7.27167 32.9371  22
   7   3  14 3.60399 50.3923  13
   7   3  14 19.8320 45.8694  10
  -7  -3 -15 121.331 38.0389  22
  -7   3 -15 114.058 36.0760  22
   7   3  15 224.968 53.9914  10
   7  -3  15 158.035 57.2041  32
  -7  -3 -16 1063.96 68.9075  22
  -7   3 -16 1100.57 68.9388  22
   7   3  16 1229.39 81.6915  10
   7  -3  16 1107.42 83.7642  32
   7  -3  17 88.7219 45.8736  32
  -7  -3 -17 56.1808 29.6686  22
  -7   3 -17 99.1250 30.4953  22
  -7  -3 -17 48.1693 36.5413  11
   7   3  17 91.1523 40.4111  10
   7  -3  18 530.434 45.9087  23
  -7   3 -18 582.279 43.5807  22
  -7  -3 -18 556.386 41.9335  22
  -7  -3 -18 624.000 50.3608  11
   7   3  18 632.235 53.5429  10
   7  -3  18 684.128 58.3961  32
  -7  -3 -19 120.638 28.4703  11
   7   3  19 156.778 30.4793  10
  -7   4  25 1126.85 57.0463  26
  -7  -4  25 964.536 49.2341  26
  -7  -4  24 803.115 51.3608  31
  -7  -4  24 793.739 53.2880  26
  -7  -4  23 327.299 44.6342  26
  -7  -4  23 381.699 44.6477  31
  -7  -4  22 2705.11 116.791  26
  -7  -4  22 2356.64 118.955  34
  -7  -4  22 2462.27 109.544  31
  -7  -4  21 1972.41 111.198  34
  -7  -4  21 1942.41 103.015  26
  -7  -4  21 2212.07 106.672  31
  -7  -4  20 1090.89 83.1618  26
  -7  -4  20 1147.23 83.4439  31
  -7  -4  20 1064.27 88.7587  34
  -7  -4  19 713.282 73.2788  26
  -7  -4  19 603.985 76.8597  34
  -7  -4  19 659.969 71.2493  31
  -7  -4  18 457.473 66.7183  26
  -7  -4  18 342.566 66.2596  34
   7  -4 -18 502.226 64.4053  20
  -7  -4  18 443.891 68.3479  31
  -7  -4  17 150.191 54.1763  26
  -7  -4  17 113.904 56.5244  23
   7  -4 -17 215.511 51.3660  20
  -7  -4  17 176.156 59.5147  34
  -7  -4  17 135.171 53.4620  31
  -7  -4  16 4373.84 172.653  26
  -7  -4  16 4149.50 178.594  23
   7  -4 -16 4225.80 163.099  20
  -7  -4  16 4239.15 176.981  34
  -7  -4  16 3806.33 164.699  31
  -7  -4  15 2282.21 120.484  26
  -7  -4  15 2092.43 121.849  23
   7  -4 -15 2246.13 113.516  20
  -7  -4  15 2163.63 119.965  34
  -7  -4  15 2145.01 116.361  31
  -7  -4  14 4203.37 168.219  26
  -7  -4  14 4241.79 172.494  34
  -7  -4  14 4239.21 176.269  23
   7  -4 -14 4046.36 157.838  20
  -7  -4  14 3921.34 165.857  31
  -7  -4  13 7271.45 238.800  26
  -7  -4  13 7091.25 245.178  23
   7  -4 -13 6843.47 223.975  20
  -7  -4  13 7101.60 241.223  34
  -7  -4  13 6754.96 234.545  31
  -7  -4  12 93.5460 45.3636  26
  -7  -4  12 121.473 49.6070  23
   7  -4 -12 65.5834 36.4881  20
  -7   4  12 147.996 264.902   5
  -7  -4  12 92.0058 46.0200  34
   7  -4 -12 269.055 236.993   1
  -7  -4  12-18.9961 43.5094  31
  -7   4  11 20299.6 1365.36   5
   7  -4 -11 20140.1 1361.27   1
  -7   4  10 1499.58 365.475   5
   7  -4 -10 1574.10 404.484   1
   7  -4  -9 50.1482 180.964   1
  -7   4   9 1072.41 348.105   5
   7  -4  -8 1248.17 318.870   1
   7  -4  -7 5890.96 685.335   1
   7  -4  -6 3219.90 513.084   1
   7  -4  -6 3021.65 467.169   2
   7  -4  -5 25121.3 1397.28   2
   7  -4  -4 63.5963 148.074   2
   7  -4  -3 2870.56 471.194   2
   7  -4  -2 18341.7 1224.55   2
   7  -4  -1 8552.56 828.586   2
   7  -4   0 2238.96 434.331   2
   7  -4   1 6577.80 742.783   2
   7  -4   2 2282.74 477.047   2
   7  -4   3 5974.66 748.827   2
   7  -4   4 5543.59 735.011   2
   7  -4   5 8795.52 272.617  15
   7  -4   5 8427.40 917.060   2
   7  -4   5 8854.36 270.296  25
   7   4   5 8771.67 273.161  13
   7  -4   6 1301.93 87.0268  15
   7  -4   6 1443.15 88.3828  25
   7   4   6 1417.33 91.2675  13
   7  -4   6 1295.52 88.7063  12
  -7  -4  -6 1441.23 85.8298   8
   7  -4   7 5343.49 194.916  15
   7   4   7 5474.45 198.626  13
   7  -4   7 5532.80 201.328  12
  -7  -4  -7 5739.88 195.182   8
  -7  -4  -8 71.7214 43.6643   8
   7  -4   8 73.1063 46.1415  15
   7   4   8 204.084 52.4973  13
   7  -4   8 96.9145 45.7938  12
  -7  -4  -8 119.974 39.5783  11
   7  -4   9 2423.81 117.543  15
   7  -4   9 2451.90 123.566  12
   7   4   9 2491.92 125.073  13
  -7  -4  -9 2524.43 117.174  11
  -7  -4  -9 2852.19 126.767   8
   7  -4  10 212.660 46.0639  15
   7   4  10 300.332 59.3753  13
   7  -4  10 293.519 52.1702  12
  -7  -4 -10 221.269 47.1502  11
   7  -4  10 166.291 52.6911  32
   7   4  11 7678.82 247.425  13
   7  -4  11 6793.52 251.336  32
   7  -4  11 7018.79 237.836  12
  -7  -4 -11 7701.67 240.871  11
   7   4  11 7334.10 244.678  10
   7  -4  12 1099.18 90.4950  32
   7   4  12 1127.04 86.3816  13
   7  -4  12 1179.14 77.2129  12
  -7  -4 -12 986.207 76.6226  11
   7   4  12 1211.69 87.6234  10
   7   4  13 24.5580 46.2994  13
  -7  -4 -13 32.8195 44.9587  11
   7   4  13 2.32705 45.7591  10
   7  -4  13-11.1389 51.5300  32
  -7  -4 -14 1828.84 94.6258  11
   7   4  14 1720.23 98.4934  10
   7  -4  14 1656.66 103.360  32
  -7  -4 -15 23.2272 39.4465  11
   7   4  15-15.5725 41.1689  10
   7  -4  15-25.3145 45.4309  32
   7  -4  16 336.941 54.3669  32
  -7  -4 -16 285.311 42.8302  11
   7   4  16 322.139 48.7418  10
   7  -4  17 1261.31 75.6625  32
   7  -4  17 1286.33 71.8284  23
  -7  -4 -17 1301.46 68.0209  11
   7   4  17 1267.16 71.2156  10
   7  -4  18 1231.64 63.4433  23
  -7  -4 -18 1331.17 62.8255  11
   7   4  18 1339.75 65.2495  10
   7   4  19 1545.85 62.4543  10
  -7   5  24 225.749 30.8215  26
  -7   5  23 26.4425 31.6729  26
  -7  -5  23 10.2573 28.4382  31
  -7  -5  23-26.0007 25.9142  26
  -7  -5  22 665.230 53.2430  26
  -7  -5  22 668.122 55.3271  31
  -7  -5  21 3247.70 128.163  26
  -7  -5  21 3247.43 129.580  31
  -7  -5  20 360.276 52.5362  26
  -7  -5  20 328.922 57.6517  31
  -7  -5  19 5728.59 202.901  26
   7  -5 -19 5854.65 195.542  20
  -7  -5  19 5663.51 201.696  31
  -7  -5  18 2838.24 135.024  26
  -7  -5  18 2874.56 137.133  31
  -7  -5  17 1106.96 88.9519  26
   7  -5 -17 1226.39 84.1591  20
  -7  -5  17 1042.83 88.8506  31
  -7  -5  16 301.761 58.1368  26
   7  -5 -16 348.853 56.6976  20
  -7  -5  16 468.210 70.1067  31
  -7  -5  15 2884.20 136.628  26
  -7  -5  15 3121.81 150.070  23
  -7  -5  15 2619.53 136.847  31
   7  -5 -15 2712.64 126.338  20
  -7  -5  14 1134.32 89.0294  26
  -7  -5  14 1068.49 93.1867  23
  -7  -5  14 1226.61 96.6303  31
   7  -5 -14 1196.40 82.5505  20
  -7  -5  13 10535.0 326.028  26
  -7  -5  13 10604.7 327.546  31
  -7  -5  13 10791.9 336.598  23
   7  -5 -13 10230.0 309.499  20
  -7  -5  12 569.282 68.5093  26
  -7  -5  12 671.600 75.5577  23
   7  -5 -12 571.501 58.7403  20
  -7  -5  12 665.465 72.0226  31
   7  -5 -12 789.925 69.8937  30
  -7  -5  11 2766.70 134.336  26
   7  -5 -11 2588.97 117.490  20
  -7  -5  11 2696.34 134.334  31
   7  -5 -11 2737.75 123.211  30
  -7  -5  10 2918.67 138.624  31
  -7  -5  10 2980.02 136.147  26
   7  -5 -10 2837.38 128.031   7
   7  -5 -10 2781.28 120.694  20
   7  -5 -10 2890.92 126.104  30
  -7  -5   9 111.965 46.2335  26
   7  -5  -9 114.216 44.6152   7
   7  -5  -9 239.598 47.7208  30
   7  -5  -9 150.658 39.0185  20
  -7  -5   9 173.518 53.7844  31
   7  -5  -8 4415.94 171.845   7
  -7  -5   8 4749.34 179.608  26
  -7  -5   8 4654.56 181.164  31
   7  -5  -8 4895.50 171.699  30
   7  -5  -7 954.795 77.5166   7
  -7  -5   7 923.699 74.1875  26
  -7  -5   7 953.094 326.009   3
  -7  -5   7 918.266 79.1432  31
   7  -5  -7 987.947 69.5340  30
   7  -5  -6 766.345 61.6728  30
   7  -5  -6 877.555 72.1704   7
  -7  -5   6 893.601 75.2834  31
   7  -5  -4 702.516 333.380   2
   7  -5  -3 1955.71 424.695   2
   7  -5  -2 650.967 320.662   2
   7  -5  -1 6.70905 40.2527  15
   7  -5  -1 49.1921 42.2378   7
  -7  -5   1 27.1191 39.8129  17
  -7  -5   0 92.1738 185.684   3
   7  -5   0 41.1952 41.8717  15
   7  -5   0 112.116 42.9089   7
   7  -5   0 66.5923 40.2410  12
   7  -5   0 23.2739 168.968   2
  -7  -5   0 25.5931 39.6501  17
   7  -5   1 1590.83 96.2959  15
   7  -5   1 1678.93 98.4079   7
   7  -5   1 1691.18 98.0671  12
  -7  -5  -1 1563.75 92.6896  17
   7  -5   2 529.669 64.1598  15
   7  -5   2 515.478 61.9711   7
   7  -5   2 561.326 62.5938  25
   7  -5   2 578.739 63.9214  12
  -7  -5  -2 418.074 56.6056  17
   7  -5   3 12490.8 357.875  15
   7  -5   3 11576.0 341.863  25
   7  -5   3 12410.9 360.663  12
  -7  -5  -3 11888.2 346.225  17
   7  -5   4 46.9422 45.2689  15
  -7  -5  -4 57.5293 42.1564   8
   7  -5   4 91.9324 44.8172  25
   7   5   4 65.0893 43.2569  13
   7  -5   4 39.8807 43.2149  12
  -7  -5  -4 123.408 44.5568  17
  -7  -5  -5 425.581 59.9208   8
   7  -5   5 423.351 61.6629  15
   7  -5   5 458.425 60.9476  25
   7   5   5 524.255 65.6092  13
   7  -5   5 431.981 62.8948  12
  -7  -5  -6 553.328 66.6337   8
   7  -5   6 580.699 67.2631  15
   7   5   6 624.488 70.4389  13
   7  -5   6 695.930 71.0705  12
   7  -5   7 2790.42 133.360  15
   7  -5   7 2579.37 122.259  14
   7   5   7 2781.10 130.986  13
   7  -5   7 2704.99 135.836  12
   7  -5   7 2567.70 128.024  32
  -7  -5  -7 2885.03 131.244   8
  -7  -5  -8 338.170 58.8722   8
   7  -5   8 309.327 56.0658  15
   7  -5   8 270.964 50.5094  14
   7   5   8 395.210 63.3080  13
   7  -5   8 354.269 61.5260  12
  -7  -5  -8 362.165 52.2727  11
   7  -5   8 401.158 60.6857  32
   7   5   9 2950.62 135.488  13
   7  -5   9 3113.99 135.932  15
   7  -5   9 3053.47 139.784  12
  -7  -5  -9 2964.17 129.004  11
   7  -5   9 2970.77 139.623  32
  -7  -5  -9 3218.87 137.782   8
   7   5  10 2038.11 109.930  13
   7  -5  10 2032.58 110.967  12
  -7  -5 -10 2104.29 104.551  11
   7  -5  10 2199.03 117.522  32
   7  -5  10 2062.93 106.877  15
  -7  -5 -11 87.0223 35.5285  27
   7   5  11 104.253 44.7284  13
   7  -5  11 129.065 44.6852  12
  -7  -5 -11 131.450 41.2508  11
   7  -5  11 183.131 51.5846  32
   7   5  12 441.091 55.3877  13
   7  -5  12 430.213 52.5139  12
  -7  -5 -12 355.905 50.2117  11
   7  -5  12 552.048 63.4491  32
   7   5  12 450.539 60.5709  10
   7   5  13 239.112 47.2092  13
   7  -5  13 336.840 45.2716  12
  -7  -5 -13 301.476 46.1678  11
   7   5  13 287.254 49.2304  10
   7  -5  13 279.764 50.0824  32
   7  -5  14 1116.40 75.0668  32
  -7  -5 -14 1008.83 66.4153  11
   7   5  14 1060.20 74.6170  10
   7  -5  15 72.5429 39.1205  32
  -7  -5 -15 59.7079 30.6429  11
   7  -5  16 506.830 49.6989  23
  -7  -5 -16 450.825 40.7856  11
   7   5  16 433.711 43.2980  10
   7  -5  17 835.086 51.1859  23
  -7  -5 -17 837.685 46.3086  11
   7   5  17 854.928 49.6227  10
  -7  -6  22 258.400 33.1820  31
  -7  -6  21 1911.36 81.1221  26
  -7  -6  21 1931.67 85.4603  31
  -7  -6  20 12.3294 32.7455  26
  -7  -6  20-13.3422 38.6436  31
  -7  -6  19 3713.57 140.591  26
  -7  -6  19 3687.04 144.095  31
  -7  -6  18 1557.40 90.9156  26
   7  -6 -18 1674.45 89.1126  20
  -7  -6  18 1562.99 93.9624  31
  -7  -6  17 175.869 49.6711  26
   7  -6 -17 194.378 46.8447  20
  -7  -6  17 335.191 62.8726  31
  -7  -6  16 6453.38 223.881  26
   7  -6 -16 6689.24 214.106  20
  -7  -6  16 6409.91 226.371  31
  -7  -6  15 1497.26 97.2684  26
   7  -6 -15 1557.54 90.9485  20
  -7  -6  15 1554.52 102.681  31
  -7  -6  14 1067.81 86.9911  26
   7  -6 -14 964.721 73.5445  20
  -7  -6  14 1154.49 91.0263  31
  -7  -6  13 683.489 75.2222  26
   7  -6 -13 852.644 70.3389  20
  -7  -6  13 842.053 67.7739  17
  -7  -6  13 945.489 86.2614  31
  -7  -6  12 340.292 63.4251  26
   7  -6 -12 298.492 51.9197  20
  -7  -6  12 253.758 66.0274  31
  -7  -6  12 201.081 46.7809  17
   7  -6 -11 117.322 51.0660  30
  -7  -6  11 118.397 57.2468  26
  -7  -6  11 5.73322 40.5403  17
   7  -6 -11 10.6269 37.3065  20
  -7  -6  11 68.3943 57.9786  31
  -7  -6  10 10172.3 314.665  26
   7  -6 -10 9468.91 289.125  20
  -7  -6  10 9860.50 301.717  17
  -7  -6  10 10253.9 318.194  31
   7  -6 -10 10052.1 300.963  30
   7  -6  -9 14653.6 415.437   7
  -7  -6   9 15318.1 430.734  26
  -7  -6   9 14591.2 418.848  17
  -7  -6   9 15344.8 434.200  31
  -7  -6   9 15016.4 414.469   9
   7  -6  -9 14609.0 414.501  33
   7  -6  -9 15144.4 417.063  30
   7  -6  -8 150.392 45.7980  30
  -7  -6   8 167.162 57.9998  26
   7  -6  -8 187.720 50.5824   7
  -7  -6   8 168.023 64.6144  31
  -7  -6   8 161.707 47.9704  17
   7  -6  -8 111.934 49.7980  33
  -7  -6   8 136.760 49.4878   9
   7  -6  -7 3297.47 144.303   7
  -7  -6   7 3141.59 146.429  26
   7  -6  -7 3095.80 135.726  33
   7  -6  -7 2957.05 128.740  24
  -7  -6   7 3196.73 150.473  31
  -7  -6   7 3319.47 146.589  17
  -7  -6   7 3311.31 136.979   9
   7  -6  -7 3159.65 136.553  30
   7  -6  -6 142.736 39.4901  30
  -7  -6   6 87.7626 48.8321  26
   7  -6  -6 105.498 46.5578   7
   7  -6  -6 111.194 47.7836  33
   7  -6  -6 79.9958 38.8093  24
  -7  -6   6 151.365 59.7743  31
  -7  -6   6 119.423 51.6382  17
   7  -6  -5 1847.99 103.088  15
   7  -6  -5 1919.86 109.037   7
  -7  -6   5 1945.67 115.200  31
   7  -6  -5 1798.11 98.2443  30
   7  -6  -5 2000.08 100.181  24
  -7  -6   5 2101.50 113.083  26
  -7  -6   5 1689.61 105.350  17
   7  -6  -5 1994.61 105.771  33
   7  -6  -4 1063.32 78.3259  15
   7  -6  -4 1012.24 76.1609  33
  -7  -6   4 974.569 80.8160  26
  -7  -6   4 942.953 82.9739  17
   7  -6  -4 1090.87 84.6987   7
   7  -6  -4 947.685 75.0940  24
   7  -6  -4 1065.53 76.3603  30
   7  -6  -3 488.430 55.2604  30
   7  -6  -3 474.955 60.8628  15
   7  -6  -3 531.328 64.7456   7
  -7  -6   3 557.299 64.4357  26
   7  -6  -3 459.701 57.5705  24
   7  -6  -3 429.140 54.6447  12
  -7  -6   3 304.890 57.5301  17
   7  -6  -3 557.182 61.6587  33
   7  -6  -2 9464.31 291.705  15
   7  -6  -2 9775.36 298.538   7
   7  -6  -2 9253.52 282.935  24
   7  -6  -2 8873.42 287.878  12
   7  -6  -2 9828.58 286.102  33
  -7  -6   2 9197.26 294.624  17
   7  -6  -2 9212.59 278.595  30
   7  -6  -1-0.43140 35.3183  30
   7  -6  -1-19.4472 45.9778  15
   7  -6  -1 74.4341 49.2092  24
   7  -6  -1 66.8725 51.1869   7
   7  -6  -1 70.6886 43.7482  12
  -7  -6   1 48.3392 49.9256  17
   7  -6   0 5955.86 213.220  15
   7  -6   0 5972.69 212.774  12
  -7  -6   0 6021.96 214.013  17
   7  -6   0 5889.50 195.141  30
   7  -6   1 737.021 73.0784  15
   7  -6   1 694.623 71.5645  12
  -7  -6  -1 676.999 71.8898  17
   7  -6   2-0.56166 47.3392  15
  -7  -6  -2-15.7527 46.1047  17
   7  -6   2-46.6041 47.0206  12
  -7  -6  -2 33.1877 37.1607  19
   7  -6   3 1791.98 108.366  15
   7   6   3 1580.37 97.5336  13
   7  -6   3 1680.51 104.259  12
   7  -6   4 49.7587 52.4595  15
  -7  -6  -4-16.0117 47.4903   8
   7   6   4-24.0870 44.0463  13
   7  -6   4 60.4146 50.9087  12
  -7  -6  -5 3556.06 147.531   8
   7  -6   5 3266.08 146.483  14
   7   6   5 3105.76 137.984  13
   7  -6   5 3036.75 148.619  12
   7  -6   5 3305.67 149.019  15
   7  -6   6 6234.26 222.782  15
   7  -6   6 6461.08 220.321  14
   7   6   6 6089.84 210.923  13
   7  -6   6 6335.62 226.253  12
  -7  -6  -6 6355.90 218.436   8
   7  -6   7 1128.27 87.3227  15
   7  -6   7 977.198 76.3591  14
   7   6   7 874.926 72.1930  13
   7  -6   7 988.423 83.6876  12
  -7  -6  -7 1090.83 84.8613   8
   7  -6   8 1561.02 91.3483  14
   7   6   8 1536.41 90.7051  13
   7  -6   8 1748.20 106.015  12
  -7  -6  -8 1679.20 99.5520   8
   7  -6   8 1697.61 102.180  15
   7   6   9 4862.57 174.929  13
   7  -6   9 5056.57 186.300  12
   7  -6   9 4920.39 174.561  14
  -7  -6  -9 5278.12 184.526   8
  -7  -6 -10 1432.65 80.3116  27
   7   6  10 1530.22 84.2225  13
   7  -6  10 1488.24 91.3116  12
  -7  -6 -11 640.047 52.0643  27
   7   6  11 577.942 54.3137  13
   7  -6  11 693.919 59.6305  32
   7  -6  11 586.453 59.4608  12
  -7  -6 -12 923.119 57.8263  27
   7  -6  12 1035.96 66.7605  32
   7  -6  12 957.234 64.5773  12
   7   6  12 1171.14 75.1015  10
   7  -6  13 234.179 35.5701  12
   7   6  13 297.009 43.9536  10
   7  -6  14 2671.33 111.457  23
   7   6  14 2851.80 107.500  10
   7  -6  15 782.314 54.1460  23
   7   6  15 818.459 50.4831  10
  -7  -7  20 191.420 31.9313  31
   7  -7 -20 86.5775 24.5077  33
  -7  -7  19 1290.30 56.9028  29
  -7  -7  19 1450.08 67.0295  26
   7  -7 -19 1406.59 66.3981  33
  -7  -7  19 1306.97 69.5151  31
  -7  -7  18 101.698 26.9885  29
  -7  -7  18 67.1547 30.1324  26
   7  -7 -18 21.2270 33.6079  33
  -7  -7  18 47.7556 38.9173  31
  -7  -7  17 383.127 42.3509  29
   7  -7 -17 356.673 47.3994  33
  -7  -7  17 325.115 45.5861  26
   7  -7 -17 360.332 43.7981  20
  -7  -7  17 320.786 51.6048  31
  -7  -7  16 100.782 36.7991  29
  -7  -7  16 86.7946 42.6828  26
   7  -7 -16 59.9551 35.1106  20
   7  -7 -16 51.8199 40.6512  33
  -7  -7  16-26.7795 45.8682  31
  -7  -7  15 657.762 63.3658  26
   7  -7 -15 670.691 56.3438  20
   7  -7 -15 663.093 62.5112  33
  -7  -7  15 745.727 70.7602  31
   7  -7 -14 1.54261 47.2464  33
  -7  -7  14 38.8181 44.6755  26
   7  -7 -14 108.157 39.3792  20
  -7  -7  14 66.8766 55.7269  31
   7  -7 -13 752.703 69.4230  33
  -7  -7  13 868.005 77.4132  26
   7  -7 -13 778.902 62.4679  20
  -7  -7  13 668.344 75.6225  31
  -7  -7  12 1062.89 86.2755  26
   7  -7 -12 927.155 66.3749  20
  -7  -7  12 1044.63 69.0242  17
   7  -7 -12 1136.69 82.5241  33
  -7  -7  12 1082.31 91.5131  31
  -7  -7  11 3512.33 157.530  31
  -7  -7  11 3543.05 155.578  26
   7  -7 -11 3555.61 136.838  20
  -7  -7  11 3361.29 136.665  17
   7  -7 -11 3473.33 145.099  33
   7  -7 -11 3751.42 145.843  30
   7  -7 -10 159.835 53.0775  30
  -7  -7  10 86.8885 53.7236  26
   7  -7 -10 91.8186 49.5351  33
   7  -7 -10 69.3201 39.8510  24
   7  -7 -10 77.4771 38.6579  20
  -7  -7  10 132.540 47.2102  17
  -7  -7  10 149.012 61.5541  31
   7  -7  -9 442.185 61.7774  30
  -7  -7   9 451.951 69.4416  26
   7  -7  -9 422.876 53.6656  24
  -7  -7   9 360.642 58.1231  17
   7  -7  -9 399.445 60.8435  33
  -7  -7   9 571.595 77.0416  31
  -7  -7   8 2072.94 118.758  26
   7  -7  -8 2193.19 104.560  24
  -7  -7   8 2054.38 110.980  17
   7  -7  -8 2027.11 107.083  30
   7  -7  -8 2057.98 110.137  33
  -7  -7   8 2062.16 122.468  31
  -7  -7   7 2450.84 128.536  26
  -7  -7   7 2430.26 130.001  31
   7  -7  -7 2411.50 111.496  24
  -7  -7   7 2218.60 117.224  17
   7  -7  -7 2387.73 118.355  33
   7  -7  -7 2332.20 116.110  30
   7  -7  -6 197.404 50.4665  30
  -7  -7   6 22.6402 44.7642  29
  -7  -7   6 154.638 53.3345  26
   7  -7  -6 207.155 49.2391  24
  -7  -7   6 98.1932 46.5552  17
   7  -7  -6 65.3099 48.4948  33
   7  -7  -5-14.5375 41.5461  30
  -7  -7   5 22.3142 41.4432  29
   7  -7  -5 15.4087 41.7827  24
   7  -7  -5 47.0600 48.5242  33
  -7  -7   5-39.6880 48.1879  17
  -7  -7   4 619.771 64.8713  29
   7  -7  -4 732.929 66.3418  15
   7  -7  -4 724.888 69.2646  24
  -7  -7   4 634.348 74.1138  17
   7  -7  -4 647.902 67.5741  33
   7  -7  -4 759.875 67.1829  30
   7  -7  -3 72.6447 41.5740  30
  -7  -7   3 88.3680 41.0156  29
   7  -7  -3-15.6583 42.5719  15
   7  -7  -3 47.7837 47.3583  24
  -7  -7   3 79.7801 57.5431  17
   7  -7  -3 81.0366 39.3715  12
   7  -7  -2-41.4017 40.2059  30
  -7  -7   2-27.7989 36.3891  29
   7  -7  -2 2.31328 41.9362  15
   7  -7  -2-27.2785 40.7476  12
  -7  -7   2 24.3882 49.8087  17
   7  -7  -1 46.0510 35.0869  30
  -7  -7   1 92.8176 36.7858  29
   7  -7  -1 152.790 52.6067  15
   7  -7  -1 34.5893 42.3563  12
  -7  -7   1 108.705 54.1291  17
   7  -7   0 1083.02 83.8783  15
   7  -7   0 990.487 79.8982  12
  -7  -7   0 939.412 74.2918  19
   7  -7   0 1014.16 67.7669  30
   7  -7   1 507.665 68.5822  15
  -7  -7  -1 386.631 54.9548  19
   7  -7   2 235.812 59.9568  15
   7  -7   2 227.687 56.8203  14
   7  -7   2 280.843 58.3904  12
  -7  -7  -2 216.826 47.0025  19
   7  -7   3 2154.23 116.068  15
  -7  -7  -3 1975.31 109.418   8
   7  -7   3 1897.68 111.316  14
   7  -7   3 1972.53 113.652  12
  -7  -7  -3 1861.07 98.9431  19
  -7  -7  -4 1905.03 108.181   8
   7  -7   4 2209.95 115.112  14
   7  -7   4 1982.89 110.481  12
  -7  -7  -4 1952.92 97.7780  19
   7  -7   4 1877.75 110.352  15
   7  -7   5 2828.00 129.758  14
   7  -7   5 2722.00 132.515  12
  -7  -7  -5 2703.07 114.799  19
  -7  -7  -5 2900.96 129.790   8
   7  -7   5 2860.91 134.284  15
   7  -7   6 180.193 55.2412  15
  -7  -7  -6 80.9787 47.8182   8
   7  -7   6 189.111 51.7706  14
   7  -7   6 145.559 54.5197  12
  -7  -7  -7 173.837 49.5755   8
   7  -7   7 37.3228 43.4643  14
   7  -7   7 36.4455 46.9801  12
   7  -7   8 1180.79 77.0449  14
   7  -7   8 1153.48 80.6567  12
   7  -7   8 1173.35 76.3140  23
  -7  -7  -8 1274.40 81.3271   8
   7  -7   9 1094.89 73.4347  12
   7  -7   9 1055.85 73.7151  23
  -7  -7 -10 810.468 53.6777  27
   7  -7  10 863.540 60.8118  12
   7  -7  10 925.497 66.4141  23
  -7  -7 -11-24.9042 23.4255  27
   7  -7  11 19.5159 31.6027  23
   7  -7  11-11.1132 28.8772  12
   7   7  11 6.38879 30.6040  10
  -7  -7 -12 120.871 23.5822  27
   7  -7  12 110.477 32.9975  23
   7  -7  12 79.7181 25.9443  12
   7   7  12 80.8276 29.7313  10
   7  -7  13 539.850 41.0239  23
   7   7  13 522.817 39.9466  10
   7  -8 -17 590.220 39.8897  33
  -7  -8  16 8.36704 20.5476  29
   7  -8 -16 87.4831 31.0236  33
   7  -8 -15 197.302 29.1448  20
   7  -8 -15 169.338 33.9151  33
  -7  -8  14 226.088 36.0841  29
   7  -8 -14 214.493 40.5462  33
   7  -8 -14 223.769 30.7520  20
  -7  -8  14 221.984 46.0718  31
  -7  -8  13 1928.29 88.6915  29
   7  -8 -13 1822.42 78.4083  20
   7  -8 -13 1885.19 88.5192  33
  -7  -8  12 3042.30 118.054  29
   7  -8 -12 2870.08 115.586  33
   7  -8 -12 2745.66 103.785  20
  -7  -8  11 891.705 65.6351  29
   7  -8 -11 889.833 66.4223  33
   7  -8 -11 836.765 52.5886  20
  -7  -8  10 1890.82 96.7874  29
   7  -8 -10 1923.39 96.7451  33
   7  -8 -10 1799.04 84.4135  24
   7  -8  -9 219.125 50.5248  30
   7  -8  -9 177.637 41.7186  24
  -7  -8   9 104.857 43.7856  29
   7  -8  -9 200.594 51.6175  33
   7  -8  -8 634.849 62.3296  30
  -7  -8   8 526.624 59.1897  29
   7  -8  -8 514.564 54.6996  24
   7  -8  -8 524.917 59.8365  33
   7  -8  -7 104.464 44.1795  30
  -7  -8   7 108.799 43.8512  29
   7  -8  -7 9.93823 34.7857  14
   7  -8  -7 48.4531 40.4604  24
   7  -8  -7 120.106 48.6307  33
   7  -8  -6 832.319 67.3393  30
  -7  -8   6 758.808 66.5943  29
   7  -8  -6 813.428 63.9062  14
   7  -8  -6 819.250 65.5756  24
   7  -8  -6 859.495 71.6020  33
  -7  -8   5 1289.95 82.0089  29
   7  -8  -5 1290.34 81.1548  14
   7  -8  -5 1380.69 82.7554  24
   7  -8  -5 1300.19 78.9873  30
   7  -8  -4 247.754 46.4568  30
  -7  -8   4 217.618 44.6790  29
   7  -8  -4 212.133 47.8678  14
  -7  -8   4 215.912 54.1100  19
  -7  -8   3-11.1625 34.0205  29
   7  -8  -3-64.6370 44.3667  14
   7  -8  -3-44.4589 38.6703  30
  -7  -8   3 34.9256 44.9753  19
   7  -8  -3 53.5249 37.0510  15
   7  -8  -2 227.482 42.1286  30
  -7  -8   2 173.722 38.5023  29
   7  -8  -2 98.0791 48.2558  14
   7  -8  -2 192.541 40.9497  12
  -7  -8   2 123.123 46.2892  19
   7  -8  -2 197.784 42.2178  15
   7  -8  -1 685.281 57.4235  30
  -7  -8   1 685.579 54.9202  29
   7  -8  -1 758.759 68.9137  14
   7  -8  -1 675.666 60.5978  12
   7  -8  -1 773.111 64.3209  15
   7  -8   0 1328.80 89.5713  14
   7  -8   0 1130.54 77.5545  15
   7  -8   0 1102.44 74.5694  12
  -7  -8   0 1018.08 75.3157  19
   7  -8   0 1187.59 67.6694  30
   7  -8   1 279.894 38.0843  30
  -7  -8  -1 388.636 55.3357   8
   7  -8   1 388.478 60.5031  14
   7  -8   1 400.863 53.4824  12
  -7  -8  -1 361.572 50.4169  19
   7  -8   2 524.677 62.4760  14
  -7  -8  -2 638.459 66.0106   8
   7  -8   2 675.140 64.0277  12
  -7  -8  -2 607.007 56.7691  19
  -7  -8  -3-62.2258 40.4833   8
   7  -8   3-0.93630 46.4070  14
   7  -8   3 32.4014 39.3144  12
  -7  -8  -3 6.61761 32.0917  19
   7  -8   4 533.573 59.3473  14
   7  -8   4 430.683 53.5314  12
  -7  -8  -4 479.587 56.1613   8
  -7  -8  -4 453.012 47.1522  19
  -7  -8  -5-4.10616 39.1594   8
   7  -8   5-18.4668 41.0248  14
   7  -8   5 23.1784 39.9780  12
  -7  -8  -6 60.0715 37.7047   8
   7  -8   6 33.6843 36.3629  14
   7  -8   6 83.3884 37.3634  12
  -7  -8  -7 549.346 50.3509   8
   7  -8   7 608.845 54.1733  12
  -7  -8  -8 1023.58 56.4031  27
   7  -8   8 1076.80 63.6081  12
  -7  -8  -9 1297.19 59.3468  27
   7  -8   9 1470.69 68.0114  12
   7   8  10 1262.01 59.3269  10
  -7  -9  12 108.784 23.4594  29
  -7  -9  12 105.681 23.3488  19
  -7  -9  11 139.665 27.7939  29
  -7  -9  11 168.478 28.9486  19
  -7  -9  10 93.6796 25.9912  29
  -7  -9  10 104.055 28.3338  19
  -7  -9   9 29.0106 25.1393  29
  -7  -9   9 66.7533 29.5038  19
  -7  -9   8 47.5987 26.8681  29
  -7  -9   8 95.1150 30.0323  19
  -7  -9   7 361.883 40.4012  29
  -7  -9   7 381.491 42.6351  19
  -7  -9   6 407.314 42.9973  29
   7  -9  -6 613.084 48.4693  30
  -7  -9   5 416.267 40.8135  29
   7  -9  -5 411.519 40.1579  14
   7  -9  -4 542.788 46.1142  14
  -7  -9   4 605.606 51.6851  19
   7  -9  -4 611.656 47.1503  30
   7  -9  -3 654.568 52.2293  14
  -7  -9   3 642.017 53.3000  19
   7  -9  -3 722.279 50.3429  30
   7  -9  -2 421.559 38.1101  30
   7  -9  -2 329.302 41.0147  14
  -7  -9   2 386.048 45.1246  19
  -7  -9   1 2618.40 103.592   8
   7  -9  -1 2524.70 101.096  14
  -7  -9   1 2722.14 102.593  19
   7  -9  -1 2407.44 90.2067  30
   7  -9   0 363.917 33.0353  30
  -7  -9   0 364.903 44.3555   8
   7  -9   0 368.548 43.9820  14
  -7  -9   0 353.089 40.3289  19
  -7  -9  -1 60.2921 33.4369   8
   7  -9   1 125.022 36.0515  14
  -7  -9  -1 41.2034 27.0635  19
  -7  -9  -2 236.405 37.9856   8
   7  -9   2 254.868 39.0862  14
  -7  -9  -3 94.1858 29.4992   8
  -7  -9  -3 16.8224 21.5141  20
  -7  -9  -4 163.032 30.3954   8
  -7  -9  -5 128.020 26.4839   8
  -8   0  27-21.0187 24.9065  26
  -8   0  26 124.532 36.1623  26
  -8   0  25-29.6158 38.1778  26
  -8   0  24 533.014 58.6061  26
  -8   0  24 430.327 48.9726  34
  -8   0  23-54.3218 38.4483  34
  -8   0  23 1.01441 48.7169  26
  -8   0  22 2026.69 111.393  26
  -8   0  22 1845.01 99.8568  34
  -8   0  21 15.0126 49.8171  26
  -8   0  21 22.9526 39.6630  18
  -8   0  21 15.8545 42.5555  34
  -8   0  20 12.6624 49.3882  26
  -8   0  20 11.0936 43.4948  34
  -8   0  19 68.9963 51.6519  26
  -8   0  19-6.20722 39.3430  34
  -8   0  18 24912.1 644.755  26
  -8   0  18 24173.6 637.706  34
  -8   0  17 19.3726 42.7020  26
  -8   0  17 14.7158 40.6193  34
  -8   0  16 2013.19 106.826  26
  -8   0  15 352.919 289.000   5
  -8   0  14 829.297 343.233   5
  -8   0  13-49.8712 194.051   5
  -8   0  12 343.063 204.795   5
  -8   0  11 155.552 203.461   5
  -8   0  10 1770.62 346.820   5
  -8   0   9-61.4213 146.236   5
   8   0  -8 20316.2 1126.67   1
  -8   0   8 19864.8 1067.33   5
   8   0  -7 158.193 180.100   1
  -8   0   7-62.1752 163.058   5
   8   0  -6 49392.2 1868.95   1
   8   0  -5-81.4133 157.362   1
   8   0  -4 76.6986 126.518   1
   8   0  -3 14.7939 143.725   1
   8   0  -2 62316.8 2249.47   6
   8   0  -2 62102.3 2063.15   1
   8   0  -1-23.2144 127.686   1
   8   0  -1 487.067 205.170   6
   8   0   0 104064. 3248.59   6
   8   0   1 6.64853 146.819   6
   8   0   2 3253.65 478.163   2
   8   0   2 3036.23 406.253   6
   8   0   3 203.202 192.941   2
   8   0   4 222.597 178.453   2
   8   0   5-92.2538 166.010   2
   8   0   6 10996.4 937.278   4
   8   0   6 9791.03 870.253   2
   8   0   7-122.909 205.658   4
   8   0   8 28397.9 1676.47   4
   8   0   8 26268.8 684.019  21
   8   0   9-4.02522 36.5772  13
   8   0   9 67.9829 49.0423  21
   8   0   9 57.9579 34.1468  10
   8   0  10 10516.0 317.467  13
   8   0  10 11271.7 338.560  21
   8   0  10 11007.4 319.521  10
   8   0  11-24.3674 40.2914  13
   8   0  11-1.14474 51.2432  21
   8   0  11 2.73125 38.8898  10
   8   0  12 557.242 73.2528  21
   8   0  12 639.835 64.6328  10
   8   0  13-54.8041 57.5603  21
   8   0  13 13.4405 38.9337  10
   8   0  14 1148.86 86.3738  32
   8   0  14 1267.11 94.4291  21
   8   0  14 1172.86 81.0730  10
  -8   0 -15-38.9453 44.6514  22
   8   0  15 52.6770 39.7660  10
   8   0  15-23.0335 37.4049  32
  -8   0 -16 1028.03 75.3931  22
   8   0  16 870.360 66.1582  10
   8   0  16 797.498 64.4524  32
  -8   0 -17 14.0747 39.6257  22
   8   0  18 7323.34 221.337  28
  -8   0 -18 8032.15 229.778  22
   8   0  19 54.0443 23.6055  28
  -8   0 -19 37.5052 26.6098  22
  -8   0 -20 273.227 27.6871  22
  -8   1  27 194.295 28.2249  26
  -8  -1  27 235.378 29.6631  26
  -8  -1  26 2525.24 100.786  26
  -8   1  26 2745.19 103.826  26
  -8  -1  25 3441.57 129.527  26
  -8   1  25 3556.15 130.842  26
  -8  -1  25 3136.15 125.702  34
  -8  -1  24 1364.94 83.9644  26
  -8   1  24 1215.45 80.3051  26
  -8  -1  24 1368.55 82.4229  34
  -8  -1  23 1667.51 95.1513  26
  -8   1  23 1688.69 99.5395  26
  -8  -1  23 1556.13 93.5934  34
  -8  -1  22 3577.73 152.214  26
  -8   1  22 3697.32 154.786  26
  -8  -1  22 3741.63 155.390  34
  -8   1  21 1227.65 91.6205  26
  -8  -1  21 1067.49 86.8307  26
  -8  -1  21 1226.86 89.2378  34
  -8  -1  20 5935.55 207.581  26
  -8   1  20 5392.29 203.474  26
  -8  -1  20 5434.80 206.890  34
  -8   1  19 1047.76 85.2070  26
  -8  -1  19 1095.74 87.2054  26
  -8  -1  19 1045.87 77.5562  18
  -8  -1  19 1109.73 86.2122  34
  -8  -1  18 5889.05 208.262  26
  -8  -1  18 5794.74 211.465  34
  -8  -1  18 5745.33 202.282  18
  -8  -1  17 4357.62 168.478  18
  -8  -1  17 4365.72 173.799  34
  -8  -1  17 4581.58 175.140  26
  -8  -1  16 6015.62 206.416  26
  -8  -1  16 5814.49 206.518  34
  -8  -1  16 5907.45 203.103  18
  -8   1  13 392.588 274.252   5
   8  -1 -12 10526.9 914.395   1
  -8   1  12 10913.1 913.981   5
   8  -1 -11 17526.1 1150.84   1
  -8   1  11 14518.0 1029.20   5
   8  -1 -10 12176.3 932.557   1
  -8   1  10 12314.2 893.926   5
   8  -1  -9 12489.4 906.651   1
  -8   1   9 12356.2 844.357   5
   8  -1  -8 2541.29 364.489   2
   8  -1  -8 2852.97 428.948   1
   8  -1  -7 7179.22 631.337   2
  -8   1   7 7695.64 597.979   5
   8  -1  -7 8563.27 716.294   1
   8   1  -6-131.726 136.373   1
   8  -1  -6-70.0548 137.351   2
   8  -1  -6-5.37344 174.825   6
   8  -1  -6-52.0468 152.726   1
   8   1  -5 645.614 208.207   1
   8  -1  -5 104.828 150.047   2
   8  -1  -5 243.139 165.139   1
   8  -1  -5 374.132 211.368   6
   8   1  -4 57.0074 111.511   1
   8  -1  -4-85.1695 147.920   1
   8  -1  -4 58.0656 170.748   2
   8  -1  -4 5.19818 170.266   6
   8  -1  -3 11579.3 847.856   2
   8  -1  -3 11897.8 863.007   6
   8  -1  -3 11284.1 773.589   1
   8  -1  -2 93545.6 3107.19   2
   8  -1  -2 96231.7 3112.99   6
   8  -1  -2 91413.7 2936.20   1
   8  -1  -1 36821.9 1665.85   2
   8  -1  -1 36294.3 1625.21   6
   8  -1   0 73337.2 2650.28   2
   8  -1   0 72232.1 2571.46   6
   8   1   0 72776.2 2452.52   6
   8  -1   1 420.980 211.075   2
   8  -1   1 578.954 253.938   6
   8   1   1 469.214 190.699   6
   8  -1   2 7126.49 616.191   4
   8  -1   2 6817.88 696.990   2
   8  -1   2 6344.39 622.240   6
   8  -1   3 12645.4 873.161   4
   8  -1   3 12061.1 944.817   2
   8  -1   4 6628.76 655.202   4
   8  -1   4 6290.44 683.187   2
   8  -1   5 9905.71 840.348   4
   8  -1   5 8737.43 823.211   2
   8   1   5 7544.35 739.535   2
   8  -1   6 227.866 186.461   2
   8   1   6 142.568 189.315   2
   8  -1   6-33.8184 214.452   4
   8  -1   7-132.437 244.529   4
   8  -1   7 195.133 270.500   2
   8   1   8 1051.90 74.5425  13
   8  -1   8 1104.40 360.233   4
   8  -1   8 1232.54 86.2570  21
   8   1   8 1043.17 80.5334  21
   8   1   8 1033.81 72.0953  10
   8   1   9 76.9664 44.0913  13
   8  -1   9 122.245 50.3036  21
   8   1   9 107.099 45.6115  21
   8   1   9 101.321 36.9561  10
   8   1  10 813.654 71.7037  13
   8  -1  10 923.422 83.0162  21
   8   1  10 788.838 76.7830  21
   8  -1  10 886.418 67.1275  10
   8   1  10 792.592 69.4434  10
   8   1  11 6488.69 223.111  13
   8  -1  11 6907.13 239.068  21
   8   1  11 6536.13 231.061  21
   8  -1  11 6188.20 216.574  10
   8   1  11 6866.74 223.652  10
   8   1  12 2244.07 116.119  13
   8  -1  12 2286.01 123.729  21
   8   1  12 2189.87 121.195  21
   8  -1  12 2306.69 111.264  10
   8   1  12 2000.05 109.634  10
   8  -1  13 3558.39 158.833  21
   8   1  13 3762.70 157.607  21
   8  -1  13 3407.55 143.435  10
   8   1  13 3547.29 147.644  10
   8  -1  14 4547.86 180.815  21
   8   1  14 4302.19 173.642  21
   8   1  14 4567.92 170.512  10
   8  -1  14 4585.61 182.233  32
  -8  -1 -15 2240.99 116.154  22
  -8   1 -15 2266.69 117.234  22
   8   1  15 2458.20 114.173  10
   8  -1  15 2176.38 115.470  32
  -8  -1 -16 7452.39 234.960  22
  -8   1 -16 7284.07 233.940  22
   8   1  16 7229.09 227.246  10
   8  -1  16 7111.33 234.548  32
   8  -1  17 943.470 66.6881  32
  -8  -1 -17 944.780 67.4004  22
  -8   1 -17 882.992 67.2338  22
   8   1  17 1059.06 68.5450  10
  -8  -1 -18 485.033 46.5491  22
  -8   1 -18 390.037 42.9620  22
   8  -1  18 402.432 41.4872  32
   8   1  19 825.055 51.2607  28
  -8  -1 -19 783.692 49.2515  22
  -8   1 -19 730.170 48.2406  22
  -8   2  27 1747.19 68.7988  26
  -8  -2  26 703.552 47.5171  26
  -8   2  26 669.138 48.9409  26
  -8  -2  25 2931.16 114.541  26
  -8   2  25 3108.19 117.804  26
  -8  -2  25 2840.66 117.389  34
  -8  -2  24 785.259 63.0710  26
  -8   2  24 791.170 65.4658  26
  -8  -2  24 793.872 67.7820  34
  -8  -2  23 2825.13 131.283  34
  -8  -2  23 3051.87 130.257  26
  -8   2  23 3049.53 131.072  26
  -8  -2  22 171.158 52.5436  26
  -8   2  22 275.327 60.5119  26
  -8  -2  22 207.522 53.4825  34
  -8  -2  21 437.015 68.0194  34
  -8  -2  21 290.229 58.2784  26
  -8   2  21 291.308 59.1542  26
  -8  -2  20 393.922 63.2895  26
  -8  -2  20 366.273 66.2294  34
  -8  -2  19 198.732 60.5253  34
  -8  -2  19 87.0259 48.0833  26
  -8  -2  18 78.6501 45.7664  26
  -8  -2  18 189.747 55.2167  34
  -8  -2  18 95.0568 41.6822  18
  -8  -2  17 5577.98 201.854  26
  -8  -2  17 5362.41 192.227  18
  -8  -2  17 5568.53 206.297  34
  -8  -2  16 11416.0 334.330  26
  -8  -2  16 10633.6 323.711  18
  -8  -2  16 11437.2 340.121  34
  -8  -2  15 12921.7 364.460  26
  -8  -2  15 12470.1 359.642  18
  -8  -2  15 12518.7 369.581  34
   8  -2 -14 9863.42 948.916   1
  -8   2  14 9134.61 910.370   5
   8  -2 -13 2116.19 447.577   1
   8  -2 -13 1134.11 316.276   6
  -8   2  13 2688.47 512.016   5
   8  -2 -12 1519.81 358.459   6
   8  -2 -12 1546.95 386.936   1
  -8   2  12 1976.68 413.363   5
   8  -2 -11 7970.66 799.378   1
   8  -2 -11 7265.74 731.191   6
  -8   2  11 7291.93 725.496   5
   8  -2 -10 6422.41 694.169   1
   8  -2 -10 5470.67 621.512   6
  -8   2  10 6163.45 637.247   5
   8  -2  -9 24211.2 1377.22   1
   8  -2  -9 23281.7 1337.26   6
  -8   2   9 24023.3 1268.06   5
   8  -2  -8 570.875 186.033   2
   8  -2  -8 631.030 256.586   6
   8  -2  -8 618.750 245.199   1
  -8   2   8 1056.55 271.407   5
   8  -2  -7 14225.2 925.244   2
   8  -2  -7 14791.4 1025.12   6
   8  -2  -7 15381.1 1022.97   1
   8  -2  -6 412.945 216.403   2
   8  -2  -6 586.604 257.682   1
   8  -2  -6 362.585 233.425   6
   8  -2  -5 7596.23 675.556   2
   8  -2  -5 9109.88 790.684   6
   8  -2  -5 7644.34 691.051   1
   8  -2  -4 9262.41 770.376   2
   8  -2  -4 9424.72 792.354   6
   8  -2  -4 8600.86 737.177   1
   8  -2  -3 9562.69 799.029   2
   8  -2  -3 10012.9 830.768   6
   8  -2  -3 10135.3 791.241   1
   8  -2  -2 6630.87 671.026   2
   8  -2  -2 7077.08 695.000   6
   8  -2  -1 233.642 156.649   2
   8  -2  -1 406.751 225.586   6
   8  -2   0 10114.8 853.132   2
   8  -2   0 9832.60 819.493   6
   8  -2   1 14993.9 1077.53   2
   8  -2   2 440.671 264.706   2
   8  -2   3 5836.40 686.098   2
   8  -2   4 6187.00 712.651   2
   8  -2   5 2384.03 484.352   2
   8  -2   6 1195.70 358.866   2
   8  -2   7 2818.42 128.037  25
   8  -2   7 2349.10 466.128   4
   8  -2   7 3054.45 134.530  21
   8   2   7 2918.19 129.677  13
   8  -2   7 2622.65 511.148   2
   8  -2   7 2966.36 128.153  16
   8   2   8 49.1630 44.9633  13
   8  -2   8 24.0642 43.8236  21
   8   2   8 98.7576 41.1829  21
   8   2   8 30.6453 35.9091  10
   8   2   9 412.675 58.9326  13
   8  -2   9 234.485 56.1109  21
   8   2   9 353.691 54.0119  21
   8   2   9 313.714 48.5164  10
   8   2  10 88.8319 47.6080  13
   8  -2  10 86.5306 47.4218  21
   8   2  10 52.4969 43.6866  21
   8   2  10 129.569 45.1581  10
   8   2  11 1487.75 99.3238  13
   8  -2  11 1594.70 105.658  21
   8   2  11 1619.60 97.3895  21
   8   2  11 1527.98 92.6200  10
   8   2  12 44.3498 48.7912  13
   8  -2  12-30.1130 52.0307  21
   8   2  12-7.92108 41.9676  21
   8   2  12 57.5622 45.1850  10
   8   2  13 2773.79 128.930  13
   8  -2  13 2534.48 128.202  21
   8   2  13 2416.53 119.454  21
   8   2  13 2540.63 121.107  10
   8  -2  13 2664.35 138.748  32
  -8  -2 -14 913.375 75.5983  22
  -8   2 -14 930.634 74.2871  22
   8   2  14 948.510 74.7587  10
   8  -2  14 1068.38 86.0991  32
  -8  -2 -15 90.8686 38.1047  22
  -8   2 -15 67.4110 38.3912  22
   8   2  15-5.37699 39.4812  10
   8  -2  15 79.3106 52.5499  32
  -8  -2 -16-9.91568 33.6558  22
  -8   2 -16 20.4865 33.5659  22
   8   2  16 42.2834 40.4739  10
   8  -2  16 28.2645 44.3716  32
   8  -2  17 429.646 51.8035  32
  -8  -2 -17 448.907 46.4464  22
  -8   2 -17 494.020 47.6503  22
   8   2  17 444.881 47.8154  10
  -8  -2 -18 1656.55 75.1828  22
  -8   2 -18 1659.03 75.5734  22
  -8  -2 -18 1881.88 78.7028  11
   8   2  18 1836.76 79.2943  10
   8  -2  18 1607.22 79.4445  32
  -8  -2 -19 681.722 40.8075  22
  -8   2 -19 730.637 42.3881  22
   8   2  19 743.828 47.6802  28
  -8  -2 -19 872.388 46.4559  11
  -8  -3  26 211.826 27.6426  26
  -8   3  26 224.181 30.1559  26
  -8  -3  25 101.344 31.7729  26
  -8   3  25 85.6773 34.0038  26
  -8  -3  24 1688.62 85.2049  26
  -8   3  24 1877.06 89.2731  26
  -8  -3  23 1026.24 71.5047  26
  -8   3  23 1068.30 75.9039  26
  -8  -3  23 993.982 79.0075  34
  -8  -3  22 1228.04 92.2499  34
  -8   3  22 1366.82 89.3588  26
  -8  -3  22 1322.49 85.3355  26
  -8  -3  21 9343.48 289.047  26
  -8  -3  21 9255.52 295.275  34
  -8  -3  20 3535.46 149.110  26
  -8  -3  20 3263.58 154.438  34
  -8  -3  19 2928.06 137.849  26
  -8  -3  19 2697.71 139.485  34
  -8  -3  18 347.253 67.3739  34
  -8  -3  18 176.645 52.6299  26
  -8  -3  17 2051.60 118.768  34
  -8  -3  17 2046.69 113.896  26
  -8  -3  17 2074.09 104.840  18
  -8  -3  17 1994.39 105.285  31
  -8  -3  16 1724.81 102.830  26
   8  -3 -16 1724.05 96.1392  20
  -8  -3  16 1585.17 92.5085  18
  -8  -3  16 1445.23 100.737  34
  -8  -3  16 1589.68 95.4193  31
  -8  -3  15 50.8654 43.8589  26
   8  -3 -15-14.1403 39.3995  20
  -8  -3  15 4.77090 39.0213  18
  -8  -3  15 25.9195 46.8538  34
  -8  -3  15 17.4887 42.6002  31
  -8  -3  14 2566.78 129.207  34
  -8  -3  14 2698.18 126.546  26
   8  -3 -14 2868.99 121.197  20
  -8  -3  14 2682.35 122.124  18
  -8  -3  14 2581.85 120.005  31
  -8  -3  13 71.8043 39.8895  26
   8  -3 -13 76.0471 35.4703  20
  -8   3  13 27.0046 199.601   5
  -8  -3  13 106.704 42.4403  18
  -8  -3  13 101.350 50.3525  34
  -8   3  12 14008.8 1109.03   5
   8  -3 -12 14854.6 1172.90   1
   8  -3 -11 237.092 253.250   1
   8  -3 -11 156.468 184.643   6
  -8   3  11 436.902 263.353   5
   8  -3 -10 187.458 205.263   1
   8  -3 -10 76.6870 184.373   6
  -8   3  10-180.692 194.812   5
   8  -3  -9 9045.30 851.346   6
   8  -3  -9 9915.35 888.317   1
   8  -3  -8 7689.14 767.433   6
   8  -3  -8 6907.90 730.912   1
   8  -3  -7 19611.8 1173.07   2
   8  -3  -7 22328.5 1333.38   6
   8  -3  -7 20731.6 1301.77   1
   8  -3  -6 5180.35 628.082   6
   8  -3  -6 4238.99 571.336   1
   8  -3  -6 3324.20 485.142   2
   8  -3  -5 14059.0 1035.98   6
   8  -3  -5 12863.4 957.326   2
   8  -3  -5 11658.7 947.069   1
   8  -3  -4 693.878 266.222   2
   8  -3  -4 696.136 290.088   1
   8  -3  -4 759.763 291.261   6
   8  -3  -3 3632.84 506.656   6
   8  -3  -3 2816.10 479.045   2
   8  -3  -2 2155.77 415.753   2
   8  -3  -1 2449.77 460.592   2
   8  -3   0 7522.51 772.159   2
   8  -3   1 125.245 172.886   2
   8  -3   2 6197.17 739.282   2
   8  -3   3 1245.68 357.693   2
   8  -3   4 2646.79 517.139   2
   8  -3   5 924.851 72.3650  25
   8   3   5 851.291 72.2752  13
   8  -3   5 936.671 334.903   2
   8  -3   6 2362.70 110.957  15
[truncated: 232,991 more chars]
