# Supplementary material for: Crystal structure of ({4-[(4-bromo­phen­yl)ethyn­yl]-3,5-di­ethyl­phen­yl}ethyn­yl)triiso­propyl­silane
Source: Acta Crystallogr E Crystallogr Commun. 2015 Apr 18;71(Pt 5):o321–2. doi: 10.1107/S2056989015007252 (PMC4420139; doi:10.1107/S2056989015007252)
Supplement: Supplementary file 2 [file e-71-0o321-Isup2.hkl]

#
# h,k,l, Fc-squared, Fo-squared, sigma(Fo-squared), status flag
#
data_I
_shelx_title ' GraemeGM333'
_shelx_refln_list_code          4
_shelx_F_calc_maximum      413.38
_exptl_crystal_F_000      1040.00
_reflns_d_resolution_high  0.8093

loop_
 _space_group_symop_operation_xyz
 'x, y, z'
 '-x+1/2, y+1/2, -z+1/2'
 '-x, -y, -z'
 'x-1/2, -y-1/2, z-1/2'

_cell_length_a    14.9043
_cell_length_b     8.5019
_cell_length_c    22.6111
_cell_angle_alpha  90.000
_cell_angle_beta  108.279
_cell_angle_gamma  90.000

_shelx_F_squared_multiplier     1.000

loop_
 _refln_index_h
 _refln_index_k
 _refln_index_l
 _refln_F_squared_calc
 _refln_F_squared_meas
 _refln_F_squared_sigma
 _refln_observed_status
   2   0   0       2553.65       2567.28        82.76 o
   4   0   0     170885.80     177490.67      4088.59 o
   6   0   0       3379.70       2904.45        98.18 o
   8   0   0      17658.94      18470.41       576.60 o
  10   0   0       6217.41       5910.20       298.77 o
  12   0   0       1225.75       1251.20        38.73 o
  14   0   0        752.09        819.94        31.23 o
  16   0   0        164.02        159.80        12.59 o
   1   1   0        783.07        697.77        35.32 o
   2   1   0       2897.13       2732.22        91.31 o
   3   1   0         91.75        151.22        10.58 o
   4   1   0      11713.91      12733.57       150.10 o
   5   1   0       4097.38       4709.67        89.04 o
   6   1   0       1166.27        964.87        62.29 o
   7   1   0       3146.93       3382.05       101.18 o
   8   1   0      12410.66      12916.65       261.74 o
   9   1   0         56.07         22.59        18.90 o
  10   1   0        341.78        213.36        63.82 o
  11   1   0       2095.49       2228.40        47.63 o
  12   1   0       2373.39       2527.36        35.53 o
  13   1   0         49.99         64.57         5.24 o
  14   1   0         36.84         31.70         4.52 o
  15   1   0          1.99          6.45         6.06 o
  16   1   0        463.93        488.64        11.78 o
  17   1   0        236.21        222.46         9.64 o
   0   2   0       5318.00       5183.22       124.33 o
   1   2   0        441.81        310.30        25.26 o
   2   2   0          6.30         26.01        15.32 o
   3   2   0       3538.18       3518.56        99.46 o
   4   2   0       1764.23       1792.30        68.50 o
   5   2   0          5.04         12.58        12.87 o
   6   2   0       3079.39       3053.89        91.79 o
   7   2   0       2686.00       2521.65       118.43 o
   8   2   0       1657.47       1769.59       104.90 o
   9   2   0        772.69        701.40        88.03 o
  10   2   0        614.06        666.38       106.09 o
  11   2   0        768.67        726.52        16.65 o
  12   2   0        332.56        367.99        11.63 o
  13   2   0         61.51         62.07         5.57 o
  14   2   0         13.20         13.87         5.23 o
  15   2   0          9.72          9.86         3.58 o
  16   2   0         48.90         46.53         5.20 o
  17   2   0         23.95         41.91         5.54 o
   1   3   0       7503.99       7977.58       135.35 o
   2   3   0       1241.01       1513.49        55.85 o
   3   3   0        254.21        266.51        29.50 o
   4   3   0        850.62       1001.53        57.45 o
   5   3   0      13890.66      14533.41       482.32 o
   6   3   0        602.64        653.50        86.72 o
   7   3   0         15.54         15.42        33.42 o
   8   3   0       1349.57       1335.18       137.05 o
   9   3   0       1341.87       1070.50       135.22 o
  10   3   0        194.98        233.03         8.83 o
  11   3   0        607.19        544.96        12.26 o
  12   3   0        128.48        139.41         7.93 o
  13   3   0         35.31         32.20         4.15 o
  14   3   0          4.61          6.12         3.68 o
  15   3   0        460.87        456.38        11.49 o
  16   3   0         89.34         82.29         6.43 o
   0   4   0       4834.20       5606.26       238.68 o
   1   4   0        359.38        414.31        44.77 o
   2   4   0        898.62        761.88        40.17 o
   3   4   0       1742.53       1659.60        69.30 o
   4   4   0       4308.08       3984.21       216.87 o
   5   4   0         38.00         56.57        36.54 o
   6   4   0        104.16         49.12        36.89 o
   7   4   0        574.43        397.39        77.09 o
   8   4   0        256.59         98.32        46.83 o
   9   4   0          4.65          7.37         3.59 o
  10   4   0        109.62         88.94         4.86 o
  11   4   0          0.15          3.32         4.13 o
  12   4   0         95.82         94.35         5.78 o
  13   4   0        635.93        662.77        11.84 o
  14   4   0         52.03         63.07         4.73 o
  15   4   0         32.21         34.43         4.06 o
  16   4   0         16.65         11.72         4.18 o
   1   5   0          2.62         17.46        18.40 o
   2   5   0        243.61        117.98        44.74 o
   3   5   0        119.93        159.80        36.07 o
   4   5   0       1832.58       1673.40       106.26 o
   5   5   0          5.24         13.53        23.83 o
   6   5   0        800.36        604.00       106.18 o
   7   5   0         11.08         10.68         3.60 o
   8   5   0         62.81         59.48         4.45 o
   9   5   0         31.03         29.65         4.06 o
  10   5   0         84.00         98.22         5.41 o
  11   5   0         37.79         39.93         4.71 o
  12   5   0         20.75         27.94         4.72 o
  13   5   0         17.03         14.82         4.90 o
  14   5   0        516.59        515.96        11.76 o
  15   5   0        115.01        110.00         4.84 o
   0   6   0        200.16        172.96        55.64 o
   1   6   0         31.62         30.17        45.07 o
   2   6   0         64.42         72.81        52.15 o
   3   6   0       1375.22       1252.60       136.98 o
   4   6   0        191.28        171.11         9.29 o
   5   6   0         29.89         20.41         3.16 o
   6   6   0        574.84        521.56        11.88 o
   7   6   0       1068.65       1057.32        18.49 o
   8   6   0          0.09          4.29         5.07 o
   9   6   0         12.62         10.37         4.92 o
  10   6   0        140.06        125.70         5.89 o
  11   6   0         64.24         60.63         4.30 o
  12   6   0         10.52         14.81         5.68 o
  13   6   0        275.00        280.79         6.92 o
  14   6   0         17.23         19.31         4.36 o
   1   7   0        131.49        141.90         4.26 o
   2   7   0        174.85        176.74         4.88 o
   3   7   0         17.23         27.34         3.80 o
   4   7   0        638.22        593.52        10.77 o
   5   7   0        208.96        214.42        19.49 o
   6   7   0        562.77        554.07         9.94 o
   7   7   0        186.46        178.53         6.72 o
   8   7   0         12.00          8.59         3.71 o
   9   7   0         30.12         30.04         4.17 o
  10   7   0         45.12         43.86         4.08 o
  11   7   0        114.01        106.88         4.36 o
  12   7   0         28.49         27.19         3.54 o
  13   7   0          1.41          9.69         4.15 o
   0   8   0        205.83        203.36        17.50 o
   1   8   0        877.10        786.49        12.38 o
   2   8   0          2.85          6.19         3.57 o
   3   8   0        293.13        276.70         7.63 o
   4   8   0        338.74        332.52         8.41 o
   5   8   0         37.83         31.86         6.12 o
   6   8   0          2.44         -0.59         3.26 o
   7   8   0        214.66        204.58         7.42 o
   8   8   0         78.89         80.74         4.21 o
   9   8   0         34.79         48.69         3.25 o
  10   8   0         15.22         17.39         3.13 o
  11   8   0        466.62        463.20        16.39 o
   1   9   0         43.44         41.81         4.28 o
   2   9   0         98.97        100.79         6.21 o
   3   9   0         32.01         39.54         4.62 o
   4   9   0          1.03         -2.37         3.95 o
   5   9   0          3.45         -2.18         3.61 o
   6   9   0         32.40         21.55         3.87 o
   7   9   0         59.07         64.35         3.51 o
   8   9   0         99.65         87.40         4.30 o
   0  10   0         19.98         14.67         3.41 o
   1  10   0         32.38         39.32         5.50 o
   2  10   0         21.20          7.42         3.01 o
   3  10   0         15.72          6.21         2.97 o
   4  10   0          2.50          5.18         2.79 o
   5  10   0         41.78         24.40         4.47 o
 -17   0   1        331.08        329.34        14.91 o
 -15   0   1       2766.77       2863.57        77.72 o
 -13   0   1       1370.47       1395.85        62.60 o
 -11   0   1       5057.24       5282.97       113.22 o
  -9   0   1      19473.65      19615.58       629.35 o
  -7   0   1       9948.33      11740.04       268.50 o
  -5   0   1      49453.63      51784.38      1254.21 o
  -3   0   1      25712.68      30001.96       509.19 o
   1   0   1        866.68        887.16        34.36 o
   3   0   1       2080.07       2019.22        86.86 o
   5   0   1       3695.67       3672.59       155.90 o
   7   0   1       2043.11       2547.54       147.47 o
   9   0   1        289.87        299.89        74.63 o
  11   0   1        785.47        756.26        20.23 o
  13   0   1        197.65        194.24        10.09 o
  15   0   1        999.55       1066.01        33.61 o
  17   0   1         15.89         17.31         5.01 o
 -17   1   1         41.52         43.53         6.16 o
 -16   1   1        110.61        127.32         6.12 o
 -15   1   1         31.88         28.09         4.06 o
 -14   1   1        226.35        237.91         7.91 o
 -13   1   1         94.24         86.35         6.73 o
 -12   1   1         44.02         64.94         7.94 o
 -11   1   1        123.63        130.83         8.28 o
 -10   1   1        124.28        133.63        29.62 o
  -9   1   1        186.89        223.66        33.75 o
  -8   1   1       6496.93       6487.91       206.47 o
  -7   1   1       2617.35       2381.09        77.09 o
  -6   1   1       2351.57       2421.60        63.55 o
  -5   1   1       3091.17       3287.26        58.85 o
  -4   1   1        111.85         77.37         8.92 o
  -3   1   1      15528.46      16214.22       243.16 o
  -2   1   1        332.53        445.40        20.68 o
  -1   1   1      14365.63      14966.51       185.46 o
   0   1   1       1177.30       1254.63        29.32 o
   1   1   1       2974.83       2827.47        96.73 o
   2   1   1      19533.32      21089.57       375.28 o
   3   1   1      14618.92      15898.42       301.16 o
   4   1   1        676.82        598.95        32.27 o
   5   1   1         39.00          7.30        18.24 o
   6   1   1       3490.04       3662.90       129.03 o
   7   1   1       7408.72       7624.91       147.21 o
   8   1   1        104.50         85.88        21.94 o
   9   1   1        966.37        898.29       134.76 o
  10   1   1         74.20         57.42        34.38 o
  11   1   1        400.01        426.48        10.29 o
  12   1   1        537.83        574.42        11.09 o
  13   1   1        533.18        587.46        16.18 o
  14   1   1        316.18        372.94        13.82 o
  15   1   1         30.59         28.79         4.10 o
  16   1   1          4.74         10.36         4.56 o
  17   1   1          7.55         15.93         3.31 o
 -17   2   1          7.59          4.27         3.95 o
 -16   2   1        206.62        199.42         5.36 o
 -15   2   1        169.23        166.98         5.66 o
 -14   2   1        356.11        371.36         9.74 o
 -13   2   1        399.01        441.88        11.05 o
 -12   2   1        285.33        266.47         9.95 o
 -11   2   1         92.65        107.20        11.56 o
 -10   2   1          1.39         -7.31        30.18 o
  -9   2   1        482.08        430.08        56.71 o
  -8   2   1         26.95         54.06        22.84 o
  -7   2   1        934.69        892.31        68.82 o
  -6   2   1       4060.80       3800.18       111.13 o
  -5   2   1       2399.77       2644.25        55.99 o
  -4   2   1        168.16        115.27        13.77 o
  -3   2   1      11105.83      11771.34       170.95 o
  -2   2   1      25956.62      26332.92       384.34 o
  -1   2   1       1268.90       1319.46        36.30 o
   0   2   1       8504.27       8535.36       147.51 o
   1   2   1        743.52        883.11        42.22 o
   2   2   1      22408.17      22993.54       424.20 o
   3   2   1        827.70        859.45        46.72 o
   4   2   1       2377.13       2270.32        84.22 o
   5   2   1       1357.09       1355.61        65.53 o
   6   2   1       2312.63       2120.80        77.18 o
   7   2   1       2622.12       2792.70       126.70 o
   8   2   1       2989.20       2661.28       191.25 o
   9   2   1         62.03         81.95        33.35 o
  10   2   1        494.99        512.94        15.95 o
  11   2   1         37.78         41.58         5.32 o
  12   2   1        439.06        434.48        10.27 o
  13   2   1         11.75          4.79         6.16 o
  14   2   1        565.93        576.97        13.80 o
  15   2   1         20.49         20.18         3.15 o
  16   2   1        112.45        129.37         6.53 o
 -16   3   1          1.38          5.99         2.37 o
 -15   3   1         82.23         75.79         4.10 o
 -14   3   1       1287.70       1353.18        30.47 o
 -13   3   1        200.14        255.06         7.42 o
 -12   3   1          4.60          4.32         4.24 o
 -11   3   1         20.13         14.47         4.84 o
 -10   3   1       5423.89       5627.91        81.76 o
  -9   3   1        378.48        327.96        75.04 o
  -8   3   1        445.18        434.81        81.75 o
  -7   3   1        780.39        616.07        88.94 o
  -6   3   1       5959.77       6210.28       281.21 o
  -5   3   1       1201.75       1359.66       112.64 o
  -4   3   1       5471.60       5017.87       197.61 o
  -3   3   1       4078.98       4313.69       187.64 o
  -2   3   1       1573.10       1600.11        56.06 o
  -1   3   1       6047.61       6366.13       134.09 o
   0   3   1      14668.71      15370.73       258.05 o
   1   3   1         79.51         52.53        13.52 o
   2   3   1       1252.81       1445.03        56.14 o
   3   3   1       4341.02       4333.13       132.53 o
   4   3   1        396.53        300.37        56.99 o
   5   3   1        614.87        493.73        75.28 o
   6   3   1       2046.88       2007.65       152.61 o
   7   3   1       1344.13       1229.25       127.11 o
   8   3   1          7.82         22.23        30.69 o
   9   3   1        189.77        278.63        76.04 o
  10   3   1       1101.76       1180.56        19.72 o
  11   3   1         14.35         24.03         5.47 o
  12   3   1         12.96         14.73         4.51 o
  13   3   1        255.44        262.57         7.46 o
  14   3   1         15.55         12.67         3.19 o
  15   3   1         93.84         93.40         4.57 o
  16   3   1         94.40         77.97        14.12 o
 -16   4   1        136.39        118.09         4.37 o
 -15   4   1         17.36         29.74         3.10 o
 -14   4   1          7.20          5.21         3.36 o
 -13   4   1        513.83        571.89        11.00 o
 -12   4   1         75.66         81.35         7.30 o
 -11   4   1        942.62       1001.54        15.95 o
 -10   4   1         61.47         46.66         4.08 o
  -9   4   1       1846.78       1854.38        31.96 o
  -8   4   1        280.15        273.26        75.73 o
  -7   4   1       1540.89       1518.00       147.07 o
  -6   4   1        815.44        810.20       102.19 o
  -5   4   1        839.48        768.94        93.73 o
  -4   4   1          3.34         41.73        33.41 o
  -3   4   1         97.80         51.24        21.58 o
  -2   4   1       4984.65       5254.35       135.30 o
  -1   4   1       1413.99       1203.84        71.32 o
   0   4   1          1.56         -2.44        16.93 o
   1   4   1         97.45         40.13        17.81 o
   2   4   1       7467.00       7868.37       181.26 o
   3   4   1        220.38        208.02        26.96 o
   4   4   1        682.09        752.80        58.79 o
   5   4   1        648.55        585.58        84.24 o
   6   4   1        132.88        191.01        56.09 o
   7   4   1       1313.60       1167.50       131.84 o
   8   4   1       2727.10       2517.35       206.37 o
   9   4   1        248.19        264.83         8.16 o
  10   4   1       1122.71       1189.42        20.04 o
  11   4   1        658.98        670.96        20.17 o
  12   4   1         53.31         51.64         4.52 o
  13   4   1          5.60          6.89         3.81 o
  14   4   1         30.69         26.19         3.91 o
  15   4   1        104.11        114.31         5.97 o
 -15   5   1         12.53         18.35         3.00 o
 -14   5   1        164.23        158.79         5.66 o
 -13   5   1         72.79         66.21         5.16 o
 -12   5   1          7.49          7.93         3.56 o
 -11   5   1        247.79        267.60         7.69 o
 -10   5   1         11.32         12.62         3.77 o
  -9   5   1       1063.10        984.61        16.01 o
  -8   5   1         19.07         30.17         3.85 o
  -7   5   1          1.36          4.85         4.17 o
  -6   5   1        188.64        265.91        47.00 o
  -5   5   1        766.27        757.25        73.55 o
  -4   5   1        207.08        208.07        39.32 o
  -3   5   1        987.50        942.92        74.81 o
  -2   5   1          5.79         21.35        33.15 o
  -1   5   1       1035.01        960.95        72.45 o
   0   5   1        258.54        230.82        39.39 o
   1   5   1       1036.17        848.71        96.38 o
   2   5   1        160.67        177.11        51.41 o
   3   5   1        320.73        364.22        80.95 o
   4   5   1        533.31        448.31        56.57 o
   5   5   1        556.43        570.84        64.64 o
   6   5   1        294.06        303.21        50.98 o
   7   5   1        276.10        289.43         8.54 o
   8   5   1        335.64        346.63         8.52 o
   9   5   1        640.87        648.40        12.22 o
  10   5   1        165.42        177.46         6.47 o
  11   5   1        163.00        181.62         6.45 o
  12   5   1        274.04        273.55         8.41 o
  13   5   1          1.85          1.46         3.75 o
  14   5   1          1.29          2.44         3.87 o
  15   5   1        304.16        284.85         8.34 o
 -14   6   1         83.66         96.65         3.69 o
 -13   6   1          2.35         -0.51         3.65 o
 -12   6   1        520.19        558.57        11.38 o
 -11   6   1         16.28         13.63         3.44 o
 -10   6   1         30.76         29.14         3.97 o
  -9   6   1         40.51         29.69         4.65 o
  -8   6   1        104.09        109.56         5.29 o
  -7   6   1          6.15          6.64         3.24 o
  -6   6   1         25.78         32.57         3.31 o
  -5   6   1        112.18        104.07         4.36 o
  -4   6   1        603.54        436.22        87.64 o
  -3   6   1        216.62        248.95        67.73 o
  -2   6   1       2889.50       2825.46       206.22 o
  -1   6   1         17.32         -1.38        23.54 o
   0   6   1         38.77         86.65        35.54 o
   1   6   1          3.01         -8.84        25.87 o
   2   6   1        307.28        267.81        72.05 o
   3   6   1        582.12        735.23       107.62 o
   4   6   1        342.91        380.63         8.57 o
   5   6   1        120.98        123.00         6.01 o
   6   6   1         31.09         36.32         5.56 o
   7   6   1        120.13        124.84         7.40 o
   8   6   1       1406.28       1410.08        27.34 o
   9   6   1         28.79         31.34         4.06 o
  10   6   1         54.45         57.83         4.31 o
  11   6   1        236.79        244.58         9.12 o
  12   6   1        294.03        314.05         9.48 o
  13   6   1          1.44          3.61         3.59 o
  14   6   1         35.98         33.07         4.30 o
 -13   7   1         51.13         57.44         4.10 o
 -12   7   1          0.04         -2.08         2.68 o
 -11   7   1        121.77        134.30         5.11 o
 -10   7   1         97.34         98.23         5.00 o
  -9   7   1         54.16         53.75         4.55 o
  -8   7   1         21.55         19.59         3.66 o
  -7   7   1         15.19         14.54         3.40 o
  -6   7   1          4.05          7.82         3.16 o
  -5   7   1         47.06         50.68         4.08 o
  -4   7   1        884.45        845.52        14.28 o
  -3   7   1        139.17        113.12         4.72 o
  -2   7   1         49.44         47.44         3.43 o
  -1   7   1        203.13        227.45         5.32 o
   0   7   1       1125.54       1109.59        13.39 o
   1   7   1       1002.97        947.38        11.34 o
   2   7   1        360.68        346.64         7.17 o
   3   7   1        594.75        582.87        10.37 o
   4   7   1        734.11        708.13        12.07 o
   5   7   1         84.27         97.69         4.70 o
   6   7   1        223.64        228.00         7.71 o
   7   7   1         55.19         78.45        10.74 o
   8   7   1         47.56         51.36         5.44 o
   9   7   1         28.17         37.35         3.88 o
  10   7   1        115.66        115.89         6.71 o
  11   7   1        322.79        335.40         6.88 o
  12   7   1          4.92          2.62         3.42 o
 -11   8   1        148.99        138.67         8.82 o
 -10   8   1         47.54         43.48         4.18 o
  -9   8   1        177.60        181.30         5.19 o
  -8   8   1        515.75        476.71         8.94 o
  -7   8   1        123.85        126.49         4.81 o
  -6   8   1        212.65        229.87         6.51 o
  -5   8   1        382.46        385.50         8.03 o
  -4   8   1       1087.35       1049.96        16.45 o
  -3   8   1          4.87         -3.27         3.65 o
  -2   8   1         10.80         13.34         3.43 o
  -1   8   1        264.36        259.01         8.34 o
   0   8   1         28.61         11.09         4.21 o
   1   8   1        195.90        214.73         6.78 o
   2   8   1         51.36         57.93         5.21 o
   3   8   1        349.38        356.32         7.85 o
   4   8   1        158.94        176.46         5.67 o
   5   8   1         17.56         24.29         3.60 o
   6   8   1        183.21        187.60         7.39 o
   7   8   1         62.73         63.18         3.94 o
   8   8   1         19.47         28.33         4.95 o
   9   8   1        177.70        192.45         6.83 o
  10   8   1         49.64         50.94         6.09 o
  -9   9   1         22.55         35.83         5.07 o
  -8   9   1         49.88         47.72         4.05 o
  -7   9   1        465.19        454.77        10.46 o
  -6   9   1          3.11          4.51         3.28 o
  -5   9   1         39.37         40.02         6.82 o
  -4   9   1         73.26         56.91         6.32 o
  -3   9   1         70.52         75.02         4.78 o
  -2   9   1         10.39          8.15         4.38 o
  -1   9   1         27.49         31.16         5.13 o
   0   9   1         88.76         70.93         4.84 o
   1   9   1         52.59         69.45         5.32 o
   2   9   1        114.83        106.77         7.80 o
   3   9   1        256.83        225.88         9.67 o
   4   9   1        286.53        263.45         8.46 o
   5   9   1         89.77         90.05         4.59 o
   6   9   1          1.49          1.75         2.72 o
   7   9   1         16.87         13.16         4.09 o
   8   9   1         80.06         71.17         4.78 o
  -5  10   1        226.81        216.62         9.90 o
  -4  10   1          0.15         -1.46         5.93 o
  -3  10   1         44.69         40.87         4.89 o
  -2  10   1          0.22          1.06         4.62 o
  -1  10   1         12.65         -0.22         4.23 o
   0  10   1         33.62         20.19         3.35 o
   1  10   1         70.90         56.84         4.69 o
   2  10   1         30.19         30.22         2.91 o
   3  10   1          0.26         -2.26         2.26 o
   4  10   1         30.91         24.64         3.02 o
   5  10   1         39.89         34.58         4.52 o
 -16   0   2       1882.41       1744.45        50.04 o
 -14   0   2       2107.89       2241.60        54.09 o
 -12   0   2       8157.27       8482.62       207.25 o
 -10   0   2       1643.95       1676.25       246.85 o
  -8   0   2       9679.25      11040.02       269.87 o
  -6   0   2          1.36         35.49        23.57 o
  -4   0   2       2496.17       1954.50        71.83 o
  -2   0   2          2.14          1.71        11.50 o
   0   0   2       7786.58       8017.18       140.33 o
   2   0   2        252.75        269.97        24.90 o
   4   0   2      11595.25      11876.11       339.87 o
   6   0   2      13011.29      13158.11       404.57 o
   8   0   2        518.41        555.73        54.95 o
  10   0   2       2495.66       2340.78       195.58 o
  12   0   2        162.03        186.88        10.58 o
  14   0   2         27.40         14.92         8.81 o
  16   0   2        907.77       1042.09        32.97 o
 -17   1   2        376.07        367.72         9.12 o
 -16   1   2        603.27        547.08        10.58 o
 -15   1   2          2.51          0.98         3.78 o
 -14   1   2         83.49         91.12         5.65 o
 -13   1   2       1227.49       1297.83        24.91 o
 -12   1   2       7671.57       7512.10       130.83 o
 -11   1   2         99.58         84.70        34.67 o
 -10   1   2        916.81        986.20        67.93 o
  -9   1   2        162.28        132.71        43.26 o
  -8   1   2      15540.70      16627.38       312.42 o
  -7   1   2       4050.19       4616.79       102.45 o
  -6   1   2      16996.91      17790.20       256.63 o
  -5   1   2       5785.96       6284.04       109.37 o
  -4   1   2      65421.32      70848.24       746.44 o
  -3   1   2      23520.43      24528.91       526.36 o
  -2   1   2      17151.17      17890.36       263.00 o
  -1   1   2      16245.67      16978.07       209.87 o
   0   1   2      11223.71      11565.47       147.34 o
   1   1   2        438.54        446.75        14.55 o
   2   1   2      19645.04      20602.73       374.66 o
   3   1   2        149.73        170.50        35.96 o
   4   1   2       2786.75       3268.02        84.24 o
   5   1   2        859.51        757.89        52.01 o
   6   1   2          5.71         13.60        12.84 o
   7   1   2       3628.43       3733.60       125.44 o
   8   1   2       1343.71       1203.02        65.81 o
   9   1   2        639.66        526.59        83.78 o
  10   1   2         15.53        -18.56        46.19 o
  11   1   2          1.16         -0.14         3.86 o
  12   1   2         19.37         16.73         4.27 o
  13   1   2         50.03         50.95         5.87 o
  14   1   2         26.74         26.56         4.55 o
  15   1   2         24.70         29.09         6.21 o
  16   1   2          2.23          3.93         4.18 o
 -17   2   2          2.23          5.36         3.11 o
 -16   2   2        160.95        162.60         5.65 o
 -15   2   2        215.58        255.73         7.64 o
 -14   2   2          1.26          2.24         4.16 o
 -13   2   2        447.81        487.45        13.64 o
 -12   2   2         28.77         32.67         6.45 o
 -11   2   2       3297.86       3173.91        79.60 o
 -10   2   2        193.80        173.14        42.92 o
  -9   2   2        987.74       1002.69       141.92 o
  -8   2   2       1284.16       1216.42        85.68 o
  -7   2   2       2888.87       3005.89       115.40 o
  -6   2   2       3156.87       3350.53       103.11 o
  -5   2   2        501.01        319.81        22.79 o
  -4   2   2        104.17        131.08        13.63 o
  -3   2   2       2661.64       2628.05        56.20 o
  -2   2   2        301.86        248.81        20.94 o
  -1   2   2      13182.34      12799.64       203.39 o
   0   2   2       1640.95       1810.19        42.84 o
   1   2   2        914.76       1019.13        46.82 o
   2   2   2       3213.14       3582.23       189.99 o
   3   2   2       7463.42       7598.88       182.77 o
   4   2   2       6631.95       6860.12       177.21 o
   5   2   2       2426.03       2434.11       105.59 o
   6   2   2        684.39        580.18       124.14 o
   7   2   2       2388.93       2187.85       178.80 o
   8   2   2         41.39         78.22        46.98 o
   9   2   2       1119.01       1220.08       139.41 o
  10   2   2         41.47         36.55         4.91 o
  11   2   2          5.91          9.86         3.50 o
  12   2   2         37.13         45.76         4.28 o
  13   2   2        276.21        296.36         7.85 o
  14   2   2         24.31         21.81         3.73 o
  15   2   2        165.12        138.99         5.98 o
  16   2   2         20.75         16.84         8.80 o
 -17   3   2         48.22         35.86         4.88 o
 -16   3   2         15.56         14.75         2.30 o
 -15   3   2        464.13        473.23         9.11 o
 -14   3   2         99.81        109.69         6.02 o
 -13   3   2         50.49         58.65         5.30 o
 -12   3   2        538.36        502.10        13.57 o
 -11   3   2         29.71         36.63         6.94 o
 -10   3   2        447.65        461.64        10.81 o
  -9   3   2       2136.29       1869.01       172.06 o
  -8   3   2        322.86        382.63        73.79 o
  -7   3   2        415.82        406.44        53.32 o
  -6   3   2        476.26        460.76       127.65 o
  -5   3   2       4066.61       3630.43       188.93 o
  -4   3   2         36.49         35.53        20.57 o
  -3   3   2         28.40         71.29        22.36 o
  -2   3   2      11108.63      11411.86       332.93 o
  -1   3   2       2671.24       2641.86        66.77 o
   0   3   2        361.45        372.06        35.07 o
   1   3   2       2674.88       2735.58        68.91 o
   2   3   2        462.63        471.43        34.06 o
   3   3   2        409.92        430.48        62.57 o
   4   3   2       1962.29       1955.76        89.72 o
   5   3   2       2776.71       2457.14       255.10 o
   6   3   2        684.88        745.58        95.62 o
   7   3   2          6.12         26.68        30.50 o
   8   3   2       1260.34       1099.94       131.22 o
   9   3   2          0.21          0.70         7.04 o
  10   3   2        264.88        244.80         9.62 o
  11   3   2        658.96        700.87        12.83 o
  12   3   2         80.68         93.73         5.24 o
  13   3   2          1.90         -2.00         3.09 o
  14   3   2          0.97         -0.88         2.83 o
  15   3   2         38.28         39.55         3.30 o
  16   3   2         25.58         16.76         5.04 o
 -16   4   2        195.24        178.62         4.88 o
 -15   4   2         22.17         23.66         3.03 o
 -14   4   2         16.60         15.80         3.17 o
 -13   4   2         46.54         48.06         4.86 o
 -12   4   2          0.63          5.74         3.62 o
 -11   4   2        367.12        348.74         8.61 o
 -10   4   2         35.23         36.49         4.33 o
  -9   4   2         99.00        126.70         7.07 o
  -8   4   2       1094.47       1121.70       131.61 o
  -7   4   2       3264.82       3255.48       217.35 o
  -6   4   2         43.08         73.62        37.18 o
  -5   4   2          4.90         57.94        36.02 o
  -4   4   2       1273.05       1037.61       102.83 o
  -3   4   2       1766.03       2111.52        99.59 o
  -2   4   2       3993.62       4457.85       121.49 o
  -1   4   2        149.39         90.21        25.70 o
   0   4   2       1763.88       1605.17        73.47 o
   1   4   2        746.30        958.09        45.13 o
   2   4   2       7453.12       7846.67       153.01 o
   3   4   2        570.45        488.48        65.49 o
   4   4   2       1032.69        883.13        66.14 o
   5   4   2        489.12        515.69        84.91 o
   6   4   2       4179.69       3916.96       242.62 o
   7   4   2        339.15        405.17        84.67 o
   8   4   2         57.27         55.93         6.41 o
   9   4   2         14.40          3.96         4.49 o
  10   4   2        758.87        764.10        19.13 o
  11   4   2        275.08        272.74         7.67 o
  12   4   2        447.94        514.92        15.07 o
  13   4   2        108.99        105.89         5.02 o
  14   4   2        363.91        384.30        10.22 o
  15   4   2        115.89        101.68         6.60 o
 -15   5   2         46.81         58.99         3.93 o
 -14   5   2         34.70         24.92         3.83 o
 -13   5   2          3.79          4.19         3.04 o
 -12   5   2          4.76          5.18         3.53 o
 -11   5   2         27.34         27.60         4.12 o
 -10   5   2        845.44        911.67        20.13 o
  -9   5   2        120.60        156.27         5.98 o
  -8   5   2        932.94        871.74        12.00 o
  -7   5   2         94.68        115.54        56.91 o
  -6   5   2        976.10        897.33       145.01 o
  -5   5   2        931.91        830.13        75.43 o
  -4   5   2          5.34         13.77        21.44 o
  -3   5   2          0.07        -19.07        32.37 o
  -2   5   2        878.96        855.82        98.97 o
  -1   5   2          9.78          6.67        27.46 o
   0   5   2       3229.44       3230.57       137.16 o
   1   5   2         14.70          7.09        20.52 o
   2   5   2       2721.80       2476.85       119.71 o
   3   5   2        115.45         79.99        27.44 o
   4   5   2       1866.57       1847.38       163.10 o
   5   5   2          8.10         22.46        26.01 o
   6   5   2        214.23        202.18        48.64 o
   7   5   2         93.98         92.71         4.89 o
   8   5   2         44.67         63.02         4.57 o
   9   5   2         94.74         99.94         4.80 o
  10   5   2        868.06        868.13        16.40 o
  11   5   2        103.15        120.89         6.84 o
  12   5   2        361.19        410.13        10.20 o
  13   5   2          0.50         -3.96         3.96 o
  14   5   2         17.97         16.27         4.24 o
 -14   6   2          2.51          3.12         2.37 o
 -13   6   2          0.82          3.47         3.80 o
 -12   6   2          1.42          3.31         3.04 o
 -11   6   2        169.04        180.34         6.86 o
 -10   6   2         15.86         12.82         4.29 o
  -9   6   2         11.46         11.40         4.23 o
  -8   6   2        126.17        107.45         5.19 o
  -7   6   2       1646.80       1664.53        19.77 o
  -6   6   2         23.23          7.22         2.89 o
  -5   6   2        420.20        411.53         7.14 o
  -4   6   2        211.70        245.24        65.44 o
  -3   6   2         12.50         17.73        27.54 o
  -2   6   2          0.49        -23.27        34.97 o
  -1   6   2        792.74        648.40       117.41 o
   0   6   2        356.65        288.94        48.29 o
   1   6   2          3.45          5.63        20.95 o
   2   6   2        204.43        132.25        52.90 o
   3   6   2       2620.61       2326.75       187.87 o
   4   6   2         25.87         32.37         4.32 o
   5   6   2        377.33        376.53         9.91 o
   6   6   2        546.84        505.57        11.74 o
   7   6   2          2.86         -0.88         3.88 o
   8   6   2          0.20         -1.54         4.53 o
   9   6   2        314.03        340.34         8.45 o
  10   6   2        336.84        305.96        11.02 o
  11   6   2         27.32         22.64         4.84 o
  12   6   2         17.26         13.88         3.48 o
  13   6   2        545.22        520.34        17.54 o
 -13   7   2        135.88        129.55         4.61 o
 -12   7   2        109.83         95.77         4.20 o
 -11   7   2         52.79         40.36         3.62 o
 -10   7   2        152.47        146.75         5.72 o
  -9   7   2        651.27        666.65        11.66 o
  -8   7   2         43.31         53.10         4.74 o
  -7   7   2          0.02         -2.82         3.27 o
  -6   7   2         20.53         18.98         3.23 o
  -5   7   2        939.43        862.36        13.20 o
  -4   7   2        136.84        138.70         5.70 o
  -3   7   2         62.61         83.46         4.44 o
  -2   7   2        315.38        273.61         6.22 o
  -1   7   2        422.15        397.75         8.90 o
   0   7   2        136.59        139.26         5.10 o
   1   7   2        679.64        696.41        10.83 o
   2   7   2         75.29         79.22         3.99 o
   3   7   2          0.60          1.33         3.33 o
   4   7   2         12.16          4.10         3.28 o
   5   7   2        252.63        276.21         8.83 o
   6   7   2         26.01         34.22         4.43 o
   7   7   2         30.26         42.57         4.86 o
   8   7   2         38.28         40.66         3.92 o
   9   7   2         11.91         15.48         3.55 o
  10   7   2        203.34        204.62         5.83 o
  11   7   2         56.10         57.28         4.95 o
  12   7   2        333.74        320.03        10.76 o
 -11   8   2         38.46         36.38         6.03 o
 -10   8   2         11.45          9.40         2.62 o
  -9   8   2         95.38         77.16         3.80 o
  -8   8   2          5.57         13.27         4.99 o
  -7   8   2         27.63         31.94         3.09 o
  -6   8   2          0.88          1.70         3.31 o
  -5   8   2        174.26        192.44         9.18 o
  -4   8   2         30.04         38.24         4.82 o
  -3   8   2        174.99        187.26         5.94 o
  -2   8   2         31.80         39.16         4.00 o
  -1   8   2          7.32         10.89         3.56 o
   0   8   2         42.64         40.31         4.32 o
   1   8   2         21.25         24.96         3.73 o
   2   8   2        377.69        403.74        10.36 o
   3   8   2         51.59         65.24         5.36 o
   4   8   2        121.02        120.02         6.01 o
   5   8   2        660.90        674.29        14.80 o
   6   8   2         95.01         98.88         6.14 o
   7   8   2        113.19        109.07         5.50 o
   8   8   2         44.16         41.82         3.81 o
   9   8   2        121.20        115.42         5.43 o
  10   8   2          5.27          5.76         2.59 o
  -9   9   2         11.79          4.77         4.35 o
  -8   9   2          0.11          1.69         2.93 o
  -7   9   2         80.40         68.31         4.21 o
  -6   9   2         12.90         14.28         4.19 o
  -5   9   2         13.35          9.63         3.86 o
  -4   9   2         46.38         54.30         4.34 o
  -3   9   2          1.37         23.00         9.54 o
  -2   9   2        163.64        154.36         5.97 o
  -1   9   2        284.16        242.93         8.63 o
   0   9   2         38.02         35.37         4.16 o
   1   9   2         37.46         34.36         6.86 o
   2   9   2         22.12         24.79         5.50 o
   3   9   2         98.08         73.31         6.51 o
   4   9   2         70.83         84.60         6.14 o
   5   9   2          9.78          9.05         3.03 o
   6   9   2         24.58         32.41         4.08 o
   7   9   2         39.06         43.61         4.83 o
   8   9   2        105.19        111.55         5.41 o
  -5  10   2         26.18         19.92         3.12 o
  -4  10   2        202.03        199.15         7.11 o
  -3  10   2         19.75         20.86         2.92 o
  -2  10   2          6.47         -3.15         3.15 o
  -1  10   2          3.36         -8.52        11.88 o
   0  10   2         41.14         34.73         3.98 o
   1  10   2         34.89         27.55         3.59 o
   2  10   2          5.75          1.25         2.11 o
   3  10   2          1.46          1.13         1.89 o
   4  10   2         67.94         63.48         9.47 o
 -17   0   3         53.44         31.34         6.55 o
 -15   0   3         95.99        100.42        12.69 o
 -13   0   3       2070.43       2284.64        66.08 o
 -11   0   3        253.47        195.16        44.23 o
  -9   0   3      19224.86      20384.82       654.78 o
  -7   0   3       2893.36       3190.82       154.81 o
  -5   0   3      17221.37      17629.61       335.86 o
  -3   0   3      13247.00      12763.86       343.05 o
  -1   0   3       1623.99       1651.34        60.15 o
   1   0   3      30633.64      31727.83       531.90 o
   3   0   3        349.38        281.96        27.42 o
   5   0   3       6711.91       6981.23       238.31 o
   7   0   3       1901.66       1884.30        95.22 o
   9   0   3         62.63         37.36        34.92 o
  11   0   3       2475.16       2494.32        97.45 o
  13   0   3          6.40         -9.69         9.69 o
  15   0   3         16.44         23.41         8.50 o
 -17   1   3       1209.54       1148.25        29.14 o
 -16   1   3         58.93         67.67         4.47 o
 -15   1   3         66.35         55.97         4.89 o
 -14   1   3        174.63        166.30         8.18 o
 -13   1   3        611.82        669.26        19.55 o
 -12   1   3       1600.74       1723.89        37.02 o
 -11   1   3        386.95        270.68        39.13 o
 -10   1   3       2084.03       2153.81       101.14 o
  -9   1   3        263.69        360.90        38.84 o
  -8   1   3       2256.99       2053.55        84.57 o
  -7   1   3       1462.58       1152.92        47.57 o
  -6   1   3       2572.78       2876.71        75.63 o
  -5   1   3       2172.90       2045.55        54.80 o
  -4   1   3       4856.43       4781.53        88.32 o
  -3   1   3       2235.46       2421.59        70.89 o
  -2   1   3       9291.48       9080.40       177.63 o
  -1   1   3       1886.05       1830.20        45.84 o
   0   1   3       6356.47       6320.41       102.73 o
   1   1   3        325.20        319.81        24.85 o
   2   1   3       8656.07       8911.03       143.91 o
   3   1   3       3214.14       3104.73        70.46 o
   4   1   3       2562.25       2613.11        81.59 o
   5   1   3        363.46        338.51        23.55 o
   6   1   3       1087.37       1043.15        43.91 o
   7   1   3         39.94          8.55        21.84 o
   8   1   3       2272.03       2197.89       113.82 o
   9   1   3        822.83        726.26       106.49 o
  10   1   3       1673.52       1578.24        33.13 o
  11   1   3          0.93         -3.26         3.94 o
  12   1   3        254.83        251.07         8.24 o
  13   1   3        340.73        340.32        10.42 o
  14   1   3        252.55        294.46         8.66 o
  15   1   3         37.40         27.03         5.51 o
  16   1   3         73.66         50.47         4.81 o
 -17   2   3        442.36        412.48         8.07 o
 -16   2   3        281.12        309.89         9.04 o
 -15   2   3        332.42        314.93        10.77 o
 -14   2   3         12.77         16.26         5.39 o
 -13   2   3        434.48        458.87        15.62 o
 -12   2   3        814.17        840.50        22.51 o
 -11   2   3        750.40        717.49        24.60 o
 -10   2   3        824.93        861.98        82.67 o
  -9   2   3        211.91        260.63        46.33 o
  -8   2   3       1744.12       1758.69        82.64 o
  -7   2   3       1172.54       1143.71        61.19 o
  -6   2   3       3739.41       3826.30       102.17 o
  -5   2   3       2084.16       2172.50        60.62 o
  -4   2   3          4.15         10.34        14.51 o
  -3   2   3       4211.57       4442.91        99.31 o
  -2   2   3        237.03        249.48        18.17 o
  -1   2   3       5570.18       5956.43       110.08 o
   0   2   3       5018.84       5336.28        80.34 o
   1   2   3        121.58        104.60         9.87 o
   2   2   3       4060.45       4266.46       122.25 o
   3   2   3       2023.79       2068.07        82.82 o
   4   2   3       4911.60       5056.32       168.35 o
   5   2   3        464.18        441.34        55.89 o
   6   2   3         47.01         22.37        31.25 o
   7   2   3        397.70        395.62        73.45 o
   8   2   3        985.33       1035.91       121.78 o
   9   2   3        102.10         85.01        49.43 o
  10   2   3        655.99        639.31        11.66 o
  11   2   3         41.08         36.97         3.99 o
  12   2   3        479.71        498.10        10.50 o
  13   2   3        271.68        283.57        10.79 o
  14   2   3        410.25        430.82         8.95 o
  15   2   3         52.54         54.61         8.53 o
  16   2   3          0.27          0.01         2.45 o
 -17   3   3        368.25        318.62         9.05 o
 -16   3   3         19.05         24.14         4.71 o
 -15   3   3        189.31        181.95         6.03 o
 -14   3   3        692.92        690.22        13.88 o
 -13   3   3        369.77        423.00        10.88 o
 -12   3   3         87.44         82.54         7.88 o
 -11   3   3         58.24         62.27         5.18 o
 -10   3   3        701.79        686.48        26.54 o
  -9   3   3        213.58        190.60        41.78 o
  -8   3   3        525.32        577.47        72.48 o
  -7   3   3        727.28        664.67        50.97 o
  -6   3   3          6.29         -0.90        16.58 o
  -5   3   3        188.78        210.27        28.73 o
  -4   3   3      12517.46      12421.36       285.72 o
  -3   3   3         74.59         76.56        21.22 o
  -2   3   3        345.93        351.49        25.19 o
  -1   3   3       2281.63       2305.24        61.00 o
   0   3   3       2641.16       2659.29        77.64 o
   1   3   3       1919.66       2021.22        59.03 o
   2   3   3       4061.07       4308.04       110.06 o
   3   3   3       1704.10       1471.21        77.07 o
   4   3   3          4.64         16.49        17.89 o
   5   3   3         49.32         13.22        16.47 o
   6   3   3       4430.65       4106.12       279.00 o
   7   3   3         88.19         61.52        45.15 o
   8   3   3        341.70        221.10        63.49 o
   9   3   3        202.41        224.22        11.79 o
  10   3   3        846.99        816.61        13.99 o
  11   3   3          1.41          3.33         3.74 o
  12   3   3        272.34        265.32         6.87 o
  13   3   3        294.14        290.06         6.84 o
  14   3   3          0.93         -0.94         3.14 o
  15   3   3         13.80          8.87         3.08 o
  16   3   3        204.61        197.74         9.49 o
 -16   4   3        231.16        212.33         4.81 o
 -15   4   3          2.29          1.01         2.53 o
 -14   4   3        186.89        180.74         6.05 o
 -13   4   3       1078.16       1155.16        17.35 o
 -12   4   3        747.43        771.16        13.50 o
 -11   4   3         16.79         21.12         4.33 o
 -10   4   3       1093.46       1180.27        20.07 o
  -9   4   3       1700.52       1754.79        30.65 o
  -8   4   3         67.65         18.59        39.08 o
  -7   4   3        530.75        509.50        83.63 o
  -6   4   3         20.14         35.99        25.23 o
  -5   4   3       4941.63       4791.38       241.00 o
  -4   4   3        257.89        260.82        54.92 o
  -3   4   3       3583.55       3663.15       135.07 o
  -2   4   3         10.86          8.38        19.16 o
  -1   4   3       2916.82       3062.73        97.86 o
   0   4   3         29.84         26.65        16.21 o
   1   4   3       1523.89       1601.24        59.77 o
   2   4   3       1129.20       1129.41        59.40 o
   3   4   3        302.09        264.60        45.60 o
   4   4   3        632.00        463.04        41.40 o
   5   4   3       1109.00       1265.71       130.72 o
   6   4   3         43.97         53.64        35.51 o
   7   4   3       1095.31       1060.45       132.91 o
   8   4   3        676.52        615.76        18.20 o
   9   4   3        133.02        133.25         7.24 o
  10   4   3          0.40          6.64         3.66 o
  11   4   3        158.55        164.21         7.05 o
  12   4   3        144.25        142.39         6.09 o
  13   4   3        237.75        233.37         7.47 o
  14   4   3        153.93        152.96         6.13 o
  15   4   3         52.60         59.88         3.62 o
 -15   5   3        262.45        293.93         6.77 o
 -14   5   3         69.28         80.26         5.67 o
 -13   5   3        176.20        211.37         6.35 o
 -12   5   3         34.67         46.04         4.45 o
 -11   5   3         47.70         41.27         4.26 o
 -10   5   3        103.91        114.70         9.96 o
  -9   5   3        375.83        345.78         7.71 o
  -8   5   3        105.52        116.68         4.34 o
  -7   5   3        466.34        347.12        75.38 o
  -6   5   3        444.90        550.66        69.62 o
  -5   5   3       2633.52       2618.09       134.56 o
  -4   5   3         25.52         20.82        19.60 o
  -3   5   3       1042.16       1091.80       114.19 o
  -2   5   3        520.14        620.11        85.75 o
  -1   5   3       3176.83       3350.04       206.89 o
   0   5   3         36.97         28.27        19.88 o
   1   5   3        263.00        264.73        33.92 o
   2   5   3          0.07         37.79        23.72 o
   3   5   3        967.27        976.20        63.95 o
   4   5   3        135.84        147.86        39.00 o
   5   5   3       2448.36       2365.01       134.51 o
   6   5   3        598.85        656.99        46.25 o
   7   5   3       2203.63       2145.31        36.83 o
   8   5   3        141.70        135.08         5.24 o
   9   5   3          3.43          4.62         3.34 o
  10   5   3         39.78         43.51         4.40 o
  11   5   3        129.95        126.14         6.41 o
  12   5   3         10.25         12.64         4.64 o
  13   5   3          5.23          2.59         4.28 o
  14   5   3         32.12         39.83         3.42 o
 -14   6   3         10.10          4.79         2.71 o
 -13   6   3          9.84          9.03         2.70 o
 -12   6   3        266.67        263.39         7.48 o
 -11   6   3         11.14         16.06         3.99 o
 -10   6   3          3.63          6.29         4.18 o
  -9   6   3        237.20        227.58         8.39 o
  -8   6   3         60.80         53.28         3.89 o
  -7   6   3         99.01         85.63         3.90 o
  -6   6   3        985.93        931.83        13.70 o
  -5   6   3         39.82         27.70         3.08 o
  -4   6   3        257.65        311.27        73.42 o
  -3   6   3        711.07        829.80       112.85 o
  -2   6   3       1192.20       1033.23       123.49 o
  -1   6   3        126.87        141.69        36.23 o
   0   6   3        197.93        218.14        42.94 o
   1   6   3        443.32        381.07        77.94 o
   2   6   3        235.40        201.49        58.44 o
   3   6   3         74.76         78.47         4.44 o
   4   6   3       1694.02       1737.25        26.35 o
   5   6   3          4.06          4.29         4.47 o
   6   6   3         62.46         54.47         8.29 o
   7   6   3        312.48        298.42        10.56 o
   8   6   3        485.00        512.98        12.05 o
   9   6   3         87.89         98.93         6.09 o
  10   6   3         78.04         72.19         5.13 o
  11   6   3        141.96        142.99         5.90 o
  12   6   3         73.44         79.81         4.24 o
  13   6   3         17.86         24.45         3.23 o
 -13   7   3        222.12        209.96         9.26 o
 -12   7   3         40.67         42.05         4.99 o
 -11   7   3        105.73         94.56         4.49 o
 -10   7   3        213.44        197.09         9.36 o
  -9   7   3         23.20         28.53         5.32 o
  -8   7   3         29.84         39.79         4.85 o
  -7   7   3         17.11         10.44         3.18 o
  -6   7   3         20.37          9.54         3.22 o
  -5   7   3        242.51        244.33         8.25 o
  -4   7   3        211.62        238.74         7.27 o
  -3   7   3       1387.29       1404.74        18.44 o
  -2   7   3        123.00        115.56         5.24 o
  -1   7   3        454.84        393.08         8.96 o
   0   7   3        622.31        625.35        11.69 o
   1   7   3         35.46         33.67         3.94 o
   2   7   3        291.87        301.67         7.17 o
   3   7   3         18.45         27.54         3.89 o
   4   7   3         23.62         25.43         5.39 o
   5   7   3          1.40         -0.50         4.19 o
   6   7   3        418.61        454.52        11.32 o
   7   7   3        322.15        349.43         8.68 o
   8   7   3          9.82          7.45         3.43 o
   9   7   3         63.89         76.09         4.40 o
  10   7   3         53.27         53.00         3.60 o
  11   7   3         72.78         75.64         3.86 o
  12   7   3          0.35          3.74         4.11 o
 -11   8   3        162.16        158.59         9.72 o
 -10   8   3        289.38        278.23         6.56 o
  -9   8   3          2.39          6.34         7.56 o
  -8   8   3        287.47        287.19         6.73 o
  -7   8   3          1.01         -1.00         3.60 o
  -6   8   3         64.87         59.89         4.34 o
  -5   8   3        150.99        162.41         6.01 o
  -4   8   3          8.96          4.18         4.18 o
  -3   8   3         38.20         35.11         4.20 o
  -2   8   3        204.99        184.33         6.61 o
  -1   8   3        181.76        168.87         5.66 o
   0   8   3         92.90        120.99         5.59 o
   1   8   3          6.88          7.35         3.90 o
   2   8   3        379.14        388.94        10.15 o
   3   8   3         80.74         74.47         6.46 o
   4   8   3        127.26        143.57         7.88 o
   5   8   3          3.52         -1.33         5.33 o
   6   8   3         16.32         16.41         4.08 o
   7   8   3          1.51         -0.91         3.42 o
   8   8   3         17.47         22.77         4.33 o
   9   8   3          7.12          9.81         3.30 o
  10   8   3        263.24        260.11        11.66 o
  -9   9   3          8.42          3.39         2.80 o
  -8   9   3         27.84         25.17         3.25 o
  -7   9   3         95.56        120.07         5.32 o
  -6   9   3        206.61        193.14         6.83 o
  -5   9   3         10.49         17.00         4.02 o
  -4   9   3        245.31        246.10         8.40 o
  -3   9   3          1.04          2.94         3.29 o
  -2   9   3          2.58          0.04         7.47 o
  -1   9   3        160.83        174.14         9.10 o
   0   9   3         23.73         26.57         5.40 o
   1   9   3         28.90         37.26         6.14 o
   2   9   3         24.21         29.15         4.49 o
   3   9   3        411.71        407.56        10.55 o
   4   9   3         19.27         12.74         5.72 o
   5   9   3         67.94         73.11         4.03 o
   6   9   3         13.50         10.99         7.51 o
   7   9   3          9.84          8.99         6.87 o
   8   9   3          4.94         21.30         4.38 o
  -5  10   3         34.16         20.85         3.26 o
  -4  10   3          8.59          4.35         3.01 o
  -3  10   3         15.16         17.63         3.58 o
  -2  10   3          6.68          3.43         2.40 o
  -1  10   3          6.18          8.21         2.67 o
   0  10   3        143.28        119.41         4.79 o
   1  10   3         99.96         82.34         3.41 o
   2  10   3         29.77         26.55         4.19 o
   3  10   3         35.11         26.34         3.13 o
   4  10   3         14.34          8.72         3.78 o
 -18   0   4        912.02        847.26        25.52 o
 -16   0   4        619.03        556.02        15.68 o
 -14   0   4       3120.34       3409.49        91.77 o
 -12   0   4       1158.77       1190.29        39.63 o
 -10   0   4       2838.77       3064.33       208.18 o
  -8   0   4         14.86         13.61        22.46 o
  -6   0   4        519.38        776.93        50.52 o
  -4   0   4        878.99        770.81        59.48 o
  -2   0   4       8239.15       9007.79       236.64 o
   0   0   4      11359.79      11516.14       207.98 o
   2   0   4      18497.85      19067.91       338.50 o
   4   0   4          0.71          1.43        13.92 o
   6   0   4       2812.31       2765.25       105.78 o
   8   0   4         43.97         39.51        31.67 o
  10   0   4         25.07         16.15         5.36 o
  12   0   4        814.41        779.55        30.88 o
  14   0   4         25.44         24.49         9.71 o
  16   0   4        247.91        254.13        12.37 o
 -18   1   4         85.25         66.99         6.14 o
 -17   1   4        276.13        279.26         6.54 o
 -16   1   4         85.30         75.36         4.66 o
 -15   1   4       1147.28       1262.74        23.54 o
 -14   1   4        150.99        170.67        10.03 o
 -13   1   4         62.44         59.53         5.77 o
 -12   1   4          2.61         -5.57         5.57 o
 -11   1   4         41.05         86.05        44.24 o
 -10   1   4         55.30         59.09        23.57 o
  -9   1   4        295.64        238.49        34.26 o
  -8   1   4          4.51          1.98        12.71 o
  -7   1   4       6558.90       6551.27       130.55 o
  -6   1   4       1961.06       1689.08        62.55 o
  -5   1   4       3851.24       3740.58        91.35 o
  -4   1   4        129.48         77.24        15.03 o
  -3   1   4       9545.21       9621.73       140.80 o
  -2   1   4       3923.32       4022.07        93.13 o
  -1   1   4       1170.60       1345.08        34.16 o
   0   1   4        345.59        305.86        10.15 o
   1   1   4       5938.25       6055.92       192.46 o
   2   1   4        144.25        159.11        27.27 o
   3   1   4       2981.51       2855.89        66.62 o
   4   1   4       7853.65       7894.91       204.00 o
   5   1   4       1716.10       1577.25        80.05 o
   6   1   4        909.64        978.07        68.92 o
   7   1   4         29.88         33.08        21.08 o
   8   1   4       1229.25       1148.56        83.93 o
   9   1   4         35.13         18.36        26.37 o
  10   1   4       2139.80       2039.01        29.65 o
  11   1   4         97.81         82.79         6.43 o
  12   1   4        430.88        473.99        10.24 o
  13   1   4       1099.98       1124.24        19.54 o
  14   1   4        520.05        554.15        19.26 o
  15   1   4        338.70        362.68        12.24 o
  16   1   4         11.48          3.59         3.27 o
 -17   2   4         35.76         35.52         3.12 o
 -16   2   4        223.58        222.83         8.04 o
 -15   2   4        704.94        808.77        17.33 o
 -14   2   4          1.50          0.79         4.99 o
 -13   2   4        141.99        149.67         9.41 o
 -12   2   4         94.94         91.44         8.04 o
 -11   2   4       1535.64       1650.97        36.99 o
 -10   2   4       2052.71       2245.14       133.02 o
  -9   2   4        204.05        132.80        28.64 o
  -8   2   4       1519.63       1613.29        78.46 o
  -7   2   4       7901.52       7892.71       184.33 o
  -6   2   4         19.39         14.24        12.37 o
  -5   2   4       3590.31       3494.41        81.82 o
  -4   2   4       1439.48       1701.73       101.36 o
  -3   2   4       3317.27       3627.90        76.13 o
  -2   2   4       1614.68       1607.81        43.32 o
  -1   2   4       2239.29       2163.69        58.45 o
   0   2   4       1714.76       1976.46        42.20 o
   1   2   4         18.86         29.98         8.03 o
   2   2   4        869.24        757.81        48.99 o
   3   2   4       3845.62       3768.81       122.70 o
   4   2   4         85.98         74.19        22.69 o
   5   2   4       5923.78       5744.80       176.98 o
   6   2   4        305.80        401.88        46.39 o
   7   2   4       1151.97       1036.77       104.43 o
   8   2   4       1114.51       1098.14       126.49 o
   9   2   4        360.42        378.21        83.05 o
  10   2   4         71.97         63.55         4.91 o
  11   2   4        121.53         93.40         5.94 o
  12   2   4        110.33        115.65         5.75 o
  13   2   4          7.71          4.45         3.68 o
  14   2   4         81.77         56.08         4.92 o
  15   2   4        334.25        302.98        10.30 o
  16   2   4         54.47         44.59         5.33 o
 -17   3   4         26.44         16.64         2.46 o
 -16   3   4        147.87        176.87         6.46 o
 -15   3   4         20.15         11.26         3.41 o
 -14   3   4         16.27         16.43         4.67 o
 -13   3   4        310.31        342.87        11.25 o
 -12   3   4         59.92         58.98         6.02 o
 -11   3   4         70.17         59.18         5.66 o
 -10   3   4          0.60          6.45         7.65 o
  -9   3   4       2658.60       2386.55       133.88 o
  -8   3   4        118.22        127.06        28.88 o
  -7   3   4         46.81          1.42        17.52 o
  -6   3   4       2565.21       2384.80        74.77 o
  -5   3   4        106.07        103.74        22.85 o
  -4   3   4        225.89        281.27        29.37 o
  -3   3   4       7555.94       7553.31       190.62 o
  -2   3   4         15.27          0.86        13.34 o
  -1   3   4       1408.11       1491.53        48.16 o
   0   3   4        493.48        464.99        25.69 o
   1   3   4       7050.54       6949.86       128.23 o
   2   3   4         28.94          1.66        14.50 o
   3   3   4        355.56        368.36        41.38 o
   4   3   4       2362.99       2126.02       101.05 o
   5   3   4         30.51         -7.06        19.87 o
   6   3   4         57.86         51.92        21.90 o
   7   3   4       1357.49       1163.82       132.28 o
   8   3   4        475.31        469.78        91.79 o
   9   3   4        156.47        171.95         6.00 o
  10   3   4         18.76         20.60         3.87 o
  11   3   4        404.89        414.92         8.67 o
  12   3   4         70.68         70.35         4.23 o
  13   3   4         35.65         24.51         4.67 o
  14   3   4        223.90        235.03         7.78 o
  15   3   4          6.00          5.37         4.00 o
 -16   4   4         44.99         33.53         2.65 o
 -15   4   4        138.28        144.63         4.54 o
 -14   4   4        479.99        498.61        12.32 o
 -13   4   4          4.76         11.57         3.71 o
 -12   4   4        497.37        559.49        13.30 o
 -11   4   4        165.92        150.04         6.95 o
 -10   4   4       2172.36       2236.01        32.44 o
  -9   4   4         42.32         38.81         6.53 o
  -8   4   4       1853.54       1708.07       159.59 o
  -7   4   4          6.87         11.29        26.28 o
  -6   4   4       2178.67       2290.41       165.37 o
  -5   4   4          3.60        -15.55        27.15 o
  -4   4   4        878.11        932.69        93.40 o
  -3   4   4        144.33        114.33        24.93 o
  -2   4   4        748.24        755.24        81.91 o
  -1   4   4       4446.46       4288.30       120.15 o
   0   4   4       3330.34       3072.30       114.88 o
   1   4   4        617.15        646.85        38.43 o
   2   4   4        914.64        841.74        51.98 o
   3   4   4         39.09         67.89        20.84 o
   4   4   4        131.84         94.34        23.63 o
   5   4   4         11.11          6.98        17.20 o
   6   4   4        321.00        342.94        73.49 o
   7   4   4        904.43        983.94       130.46 o
   8   4   4        441.26        484.54         9.97 o
   9   4   4       1025.44       1035.21        18.25 o
  10   4   4        149.80        151.79         6.71 o
  11   4   4        112.18        113.38         5.51 o
  12   4   4        381.26        423.73        10.52 o
  13   4   4         17.59         15.50         6.11 o
  14   4   4         26.54         20.31         5.12 o
  15   4   4         36.92         30.68         4.98 o
 -15   5   4         72.19         72.42         3.81 o
 -14   5   4        181.30        207.09         5.30 o
 -13   5   4         43.92         60.11         4.25 o
 -12   5   4        616.65        647.56        12.07 o
 -11   5   4         15.41         19.18         4.07 o
 -10   5   4        659.58        798.79        16.37 o
  -9   5   4         37.80         39.82         3.65 o
  -8   5   4        672.91        670.03        10.16 o
  -7   5   4         82.44        124.69        59.17 o
  -6   5   4        538.46        602.54        95.65 o
  -5   5   4         47.45         40.34        23.89 o
  -4   5   4        412.10        336.05        47.86 o
  -3   5   4       1006.16       1207.64       119.47 o
  -2   5   4       1994.90       2192.30       160.92 o
  -1   5   4        136.69        142.11        32.78 o
   0   5   4       2411.79       2568.86       122.81 o
   1   5   4       3059.29       3090.23       111.56 o
   2   5   4       1204.53       1217.06        85.30 o
   3   5   4        302.82        276.10        36.99 o
   4   5   4         84.27         43.82        27.19 o
   5   5   4        476.89        487.12        61.88 o
   6   5   4       1230.42       1234.06        17.98 o
   7   5   4         11.23         12.52         3.18 o
   8   5   4       1133.16       1103.38        15.67 o
   9   5   4        143.48        142.18         6.01 o
  10   5   4        633.94        648.41        12.11 o
  11   5   4        572.09        601.46        14.89 o
  12   5   4        404.39        419.58        11.33 o
  13   5   4         80.06         70.83         4.77 o
  14   5   4          4.70         -0.61         3.16 o
 -14   6   4        110.90        110.10         4.95 o
 -13   6   4         59.39         62.58         3.79 o
 -12   6   4          2.29          2.13         3.16 o
 -11   6   4        578.00        621.36        19.28 o
 -10   6   4         17.40         20.89         4.52 o
  -9   6   4         15.34         10.30         3.64 o
  -8   6   4        173.66        172.19         5.75 o
  -7   6   4        169.80        180.38         5.30 o
  -6   6   4          2.30          5.67         2.74 o
  -5   6   4        338.74        331.35         7.43 o
  -4   6   4        241.19        196.66         9.73 o
  -3   6   4         15.41         35.87        37.47 o
  -2   6   4         24.41         17.23        32.20 o
  -1   6   4       2365.59       2318.53       183.47 o
   0   6   4         25.69         30.08        24.47 o
   1   6   4        318.58        241.78        62.93 o
   2   6   4          8.50        -26.20        39.00 o
   3   6   4        469.89        437.59         8.42 o
   4   6   4         45.73         50.90         4.84 o
   5   6   4          9.56         15.65         6.04 o
   6   6   4         28.42         30.79         4.96 o
   7   6   4          1.17          2.69         4.29 o
   8   6   4        140.52        126.66         6.50 o
   9   6   4        829.98        872.46        14.50 o
  10   6   4        302.87        321.98         7.77 o
  11   6   4        369.17        386.68        10.36 o
  12   6   4         22.27         28.14         3.92 o
  13   6   4          1.63         -1.97         2.97 o
 -13   7   4         28.80         33.64         3.16 o
 -12   7   4          0.01          7.57         5.97 o
 -11   7   4          1.07         -0.35         3.58 o
 -10   7   4         66.20         65.77        10.73 o
  -9   7   4        145.97        145.24         6.02 o
  -8   7   4        154.14        162.26         6.69 o
  -7   7   4        119.79        122.76         4.93 o
  -6   7   4        181.35        171.30         6.21 o
  -5   7   4        178.73        156.54         5.55 o
  -4   7   4        401.82        422.00         8.82 o
  -3   7   4        583.49        587.29        10.39 o
  -2   7   4        221.32        243.33         7.83 o
  -1   7   4         74.81         90.69         4.92 o
   0   7   4          5.40          7.34         3.29 o
   1   7   4       1137.80       1112.93        15.71 o
   2   7   4        291.26        306.05         8.03 o
   3   7   4        230.11        255.38         9.90 o
   4   7   4        429.23        412.29        10.83 o
   5   7   4        620.17        619.48        13.52 o
   6   7   4        291.07        308.20         8.26 o
   7   7   4        333.18        352.54         8.56 o
   8   7   4         30.12         33.28         3.91 o
   9   7   4          0.67          1.77         3.08 o
  10   7   4        142.99        151.42         6.03 o
  11   7   4        189.46        191.07         5.96 o
 -11   8   4         14.68          7.97         4.80 o
 -10   8   4         57.19         60.65         3.51 o
  -9   8   4          7.62         14.41         3.76 o
  -8   8   4          3.16         10.53         5.26 o
  -7   8   4         37.56         39.91         4.25 o
  -6   8   4         46.40         32.66         4.07 o
  -5   8   4         58.97         61.85         4.44 o
  -4   8   4         20.69         14.08         3.31 o
  -3   8   4        315.23        311.54        10.85 o
  -2   8   4        272.28        283.77         7.76 o
  -1   8   4         14.10          7.15         3.42 o
   0   8   4         38.84         46.76         3.90 o
   1   8   4        147.25        160.07         6.82 o
   2   8   4        290.51        307.17        10.29 o
   3   8   4         41.13         43.14         5.84 o
   4   8   4         30.01         35.14         5.75 o
   5   8   4        188.52        202.44         7.36 o
   6   8   4        228.90        233.37         7.51 o
   7   8   4         71.05         83.88         4.74 o
   8   8   4          0.87         -1.39         3.59 o
   9   8   4          0.18          0.48         2.88 o
  10   8   4         38.77         39.76         5.21 o
  -9   9   4        100.00         95.07         3.83 o
  -8   9   4          5.99          2.22         3.37 o
  -7   9   4         87.53        104.12         4.93 o
  -6   9   4        353.64        343.72         8.13 o
  -5   9   4          4.67          5.16         3.89 o
  -4   9   4          5.70         11.76         4.20 o
  -3   9   4          1.27         -2.12         5.23 o
  -2   9   4        185.82        187.87         6.37 o
  -1   9   4         35.08         33.20         4.39 o
   0   9   4          4.01         15.06         4.78 o
   1   9   4         70.84         71.07         6.43 o
   2   9   4         52.68         65.11         6.04 o
   3   9   4        183.18        169.38         8.13 o
   4   9   4        400.51        378.65         9.13 o
   5   9   4          6.85         -5.43         6.06 o
   6   9   4         20.43         13.87         6.02 o
   7   9   4         35.65         28.94         5.39 o
  -5  10   4         71.87         69.48         7.15 o
  -4  10   4        152.84        144.14         5.85 o
  -3  10   4        157.54        145.42         6.02 o
  -2  10   4          9.72          9.79         3.19 o
  -1  10   4          7.21          2.26         2.61 o
   0  10   4          6.33          3.36         3.70 o
   1  10   4          5.67          2.96         2.45 o
   2  10   4          1.50         -2.36         2.36 o
   3  10   4         27.83         28.98         4.98 o
 -17   0   5        156.82        104.94        15.63 o
 -15   0   5        162.17        177.69        11.93 o
 -13   0   5        492.31        525.45        24.03 o
 -11   0   5        187.07        216.36        47.87 o
  -9   0   5       4072.85       3839.77       202.65 o
  -7   0   5       1174.83       1091.59        60.45 o
  -3   0   5       7492.48       8006.47       166.06 o
  -1   0   5       3980.32       4679.02       110.82 o
   1   0   5       9134.09       8712.69       172.10 o
   3   0   5       3546.12       3730.22       113.29 o
   5   0   5        276.68        287.12        50.16 o
   7   0   5       5319.66       4844.13       245.57 o
   9   0   5       1441.62       1628.58       156.74 o
  11   0   5        319.33        326.85        12.81 o
  13   0   5         47.67         74.44        11.92 o
  15   0   5        248.34        240.39        13.77 o
 -18   1   5          0.04          3.96         4.23 o
 -17   1   5        277.11        237.11         9.54 o
 -16   1   5         48.61         57.97         6.32 o
 -15   1   5        517.78        573.56        14.03 o
 -14   1   5        296.25        312.85        10.33 o
 -13   1   5        461.67        508.14        13.37 o
 -12   1   5        572.52        526.19        14.18 o
 -11   1   5       1524.66       1377.96        85.44 o
 -10   1   5       3712.89       3455.09       127.74 o
  -9   1   5         77.69         42.98        19.87 o
  -8   1   5         51.35         56.58        17.21 o
  -7   1   5       1770.28       1842.65        61.19 o
  -6   1   5         84.91         45.48        20.14 o
  -5   1   5       4955.18       4872.81       110.88 o
  -4   1   5        103.92         61.79        14.66 o
  -3   1   5       1447.87       1333.06        40.68 o
  -2   1   5        712.27        729.72        23.51 o
  -1   1   5      33680.11      33919.61      1338.64 o
   0   1   5       3390.02       3175.22        56.84 o
   1   1   5        979.49        983.11        31.86 o
   2   1   5       2225.59       2369.21        82.92 o
   3   1   5       2335.21       2287.75        87.63 o
   4   1   5       1868.19       2161.55        91.28 o
   5   1   5       3506.60       3459.85       151.78 o
   6   1   5       1253.73       1332.97        81.82 o
   7   1   5         32.04         33.03        24.50 o
   8   1   5       1538.94       1550.51        98.86 o
   9   1   5       1711.74       1586.47       144.57 o
  10   1   5       1240.14       1216.54        27.35 o
  11   1   5        116.36         81.40         4.95 o
  12   1   5         60.38         63.69         4.73 o
  13   1   5        208.87        242.77        12.07 o
  14   1   5         70.63         83.60         7.73 o
  15   1   5          3.75          6.65         4.44 o
  16   1   5        112.00        102.48         7.15 o
 -17   2   5         96.64         95.02         4.11 o
 -16   2   5        307.51        328.75         9.70 o
 -15   2   5        659.75        709.37        13.35 o
 -14   2   5        304.15        292.49        21.24 o
 -13   2   5        158.47        164.22         9.98 o
 -12   2   5       1649.20       1653.79        29.75 o
 -11   2   5         78.60         82.24        17.09 o
 -10   2   5       2035.52       1775.47        94.06 o
  -9   2   5         17.85          1.34        18.33 o
  -8   2   5       1306.94       1434.05        81.53 o
  -7   2   5        158.61        104.70        23.20 o
  -6   2   5       3913.16       3788.03        91.91 o
  -5   2   5        587.19        573.53        31.49 o
  -4   2   5       2410.27       2304.86        61.03 o
  -3   2   5         16.25         22.91        11.24 o
  -2   2   5      11854.50      12475.84       177.71 o
  -1   2   5        582.87        581.05        25.21 o
   0   2   5       5140.79       5084.94        79.92 o
   1   2   5         33.60         47.46         8.62 o
   2   2   5        189.96        192.91        28.47 o
   3   2   5       1605.25       1461.21        74.67 o
   4   2   5       1424.62       1186.32        70.54 o
   5   2   5        604.12        605.84        54.69 o
   6   2   5       1718.52       1698.07        97.05 o
   7   2   5         14.90          2.09        23.91 o
   8   2   5        417.35        423.14        85.97 o
   9   2   5        547.22        566.05        12.18 o
  10   2   5       1775.88       1757.96        27.03 o
  11   2   5        141.50        140.42         6.05 o
  12   2   5          1.66          5.25         5.32 o
  13   2   5        306.57        320.83        10.15 o
  14   2   5         64.48         65.51         4.93 o
  15   2   5        309.33        294.31         7.81 o
 -17   3   5         48.09         39.28         3.26 o
 -16   3   5         34.21         37.10         3.20 o
 -15   3   5        170.76        189.62         8.38 o
 -14   3   5        173.92        215.16         8.88 o
 -13   3   5         66.65         96.45         8.23 o
 -12   3   5          2.80          2.41         4.87 o
 -11   3   5        625.54        607.24        15.09 o
 -10   3   5         16.67         33.48        14.15 o
  -9   3   5        336.31        278.97        40.91 o
  -8   3   5       2427.04       2283.15       100.42 o
  -7   3   5        392.66        380.84        39.66 o
  -6   3   5          0.39         16.08        12.84 o
  -5   3   5       1317.76       1245.90        59.86 o
  -4   3   5       4411.22       4610.97       117.18 o
  -3   3   5        487.74        568.62        36.79 o
  -2   3   5        173.37        197.38        19.45 o
  -1   3   5       7606.37       8338.02       141.97 o
   0   3   5          8.44         15.34        10.42 o
   1   3   5        107.52         75.69        16.65 o
   2   3   5       4210.81       4093.43       110.78 o
   3   3   5       1060.96       1063.55        54.16 o
   4   3   5          1.17         -1.01        20.87 o
   5   3   5        210.96        106.71        43.15 o
   6   3   5       1605.99       1514.26        96.85 o
   7   3   5          1.77        -36.49        45.43 o
   8   3   5        177.07        158.10         8.97 o
   9   3   5       2208.97       2165.24        28.14 o
  10   3   5          0.13          1.63         3.47 o
  11   3   5          0.89         10.01         3.69 o
  12   3   5        672.84        700.30        13.92 o
  13   3   5        203.90        225.52        10.00 o
  14   3   5         39.46         37.79         3.94 o
  15   3   5         55.46         42.68         3.76 o
 -16   4   5        173.54        173.87         4.55 o
 -15   4   5         55.34         57.06         3.45 o
 -14   4   5         23.05         27.62         3.43 o
 -13   4   5          1.37          3.74         5.34 o
 -12   4   5         67.36         72.53         6.29 o
 -11   4   5        289.46        303.99         9.27 o
 -10   4   5        171.94        160.28         6.80 o
  -9   4   5        342.01        287.04        10.39 o
  -8   4   5         26.88          4.46        37.13 o
  -7   4   5       4950.33       4458.80       248.00 o
  -6   4   5        644.58        551.49        45.32 o
  -5   4   5       3695.40       3528.07       141.03 o
  -4   4   5          1.23         -2.14        16.75 o
  -3   4   5       1183.32       1142.86        60.32 o
  -2   4   5         58.94         84.74        26.16 o
  -1   4   5         10.41         33.20        17.22 o
   0   4   5       1407.76       1279.82        61.32 o
   1   4   5       2610.62       2402.53        76.74 o
   2   4   5        185.79        155.57        26.51 o
   3   4   5       2877.31       2667.38        99.63 o
   4   4   5       4131.25       4028.14       129.52 o
   5   4   5       1231.04       1095.07        66.79 o
   6   4   5        374.74        368.61        83.89 o
   7   4   5       1527.44       1561.43        27.47 o
   8   4   5        132.60        134.88         6.27 o
   9   4   5         26.50         19.19         4.06 o
  10   4   5         40.95         35.38         4.97 o
  11   4   5        391.12        451.94        14.63 o
  12   4   5          8.83          8.86         4.49 o
  13   4   5        156.84        140.95         6.22 o
  14   4   5         92.90         79.63         4.39 o
 -16   5   5         38.23         32.84         3.40 o
 -15   5   5        176.91        167.78         6.22 o
 -14   5   5        324.92        349.81         9.98 o
 -13   5   5        187.83        177.33         6.85 o
 -12   5   5          8.98          9.21         3.79 o
 -11   5   5        238.46        224.07         7.24 o
 -10   5   5         70.34         69.39         5.62 o
  -9   5   5        500.87        490.55        13.95 o
  -8   5   5        458.08        468.59         9.39 o
  -6   5   5        149.24        140.24        36.62 o
  -5   5   5        764.75        758.38        70.52 o
  -4   5   5          0.62          0.99        31.70 o
  -3   5   5         13.97         34.92        34.43 o
  -2   5   5         10.08         13.63        30.87 o
  -1   5   5        984.66       1101.88        65.77 o
   0   5   5          0.22         -9.10        17.50 o
   1   5   5       4158.64       4128.67       146.98 o
   2   5   5        305.27        260.63        42.59 o
   3   5   5       3466.45       3296.30       123.90 o
   4   5   5          0.76         -1.63        27.28 o
   5   5   5        984.82        940.79        24.21 o
   6   5   5         54.79         74.49         4.61 o
   7   5   5         76.44         80.56         4.93 o
   8   5   5         95.84         77.24         4.86 o
   9   5   5          7.02          1.49         4.03 o
  10   5   5         28.56         31.79         3.80 o
  11   5   5        550.31        588.65        14.39 o
  12   5   5         13.85         11.45         3.33 o
  13   5   5         80.58         89.90         5.38 o
  14   5   5         10.44         12.18         3.60 o
 -15   6   5          1.05          3.48         3.81 o
 -14   6   5         15.00          7.31         3.74 o
 -13   6   5        178.12        175.07         9.94 o
 -12   6   5          9.22          8.29         3.75 o
 -11   6   5         28.60         27.23         8.86 o
 -10   6   5        299.09        347.24        11.52 o
  -9   6   5          4.30          3.04         3.32 o
  -8   6   5          7.53          4.87         3.08 o
  -7   6   5        341.18        339.81         6.68 o
  -6   6   5       1532.95       1579.49        19.22 o
  -5   6   5         10.43          9.69         3.22 o
  -4   6   5        566.88        512.51        11.48 o
  -3   6   5        832.95        723.59       106.89 o
  -2   6   5          8.68         20.25        29.37 o
  -1   6   5        344.75        350.66        73.19 o
   0   6   5        404.14        443.57        57.33 o
   1   6   5        395.70        433.19        84.28 o
   2   6   5          0.51          3.53         4.93 o
   3   6   5         43.76         41.90         3.73 o
   4   6   5        447.52        450.70        10.96 o
   5   6   5        236.79        257.45         8.39 o
   6   6   5          0.25          5.17         3.71 o
   7   6   5        553.02        578.68        12.87 o
   8   6   5        160.18        160.32         6.11 o
   9   6   5        264.78        280.79         7.57 o
  10   6   5        537.20        554.09        10.20 o
  11   6   5         22.56         20.45         4.31 o
  12   6   5        238.60        235.86         6.99 o
 -13   7   5          4.46          1.19         6.13 o
 -12   7   5          3.00          6.46         3.29 o
 -11   7   5        248.35        236.25         7.73 o
 -10   7   5         40.69         48.69        11.26 o
  -9   7   5         12.98          7.26         3.89 o
  -8   7   5        180.96        188.17         7.13 o
  -7   7   5          5.73          1.10         3.49 o
  -6   7   5         31.32         17.24         3.51 o
  -5   7   5         11.96          8.21         3.23 o
  -4   7   5        293.76        283.55         6.59 o
  -3   7   5         14.36         25.46         3.96 o
  -2   7   5        172.52        198.29         5.99 o
  -1   7   5         25.24         27.62         4.23 o
   0   7   5          0.49          4.19         3.31 o
   1   7   5        135.44        149.63         5.41 o
   2   7   5        355.51        374.02         8.83 o
   3   7   5       1029.35       1116.78        22.72 o
   4   7   5        222.68        246.61         8.47 o
   5   7   5        195.61        195.47         6.86 o
   6   7   5        626.40        687.33        12.63 o
   7   7   5        479.18        496.93        10.13 o
   8   7   5        190.95        204.08         6.54 o
   9   7   5        162.51        172.55         7.27 o
  10   7   5        134.95        123.52         5.32 o
  11   7   5         46.49         45.22         4.17 o
 -11   8   5         85.84         77.53         8.83 o
 -10   8   5          7.79          0.55         4.32 o
  -9   8   5          3.54          0.32         4.49 o
  -8   8   5          4.76          2.51         4.75 o
  -7   8   5        215.77        233.52         7.21 o
  -6   8   5         23.10         23.91         3.64 o
  -5   8   5         90.86        101.22         5.06 o
  -4   8   5        350.22        370.35         9.89 o
  -3   8   5        252.49        266.36         7.41 o
  -2   8   5        235.17        231.81         7.85 o
  -1   8   5         63.50         55.79         4.49 o
   0   8   5         44.90         40.59         4.43 o
   1   8   5          1.98          6.22        11.01 o
   2   8   5         71.68         64.13         5.93 o
   3   8   5        168.08        186.52         7.34 o
   4   8   5        115.75        144.39         6.68 o
   5   8   5        285.78        323.46         8.96 o
   6   8   5        478.20        530.05        13.14 o
   7   8   5          2.54          0.06         4.10 o
   8   8   5          8.02         11.15         3.89 o
   9   8   5         44.36         34.31         4.69 o
  -9   9   5        116.44         89.77         6.09 o
  -8   9   5         76.47         74.85         6.76 o
  -7   9   5         70.42         73.46         5.08 o
  -6   9   5          1.07          3.85         4.16 o
  -5   9   5         20.27         31.44         5.33 o
  -4   9   5        138.30        140.21         5.84 o
  -3   9   5         14.23         15.84         4.07 o
  -2   9   5         48.65         44.63         3.93 o
  -1   9   5        142.45        149.06         8.53 o
   0   9   5         31.35         34.08         4.53 o
   1   9   5         54.99         48.93         4.35 o
   2   9   5          1.73          2.35         3.45 o
   3   9   5          1.48         -0.72         4.21 o
   4   9   5         52.72         64.38         7.94 o
   5   9   5         15.47         14.97         7.85 o
   6   9   5          6.75          3.15         8.78 o
   7   9   5         11.81         22.72         4.70 o
  -5  10   5        149.29        159.17         8.37 o
  -4  10   5         57.84         65.51         7.94 o
  -3  10   5        174.37        167.71        10.72 o
  -2  10   5         27.93         30.40         2.50 o
  -1  10   5         13.45         16.51         2.79 o
   0  10   5         17.22         15.96         3.92 o
   1  10   5         41.32         32.73         2.90 o
   2  10   5         63.04         48.01         5.48 o
   3  10   5         24.45         33.33         4.70 o
 -18   0   6        301.33        273.58        11.36 o
 -16   0   6          9.47         -7.13         8.22 o
 -14   0   6         47.54         26.44         9.15 o
 -12   0   6        622.10        592.84        25.17 o
 -10   0   6         27.00         89.80        42.71 o
  -8   0   6       9143.28       8766.66       331.72 o
  -6   0   6          4.93         29.44        27.79 o
  -4   0   6       4280.52       4488.59       112.96 o
  -2   0   6       9955.58      10248.25       286.77 o
   0   0   6       1013.54        991.13        52.42 o
   2   0   6       8209.41       8174.61       172.88 o
   4   0   6        760.95        715.71        68.67 o
   6   0   6       1937.20       1851.48       133.86 o
   8   0   6       1926.40       1843.06       113.19 o
  10   0   6         29.62         13.08         4.44 o
  12   0   6       1324.82       1407.56        47.50 o
  14   0   6        342.98        394.92        19.35 o
 -18   1   6          7.11          5.77         5.00 o
 -17   1   6         83.92         79.37         3.57 o
 -16   1   6         37.07         51.65         4.43 o
 -15   1   6        385.36        395.92        11.31 o
 -14   1   6         21.18         18.47         6.24 o
 -13   1   6          2.95         -1.52         5.93 o
 -12   1   6         13.52          6.71         3.80 o
 -11   1   6        249.68        238.78        38.27 o
 -10   1   6       2852.15       2572.15       176.16 o
  -9   1   6        790.30        713.49        53.47 o
  -8   1   6          0.64        -12.20        13.14 o
  -7   1   6       2660.29       2445.38        82.72 o
  -6   1   6       2432.59       2455.12        78.67 o
  -5   1   6        225.84        234.87        23.44 o
  -4   1   6        458.79        327.10        21.08 o
  -3   1   6       3846.19       3940.52        62.49 o
  -2   1   6       6183.45       5811.95       101.90 o
  -1   1   6       8240.14       8610.86       157.84 o
   0   1   6        335.18        344.19        13.49 o
   1   1   6       8735.60       9079.83       157.93 o
   2   1   6         89.20         69.23        44.77 o
   3   1   6       3037.33       3008.26       106.80 o
   4   1   6        676.38        600.76        63.90 o
   5   1   6        617.74        590.56        53.08 o
   6   1   6        222.13        213.77        27.78 o
   7   1   6        534.07        477.21        43.68 o
   8   1   6         67.20         21.07        20.04 o
   9   1   6       1948.31       1862.73        24.49 o
  10   1   6        420.32        431.30         9.72 o
  11   1   6        902.69        938.09        21.32 o
  12   1   6        192.99        171.85         8.14 o
  13   1   6        369.41        372.31        14.40 o
  14   1   6        220.14        229.61        10.25 o
  15   1   6        210.28        207.92         8.22 o
 -17   2   6        156.36        157.93         7.80 o
 -16   2   6        235.46        226.11         6.99 o
 -15   2   6         23.74         23.51         4.90 o
 -14   2   6         49.12         50.47         7.08 o
 -13   2   6         25.90         29.77         6.68 o
 -12   2   6        240.12        220.77         9.27 o
 -11   2   6        406.40        411.34        21.66 o
 -10   2   6        386.00        352.96        43.94 o
  -9   2   6       4720.81       4120.71       142.09 o
  -8   2   6         61.52         79.65        23.98 o
  -7   2   6       1274.74       1310.30        54.41 o
  -6   2   6        748.90        789.52        59.11 o
  -5   2   6       2945.82       2755.35        72.55 o
  -4   2   6        237.23        189.89        17.79 o
  -3   2   6       2323.03       2322.63        55.72 o
  -2   2   6       5831.87       6051.19       101.08 o
  -1   2   6       4855.30       4679.63        99.70 o
   0   2   6       2284.72       2321.42        55.62 o
   1   2   6      26379.13      27748.95       356.63 o
   2   2   6       1030.23       1268.07        61.17 o
   3   2   6       1727.81       1486.76        87.58 o
   4   2   6        834.93        767.79        59.60 o
   5   2   6       8252.49       8309.73       238.07 o
   6   2   6       3471.17       3549.00       149.31 o
   7   2   6        124.68         92.34        33.17 o
   8   2   6        167.73        212.23        63.70 o
   9   2   6       2768.00       2719.96        33.97 o
  10   2   6        540.96        579.87        11.55 o
  11   2   6        294.60        282.30         7.96 o
  12   2   6        234.00        251.85         9.53 o
  13   2   6        385.24        407.23        11.29 o
  14   2   6          3.36          0.31         3.36 o
  15   2   6         31.44         27.44         3.03 o
 -17   3   6         71.25         68.04         3.53 o
 -16   3   6        148.70        156.51         4.95 o
 -15   3   6          0.01          9.07         4.16 o
 -14   3   6         27.05         35.62         5.54 o
 -13   3   6       1617.89       1742.01        31.27 o
 -12   3   6        275.36        294.26        10.43 o
 -11   3   6        250.69        265.38        12.17 o
 -10   3   6       1617.16       1615.21        35.57 o
  -9   3   6        388.65        349.71        44.55 o
  -8   3   6        671.26        749.92        78.23 o
  -7   3   6       1214.77       1042.79        62.76 o
  -6   3   6       1694.68       1617.90        62.33 o
  -5   3   6        285.94        276.06        30.25 o
  -4   3   6       1846.55       1891.76        68.55 o
  -3   3   6       7013.39       6847.63       148.38 o
  -2   3   6        190.60        259.77        26.14 o
  -1   3   6       2141.84       2258.88        61.85 o
   0   3   6       6978.40       7451.40       129.63 o
   1   3   6       1192.03       1061.79        43.43 o
   2   3   6         39.90         35.25        22.25 o
   3   3   6       3768.77       3711.48       110.00 o
   4   3   6       3456.55       3360.99       139.31 o
   5   3   6       1436.10       1383.06        90.94 o
   6   3   6        633.97        559.56        61.44 o
   7   3   6       3940.36       3707.94       246.79 o
   8   3   6        381.21        395.39         7.98 o
   9   3   6        872.81        819.32        13.99 o
  10   3   6        163.31        160.26         6.19 o
  11   3   6         52.30         62.70         7.33 o
  12   3   6         52.10         51.58         6.60 o
  13   3   6       1228.21       1205.04        22.01 o
  14   3   6         84.16         83.94         4.56 o
  15   3   6         50.07         30.16         5.06 o
 -16   4   6         79.66         83.37         3.47 o
 -15   4   6        196.77        214.57         5.29 o
 -14   4   6        162.69        181.74         6.16 o
 -13   4   6         14.16         10.78         4.95 o
 -12   4   6        318.53        336.88         9.77 o
 -11   4   6          1.39         -3.49         4.75 o
 -10   4   6        288.81        290.36        11.65 o
  -9   4   6         46.23         44.82         5.68 o
  -8   4   6        402.19        235.04        60.43 o
  -7   4   6        598.14        552.82        61.31 o
  -6   4   6       2462.94       2205.80       114.41 o
  -5   4   6       2247.09       2028.42       102.72 o
  -4   4   6       4914.00       4950.93       162.41 o
  -3   4   6       1164.45       1274.08        64.48 o
  -2   4   6       2911.33       2913.74        97.03 o
  -1   4   6        840.27        888.60        51.65 o
   0   4   6       1863.31       1874.08        75.59 o
   1   4   6         24.38         19.97        13.35 o
   2   4   6       1637.72       1426.33        70.41 o
   3   4   6        470.57        506.98        43.00 o
   4   4   6        321.53        322.89        37.36 o
   5   4   6       1757.78       1781.65       163.48 o
   6   4   6        981.49        779.59       114.16 o
   7   4   6        254.11        245.47         7.00 o
   8   4   6       1474.70       1464.86        20.98 o
   9   4   6        337.30        344.07         8.56 o
  10   4   6        379.27        420.92        12.44 o
  11   4   6         13.22         14.46         5.13 o
  12   4   6        118.54        127.72         6.48 o
  13   4   6         52.33         46.64        11.84 o
  14   4   6         34.18         33.72         3.22 o
 -16   5   6         31.38         24.48         2.72 o
 -15   5   6          5.47          5.32         2.65 o
 -14   5   6        261.68        333.20         8.27 o
 -13   5   6        173.50        198.77         7.14 o
 -12   5   6        554.07        608.66        13.11 o
 -11   5   6        175.93        205.53         8.01 o
 -10   5   6         57.56         52.68         6.07 o
  -9   5   6         33.51         33.75         4.06 o
  -8   5   6          2.17          4.11         3.05 o
  -7   5   6        158.21        149.07         7.06 o
  -6   5   6        472.41        367.07        77.84 o
  -5   5   6         72.84        125.43        51.70 o
  -4   5   6       1155.12       1066.62       116.66 o
  -3   5   6        386.10        409.03        72.17 o
  -2   5   6        431.35        373.12        65.60 o
  -1   5   6        915.60        733.93        54.64 o
   0   5   6          7.55         -1.38        16.53 o
   1   5   6          4.42         39.18        22.58 o
   2   5   6       1682.31       1423.24        95.12 o
   3   5   6        640.67        604.71        53.89 o
   4   5   6         70.84         46.57        30.18 o
   5   5   6          1.04          2.07         3.07 o
   6   5   6       4058.37       4113.81        48.20 o
   7   5   6        107.91        109.25         6.10 o
   8   5   6        221.75        216.88         7.00 o
   9   5   6         20.80         35.88         4.15 o
  10   5   6        483.36        524.82        15.73 o
  11   5   6        113.80        120.13         5.68 o
  12   5   6        125.29        132.77         7.24 o
  13   5   6         58.67         53.12         5.76 o
 -15   6   6         33.12         32.87         4.83 o
 -14   6   6          0.19         -0.12         4.35 o
 -13   6   6          1.31          2.31         3.20 o
 -12   6   6        120.96        127.20         5.78 o
 -11   6   6        224.82        244.15         9.55 o
 -10   6   6          5.53          3.84         3.77 o
  -9   6   6          6.00          7.02         3.39 o
  -8   6   6         78.76         84.62         4.09 o
  -7   6   6         22.07         20.18         3.10 o
  -6   6   6        236.62        227.01         5.82 o
  -5   6   6       2901.87       2871.35        27.94 o
  -4   6   6         65.19         72.60         5.06 o
  -3   6   6        186.81        174.06        16.12 o
  -2   6   6        811.70        932.60       114.32 o
  -1   6   6       1930.81       1717.00       158.08 o
   0   6   6        272.09        289.37        10.16 o
   1   6   6         14.38         19.48         9.17 o
   2   6   6       1423.52       1432.48        20.14 o
   3   6   6        202.41        194.63         6.33 o
   4   6   6        235.76        234.36         7.08 o
   5   6   6       2405.09       2483.69        28.94 o
   6   6   6          0.62          5.54         3.84 o
   7   6   6       1076.22       1117.18        17.43 o
   8   6   6        359.92        378.03         8.91 o
   9   6   6        947.58       1002.27        15.47 o
  10   6   6        118.48        133.74         6.93 o
  11   6   6        950.63        951.97        18.99 o
  12   6   6        191.11        186.31         7.22 o
 -13   7   6        122.48        112.37         5.46 o
 -12   7   6        245.02        252.93         9.33 o
 -11   7   6          5.77         -4.64         4.64 o
 -10   7   6          2.72          4.37         3.81 o
  -9   7   6        250.45        252.10         7.63 o
  -8   7   6         42.47         53.67         4.27 o
  -7   7   6         23.25         23.05         4.94 o
  -6   7   6        241.08        254.75         7.78 o
  -5   7   6         67.56         66.73         3.69 o
  -4   7   6          0.14         -2.93         2.93 o
  -3   7   6        553.98        544.68        18.22 o
  -2   7   6       1872.56       1893.20        23.23 o
  -1   7   6         19.16          8.62         3.56 o
   0   7   6        100.92         94.21         5.26 o
   1   7   6        532.06        529.87        10.82 o
   2   7   6        689.57        706.05        14.82 o
   3   7   6         16.74         12.18         4.42 o
   4   7   6          1.10          2.81         5.05 o
   5   7   6         68.98         67.03         4.76 o
   6   7   6         39.17         36.78         4.19 o
   7   7   6         21.75         26.60         4.62 o
   8   7   6        592.32        657.06        14.81 o
   9   7   6          6.74         13.41         3.13 o
  10   7   6        316.43        293.44         8.49 o
  11   7   6         30.12         26.25         4.86 o
 -11   8   6          6.44          9.49         3.45 o
 -10   8   6         93.80         69.59         4.10 o
  -9   8   6        191.03        201.08         7.02 o
  -8   8   6         73.59         76.90         6.27 o
  -7   8   6        149.04        144.95         5.31 o
  -6   8   6         25.04         18.27         3.58 o
  -5   8   6         44.85         46.37         4.14 o
  -4   8   6         61.43         59.42         4.00 o
  -3   8   6        108.46        117.92         5.32 o
  -2   8   6         55.14         70.81         5.22 o
  -1   8   6         70.89         66.86         8.47 o
   0   8   6        406.39        423.62        11.75 o
   1   8   6        491.22        497.88        15.68 o
   2   8   6          3.80          7.17         5.05 o
   3   8   6        737.91        771.94        15.01 o
   4   8   6         29.08         29.99         4.58 o
   5   8   6          1.54          6.00         4.77 o
   6   8   6          4.14         12.21         4.82 o
   7   8   6          6.22         10.44         3.80 o
   8   8   6         11.29          9.68         3.09 o
   9   8   6          1.09          1.10         4.36 o
  -9   9   6          3.95          5.48         2.72 o
  -8   9   6          5.15         12.79         4.18 o
  -7   9   6         74.48         92.10        18.26 o
  -6   9   6        330.65        294.69        10.58 o
  -5   9   6         68.75         61.47         4.30 o
  -4   9   6         60.24         56.91         3.66 o
  -3   9   6         19.86         21.97         3.55 o
  -2   9   6         46.07         44.91         5.37 o
  -1   9   6         55.15         69.68         3.89 o
   0   9   6        200.94        190.51         9.21 o
   1   9   6          4.20         -3.13         3.33 o
   2   9   6          0.71         -2.96         5.37 o
   3   9   6         63.65         70.01         3.76 o
   4   9   6         85.92         72.70         4.32 o
   5   9   6          0.20          2.27         3.28 o
   6   9   6         16.28         16.32         3.06 o
  -4  10   6          9.42         20.98         4.46 o
  -3  10   6          1.72         11.86         4.43 o
  -2  10   6         18.57         16.15         2.80 o
  -1  10   6          0.15          1.21         2.35 o
   0  10   6          6.69          8.40         3.19 o
   1  10   6         60.25         59.56         4.67 o
   2  10   6         71.40         50.46         5.29 o
 -17   0   7        106.27         95.55         6.23 o
 -15   0   7          0.53         -2.52         8.67 o
 -13   0   7       2410.34       2434.09        69.40 o
 -11   0   7         15.99         60.86        29.82 o
  -9   0   7          1.71          7.29        24.97 o
  -7   0   7       8223.51       7783.35       291.31 o
  -5   0   7         16.50         39.33        30.37 o
  -3   0   7       8905.37       8831.66       194.00 o
  -1   0   7      18144.03      19446.11       371.84 o
   1   0   7        247.47        200.44        18.01 o
   3   0   7      10659.87      10617.96       222.58 o
   5   0   7          3.74         32.49        25.94 o
   7   0   7       6943.10       6729.77       225.44 o
   9   0   7          4.53         13.48         4.34 o
  11   0   7          9.21          3.82         9.44 o
  13   0   7        289.76        286.38        17.44 o
  15   0   7         18.18         33.09         6.05 o
 -18   1   7         28.13         23.73         4.13 o
 -17   1   7          3.07          0.41         2.88 o
 -16   1   7        642.96        689.52        15.19 o
 -15   1   7        499.21        514.15        15.31 o
 -14   1   7        609.73        684.69        16.06 o
 -13   1   7        396.77        414.25        10.30 o
 -12   1   7       1326.89       1262.52        23.60 o
 -11   1   7        365.03        320.41        42.11 o
 -10   1   7        250.93        240.24        36.21 o
  -9   1   7        198.61        112.72        20.22 o
  -8   1   7       1338.66       1382.26        65.90 o
  -7   1   7         98.47         90.08        31.97 o
  -6   1   7        711.45        485.41        43.33 o
  -5   1   7       3041.44       2780.85        80.68 o
  -4   1   7       4756.36       4904.99        93.69 o
  -3   1   7          2.68          2.00         6.66 o
  -2   1   7       3377.51       3325.33        70.79 o
  -1   1   7       6375.19       6888.17       111.99 o
   0   1   7        110.56        112.78        13.87 o
   1   1   7       1345.84       1110.84        72.17 o
   2   1   7       1629.25       1722.90        42.11 o
   3   1   7        660.02        569.54        29.01 o
   4   1   7        848.15        688.19        42.28 o
   5   1   7       2749.11       2716.54        93.28 o
   6   1   7       4615.24       4667.27       137.23 o
   7   1   7         61.92         38.29        54.45 o
   8   1   7          6.77          4.10        32.20 o
   9   1   7        566.44        578.80        11.30 o
  10   1   7         30.13         27.97         5.26 o
  11   1   7         99.92        114.52         7.24 o
  12   1   7          0.28          3.11         4.69 o
  13   1   7          0.02         12.68         6.25 o
  14   1   7        333.73        302.09        11.00 o
  15   1   7        104.26        110.37         9.00 o
 -18   2   7         43.45         43.15         5.36 o
 -17   2   7         17.64         15.56         3.58 o
 -16   2   7        196.89        207.30         6.79 o
 -15   2   7          1.64         -1.69         7.41 o
 -14   2   7         56.36         59.22         7.71 o
 -13   2   7          4.87          6.07         5.21 o
 -12   2   7        195.86        184.90        10.08 o
 -11   2   7        542.37        524.83        17.01 o
 -10   2   7        607.10        476.37        50.61 o
  -9   2   7       1231.00       1167.43       118.56 o
  -8   2   7       2782.89       2622.44       101.21 o
  -7   2   7        497.12        446.51        34.41 o
  -6   2   7       4606.17       4726.33       111.04 o
  -5   2   7       1572.96       1680.78        55.75 o
  -4   2   7       9459.67       9752.24       143.58 o
  -3   2   7       1108.17       1079.00        33.91 o
  -2   2   7      10724.16      11664.17       246.67 o
  -1   2   7        663.21        500.42        36.00 o
   0   2   7       2616.68       2250.45        54.74 o
   1   2   7       1825.31       1875.29        60.77 o
   2   2   7        151.23        147.08        22.14 o
   3   2   7       1057.27       1280.86        75.46 o
   4   2   7       2020.22       1784.88       116.39 o
   5   2   7        235.94        145.80        32.89 o
   6   2   7       3443.07       3299.20       174.17 o
   7   2   7        783.65        852.25        77.37 o
   8   2   7        480.13        519.30        15.40 o
   9   2   7        212.07        191.60         6.65 o
  10   2   7        604.83        611.78        15.57 o
  11   2   7          5.81          5.76         4.82 o
  12   2   7         88.89         85.51         8.77 o
  13   2   7         64.72         71.31         5.23 o
  14   2   7        150.46        158.09         5.03 o
  15   2   7        134.28        109.44         7.77 o
 -17   3   7         13.80         10.24         2.57 o
 -16   3   7         33.22         34.10         3.28 o
 -15   3   7        459.96        487.86        10.67 o
 -14   3   7         31.99         42.61         7.24 o
 -13   3   7         65.68         55.71         6.38 o
 -12   3   7       1383.22       1384.38        26.41 o
 -11   3   7        735.63        748.42        21.41 o
 -10   3   7        115.03        121.98        12.24 o
  -9   3   7          2.91        -21.52        21.52 o
  -8   3   7       3901.08       3698.29       129.47 o
  -7   3   7          0.50          7.97        13.94 o
  -6   3   7         75.84         87.69        19.07 o
  -5   3   7       1754.72       1750.26        61.44 o
  -4   3   7         13.33         22.03        11.28 o
  -3   3   7       2720.95       2960.85       115.97 o
  -2   3   7       4307.87       4049.94       107.36 o
  -1   3   7        130.64        123.57        17.68 o
   0   3   7        748.98        887.70        44.39 o
   1   3   7        359.49        406.03        33.33 o
   2   3   7       2724.29       2603.95        87.56 o
   3   3   7         10.79         13.11        20.19 o
   4   3   7       1106.40       1076.03        79.02 o
   5   3   7        592.20        556.23        60.03 o
   6   3   7          0.52         40.10        24.96 o
   7   3   7        183.07        165.59        13.19 o
   8   3   7       1689.00       1722.88        23.35 o
   9   3   7          0.75          0.29         3.95 o
  10   3   7        156.48        130.56         9.38 o
  11   3   7         47.02         45.13        12.23 o
  12   3   7        654.52        677.91        16.27 o
  13   3   7         88.39         93.15         5.93 o
  14   3   7          3.67          7.36         2.41 o
 -17   4   7         28.55         28.29         3.33 o
 -16   4   7          0.93          3.00         2.44 o
 -15   4   7         64.13         67.70         4.04 o
 -14   4   7         26.47         30.75         4.31 o
 -13   4   7         73.55         69.58         6.23 o
 -12   4   7         30.67         24.62         4.72 o
 -11   4   7        908.45        948.78        17.58 o
 -10   4   7        952.66        895.30        19.51 o
  -9   4   7       1459.97       1524.01        23.96 o
  -8   4   7       1285.30       1173.47       135.80 o
  -7   4   7       1043.38       1045.59       121.64 o
  -6   4   7         25.33        -21.28        21.28 o
  -5   4   7         96.53        147.69        48.62 o
  -4   4   7         15.84        -18.14        57.83 o
  -3   4   7       3415.04       3128.93       105.63 o
  -2   4   7        663.72        611.90        43.78 o
  -1   4   7       2071.38       2001.26        79.20 o
   0   4   7       1550.53       1381.50        65.27 o
   1   4   7       2914.50       2487.61       112.46 o
   2   4   7         17.91         -1.69        15.94 o
   3   4   7       2123.63       2299.65       123.54 o
   4   4   7         71.11        105.90        50.46 o
   5   4   7        625.58        457.55        81.71 o
   6   4   7         33.97         37.04         4.08 o
   7   4   7        970.89        980.92        17.52 o
   8   4   7        242.57        238.99         7.94 o
   9   4   7        291.01        295.39         8.75 o
  10   4   7        202.86        198.83         7.22 o
  11   4   7       1151.05       1321.41        29.71 o
  12   4   7          5.26          6.68         6.53 o
  13   4   7          6.49          8.11         3.20 o
  14   4   7          4.94         11.48         4.11 o
 -16   5   7          1.99         -0.81         2.31 o
 -15   5   7          7.21          7.09         2.62 o
 -14   5   7         15.27         18.59         3.72 o
 -13   5   7        216.37        262.62         8.05 o
 -12   5   7        259.29        272.59         8.88 o
 -11   5   7        498.04        502.11        13.94 o
 -10   5   7         44.71         46.38         4.89 o
  -9   5   7        461.09        460.20         9.14 o
  -8   5   7        190.20        202.98         5.97 o
  -7   5   7        169.20        168.48         6.60 o
  -6   5   7        245.47        247.83        46.44 o
  -5   5   7        471.64        394.34        77.46 o
  -4   5   7        134.64        153.28        47.63 o
  -3   5   7       2263.63       2158.20       163.13 o
  -2   5   7       1095.25        948.61        79.32 o
  -1   5   7       1853.93       1704.75       103.53 o
   0   5   7       1243.45       1260.03        70.71 o
   1   5   7       5754.83       5774.04       204.84 o
   2   5   7       3594.61       3582.26       236.63 o
   3   5   7       1611.66       1468.16       150.68 o
   4   5   7         96.51        111.84         4.95 o
   5   5   7       1149.96       1136.27        15.69 o
   6   5   7        937.83        926.91        12.83 o
   7   5   7        490.71        482.46         9.42 o
   8   5   7       1282.93       1379.09        18.38 o
   9   5   7       1464.40       1529.38        21.56 o
  10   5   7        289.56        295.46         7.46 o
  11   5   7        403.30        403.43         9.33 o
  12   5   7        507.01        483.29        13.07 o
  13   5   7        405.80        382.50        10.22 o
 -15   6   7          3.96          4.77         4.11 o
 -14   6   7         35.87         46.90         3.65 o
 -13   6   7         57.48         64.96         4.31 o
 -12   6   7         40.07         53.55         5.49 o
 -11   6   7          9.31         19.25         5.15 o
 -10   6   7       1094.83       1140.10        17.52 o
  -9   6   7          0.32          6.54         3.48 o
  -8   6   7         43.40         45.69         3.65 o
  -7   6   7        561.15        564.79         8.80 o
  -6   6   7       1230.21       1215.75        15.39 o
  -5   6   7        410.59        410.20         8.35 o
  -4   6   7        402.76        402.40         8.97 o
  -3   6   7        258.86        240.91         9.60 o
  -2   6   7        615.55        594.99        15.67 o
  -1   6   7        775.93        811.24        13.61 o
   0   6   7       2348.52       2378.13        30.20 o
   1   6   7          6.42          9.61         3.22 o
   2   6   7       1876.04       1942.81        28.98 o
   3   6   7       1762.06       1728.41        21.71 o
   4   6   7          7.75          8.08         3.25 o
   5   6   7        235.97        257.96         6.86 o
   6   6   7        111.56        115.57         5.00 o
   7   6   7        183.64        178.93         6.86 o
   8   6   7        478.91        513.33        10.26 o
   9   6   7        267.59        266.32         6.90 o
  10   6   7        246.68        272.43         7.24 o
  11   6   7          6.51          6.80         4.11 o
  12   6   7         93.31         78.80         4.51 o
 -13   7   7          0.29         -2.97         2.97 o
 -12   7   7         69.39         71.94         6.98 o
 -11   7   7         60.32         62.04         4.55 o
 -10   7   7          1.32          4.43         3.83 o
  -9   7   7         10.12          5.02         4.40 o
  -8   7   7        352.51        358.93        13.34 o
  -7   7   7        380.31        420.79         8.68 o
  -6   7   7         73.83         87.76         4.66 o
  -5   7   7        843.21        854.87        11.42 o
  -4   7   7         94.77         79.19         3.94 o
  -3   7   7         39.77         28.77         3.94 o
  -2   7   7        190.97        203.50         7.75 o
  -1   7   7         71.68         64.81         4.56 o
   0   7   7         81.28         85.11         4.38 o
   1   7   7        166.35        174.03         5.76 o
   2   7   7       1056.14       1076.69        15.44 o
   3   7   7        320.88        333.21         8.57 o
   4   7   7        344.05        381.66         9.76 o
   5   7   7        754.09        776.39        13.52 o
   6   7   7        359.04        364.30         9.69 o
   7   7   7         14.60         14.99         7.72 o
   8   7   7        389.34        417.06         9.41 o
   9   7   7        160.18        145.65         9.83 o
  10   7   7        334.81        314.97        10.69 o
 -11   8   7         63.96         56.96         6.27 o
 -10   8   7         18.24         14.58         3.04 o
  -9   8   7        104.57         97.99         6.37 o
  -8   8   7        228.56        269.83        10.23 o
  -7   8   7         10.51         13.07         3.57 o
  -6   8   7         88.42         95.45         5.80 o
  -5   8   7         33.88         27.77         3.87 o
  -4   8   7        434.68        483.07         9.09 o
  -3   8   7          0.47         -0.82         3.41 o
  -2   8   7        183.81        165.86         6.36 o
  -1   8   7         20.66         26.92         4.17 o
   0   8   7         15.53         11.55         5.31 o
   1   8   7         26.76         19.59         5.40 o
   2   8   7        111.93        120.06        11.50 o
   3   8   7         89.09         90.77        15.33 o
   4   8   7        143.19        141.39         7.35 o
   5   8   7         11.52         10.51         3.63 o
   6   8   7         39.87         45.11         4.37 o
   7   8   7         96.03        102.67         6.55 o
   8   8   7         57.64         39.37         3.83 o
   9   8   7         33.46         24.23         4.20 o
  -9   9   7         35.08         27.44         4.48 o
  -8   9   7         43.49         44.55         5.22 o
  -7   9   7         51.61         65.92         5.21 o
  -6   9   7        150.47        160.15         7.43 o
  -5   9   7        503.13        547.23        10.56 o
  -4   9   7          0.39          2.79         2.54 o
  -3   9   7          0.38         -1.69         2.98 o
  -2   9   7          1.52         -0.65         2.80 o
  -1   9   7        188.31        161.45         7.48 o
   0   9   7         54.67         57.64         4.56 o
   1   9   7          1.52          2.74         3.67 o
   2   9   7         59.73         61.50         5.24 o
   3   9   7         70.40         65.12         5.63 o
   4   9   7        186.81        171.82         5.75 o
   5   9   7        262.50        240.79         7.88 o
   6   9   7         31.03         34.56         4.83 o
  -3  10   7         33.69         37.21         3.57 o
  -2  10   7        289.36        275.91         9.28 o
  -1  10   7          2.02          7.89         3.00 o
   0  10   7         64.60         66.21         4.22 o
   1  10   7          0.58          4.02         3.66 o
 -18   0   8        230.59        191.89         8.70 o
 -16   0   8          7.95          5.78         6.94 o
 -14   0   8          2.35          2.13         8.63 o
 -12   0   8       2275.19       2267.30        64.31 o
 -10   0   8        120.77        116.89        40.24 o
  -8   0   8       3668.80       3564.16       137.53 o
  -4   0   8        302.01        358.43        31.00 o
  -2   0   8       6808.38       7159.43       174.22 o
   0   0   8        135.27        183.24        26.30 o
   2   0   8        211.62        176.48        19.16 o
   4   0   8       1449.17       1398.00        98.64 o
   6   0   8        114.52        139.87        52.61 o
   8   0   8       4747.17       4720.11       188.95 o
  10   0   8        132.25        130.24        13.88 o
  12   0   8        461.93        523.18        24.64 o
  14   0   8          0.15         -6.36         6.36 o
 -18   1   8          0.05         -5.27        10.05 o
 -17   1   8          2.86          1.10         3.06 o
 -16   1   8          1.41         -0.61         4.52 o
 -15   1   8         14.10         10.22         4.59 o
 -14   1   8        651.02        672.47        19.42 o
 -13   1   8        249.52        252.73         8.04 o
 -12   1   8         26.65         20.48         4.38 o
 -11   1   8       1545.83       1280.24        81.31 o
 -10   1   8       2569.29       2507.88       109.19 o
  -9   1   8       1345.83       1339.84        62.00 o
  -8   1   8        423.33        475.82        49.30 o
  -7   1   8       1295.76       1242.54        73.25 o
  -6   1   8       2005.66       1952.77        71.52 o
  -5   1   8         25.89         49.21        13.26 o
  -4   1   8       6221.30       6061.44       109.71 o
  -3   1   8       6539.61       6514.16       114.95 o
  -2   1   8        245.07        214.02        18.56 o
  -1   1   8       2345.41       2285.37        52.39 o
   0   1   8       9671.63       9758.93       156.10 o
   1   1   8       6248.19       6367.38       115.49 o
   2   1   8        181.21        230.04        19.67 o
   3   1   8        681.68        675.82        39.59 o
   4   1   8        237.35        240.23        34.93 o
   5   1   8          1.32          3.61        18.76 o
   6   1   8        558.58        476.18        55.50 o
   7   1   8       1272.22       1122.99        89.92 o
   8   1   8        204.17        192.93         6.86 o
   9   1   8        161.82        150.34         7.86 o
  10   1   8          5.72         -0.21         4.87 o
  11   1   8        775.92        796.31        18.02 o
  12   1   8        363.41        373.23        12.92 o
  13   1   8         30.34         42.16         7.96 o
  14   1   8         36.60         29.21         3.58 o
  15   1   8         76.63         66.19         5.89 o
 -18   2   8          0.07         -4.63         4.63 o
 -17   2   8          3.50          6.67         2.81 o
 -16   2   8        160.14        175.12         6.44 o
 -15   2   8        718.14        757.31        20.75 o
 -14   2   8        387.82        377.48        14.59 o
 -13   2   8        725.80        709.14        16.85 o
 -12   2   8        271.79        248.75        11.54 o
 -11   2   8       3345.13       3423.11        64.76 o
 -10   2   8         42.65         87.86        36.36 o
  -9   2   8       1360.72       1083.66        69.30 o
  -8   2   8        211.85        128.08        20.59 o
  -7   2   8        590.93        634.90        39.22 o
  -6   2   8        466.26        547.48        34.55 o
  -5   2   8       6213.81       6114.61       109.30 o
  -4   2   8       1068.63       1184.45        60.53 o
  -3   2   8       9407.68      10015.94       192.14 o
  -2   2   8       4555.77       4976.39        95.37 o
  -1   2   8       5870.30       6187.40       156.52 o
   0   2   8       6239.73       7291.08       174.65 o
   1   2   8      13017.73      13549.82       306.28 o
   2   2   8       1248.60       1303.88        75.22 o
   3   2   8        450.49        449.49        46.73 o
   4   2   8       3637.23       3676.08       146.00 o
   5   2   8       6270.83       6256.26       210.07 o
   6   2   8         26.01         17.63        26.79 o
   7   2   8       3559.87       3166.88       156.69 o
   8   2   8          9.71          8.94         3.64 o
   9   2   8       3040.76       3111.74        42.61 o
  10   2   8        401.81        390.24        12.14 o
  11   2   8        959.63       1004.21        20.80 o
  12   2   8         74.98         77.11         5.85 o
  13   2   8        859.74        868.52        14.61 o
  14   2   8        133.36        108.15         4.60 o
 -17   3   8        407.00        413.11         7.98 o
 -16   3   8        102.23        104.68         8.30 o
 -15   3   8        123.59        132.73         7.28 o
 -14   3   8        186.46        210.57         9.09 o
 -13   3   8        592.94        634.12        15.87 o
 -12   3   8         24.87         46.37        13.53 o
 -11   3   8        724.35        746.35        21.36 o
 -10   3   8       1222.58       1140.59        27.19 o
  -9   3   8        194.23        147.14        47.83 o
  -8   3   8       1281.04       1295.75        93.94 o
  -7   3   8      11403.01      11418.86       249.40 o
  -6   3   8         69.80         67.52        19.56 o
  -5   3   8         38.69         42.59        18.05 o
  -4   3   8        600.05        462.66        32.40 o
  -3   3   8      13253.89      13770.40       256.83 o
  -2   3   8        914.69       1079.27        51.38 o
  -1   3   8       2900.14       2964.38        87.26 o
   0   3   8       1529.97       1531.37        89.76 o
   1   3   8       3069.75       3544.46       138.23 o
   2   3   8         76.26        111.24        35.27 o
   3   3   8       9610.07       9235.81       264.06 o
   4   3   8       1183.03       1134.64        84.19 o
   5   3   8       1255.38       1322.47        95.30 o
   6   3   8        687.38        681.94        72.68 o
   7   3   8       1868.82       1794.63        30.52 o
   8   3   8          4.20          6.35         5.56 o
   9   3   8          9.06         14.67         5.26 o
  10   3   8        795.30        825.75        22.55 o
  11   3   8          0.03          0.86         4.32 o
  12   3   8        305.94        319.12        11.27 o
  13   3   8        434.44        437.64        12.98 o
  14   3   8         21.44         32.86         5.99 o
 -17   4   8          1.33          2.32         2.79 o
 -16   4   8         44.57         56.88         2.89 o
 -15   4   8        174.57        182.00         5.56 o
 -14   4   8        674.51        701.10        23.19 o
 -13   4   8         28.12         26.48         4.85 o
 -12   4   8          1.16         -1.84         4.42 o
 -11   4   8          0.11          4.42         5.16 o
 -10   4   8        160.30        135.42         7.61 o
  -9   4   8        929.45        926.61        15.03 o
  -8   4   8        458.78        320.45        75.37 o
  -7   4   8        167.21        221.54        56.60 o
  -6   4   8       2881.68       2828.16       136.26 o
  -5   4   8       2796.35       2899.87       134.42 o
  -4   4   8       3061.99       2962.48       127.07 o
  -3   4   8         82.90         42.11        20.13 o
  -2   4   8       2269.59       2027.41       103.48 o
  -1   4   8         61.52         27.53        21.26 o
   0   4   8         61.76         70.50        18.38 o
   1   4   8       3114.60       3034.69       203.32 o
   2   4   8       1798.92       1603.30       102.34 o
   3   4   8        438.73        397.23        53.33 o
   4   4   8        376.51        385.68        81.10 o
   5   4   8       1672.89       1566.72       149.69 o
   6   4   8       1167.92       1065.98        16.33 o
   7   4   8         19.66         20.46         3.57 o
   8   4   8          2.67          3.02         3.75 o
   9   4   8         30.26         33.66         4.53 o
  10   4   8         40.55         33.04         4.04 o
  11   4   8         50.49         52.21         6.77 o
  12   4   8         70.62         71.10         5.07 o
  13   4   8         29.76         32.12         3.35 o
 -16   5   8         31.52         31.90         2.89 o
 -15   5   8         25.01         31.65         3.29 o
 -14   5   8        367.01        386.86         9.10 o
 -13   5   8          7.52          9.90         4.13 o
 -12   5   8         73.14         84.39         5.94 o
 -11   5   8        163.69        187.60         8.90 o
 -10   5   8       1712.92       1723.82        35.01 o
  -9   5   8         13.62         12.53         3.50 o
  -8   5   8       2236.42       2308.09        29.76 o
  -7   5   8        771.60        831.51        15.61 o
  -6   5   8       4298.78       4065.74       178.37 o
  -5   5   8        237.31        205.63        41.33 o
  -4   5   8       3305.00       3158.68       205.75 o
  -3   5   8       1146.27        827.08       100.67 o
  -2   5   8       2011.53       1886.47       112.04 o
  -1   5   8         52.39          5.98        19.39 o
   0   5   8       1666.53       1373.36        93.61 o
   1   5   8        196.77        145.30        49.51 o
   2   5   8       1435.66       1452.22       151.30 o
   3   5   8        375.48        404.28        11.38 o
   4   5   8       2913.32       2850.23        31.92 o
   5   5   8        572.83        549.49         9.21 o
   6   5   8        218.90        222.81         5.79 o
   7   5   8         45.86         61.76         3.83 o
   8   5   8        403.72        441.11         9.74 o
   9   5   8        233.36        229.73         7.76 o
  10   5   8          7.76          9.84         3.25 o
  11   5   8         83.76         89.40         5.45 o
  12   5   8         27.23         31.28         3.37 o
 -15   6   8        231.81        225.83        10.21 o
 -14   6   8        106.04        111.61         4.79 o
 -13   6   8        633.68        641.10        16.92 o
 -12   6   8        124.45        137.92         7.10 o
 -11   6   8          3.79          3.32         3.54 o
 -10   6   8        280.37        329.13         8.40 o
  -9   6   8        110.34        122.16         5.62 o
  -8   6   8         66.08         70.64         4.39 o
  -7   6   8         28.10         27.54         3.45 o
  -6   6   8       1219.91       1248.41        15.60 o
  -5   6   8         11.96          8.31         3.12 o
  -4   6   8        456.01        433.14         9.50 o
  -3   6   8        160.22        141.03         7.61 o
  -2   6   8       3156.36       3007.33        46.74 o
  -1   6   8        877.84        947.44        13.91 o
   0   6   8        664.70        700.52        10.51 o
   1   6   8        564.84        585.95         9.49 o
   2   6   8       1321.07       1284.04        19.07 o
   3   6   8       1490.33       1542.08        21.87 o
   4   6   8       1463.97       1577.80        20.33 o
   5   6   8       2112.79       2203.09        28.91 o
   6   6   8        288.83        274.63         7.29 o
   7   6   8        272.80        290.82         7.73 o
   8   6   8        900.65        963.09        16.86 o
   9   6   8        366.42        388.65        10.68 o
  10   6   8          2.70         -0.13         3.24 o
  11   6   8        554.96        535.70        13.44 o
 -13   7   8         50.35         42.25         7.70 o
 -12   7   8         98.13         93.82         8.49 o
 -11   7   8         71.69         94.38         6.49 o
 -10   7   8        398.18        398.78        18.75 o
  -9   7   8         92.56         85.16         6.10 o
  -8   7   8          8.32          4.00         5.67 o
  -7   7   8        345.15        369.51         8.10 o
  -6   7   8        173.07        174.29         5.28 o
  -5   7   8          1.67         -0.92         3.18 o
  -4   7   8        779.78        764.49        11.45 o
  -3   7   8        747.74        709.33        10.91 o
  -2   7   8         31.42         27.16         3.38 o
  -1   7   8         25.53         26.29         4.58 o
   0   7   8        681.07        665.08        13.52 o
   1   7   8        300.45        298.17         6.71 o
   2   7   8          3.78          6.31         3.96 o
   3   7   8         23.41         12.82         4.27 o
   4   7   8         32.82         38.83         4.89 o
   5   7   8        117.93        126.39         6.43 o
   6   7   8        111.80        114.00         6.45 o
   7   7   8        187.33        212.27         6.99 o
   8   7   8          6.48          9.62         3.55 o
   9   7   8         25.69         21.16         3.82 o
  10   7   8        168.12        154.17         8.89 o
 -11   8   8        175.77        134.08         5.66 o
 -10   8   8          1.43          0.06         2.76 o
  -9   8   8          3.54          0.12         7.80 o
  -8   8   8         17.52         17.45         4.62 o
  -7   8   8         96.48         97.78         5.22 o
  -6   8   8        177.35        209.31         8.69 o
  -5   8   8        206.22        232.82         7.84 o
  -4   8   8        280.13        274.76         6.77 o
  -3   8   8        230.02        237.01         6.38 o
  -2   8   8         30.87         32.56         3.79 o
  -1   8   8         29.67         24.84         4.02 o
   0   8   8          6.67          9.71         3.18 o
   1   8   8         43.01         46.19         4.99 o
   2   8   8        192.49        226.18        12.42 o
   3   8   8         25.47         27.85         4.84 o
   4   8   8         17.32         17.95         4.27 o
   5   8   8         38.64         36.75         6.52 o
   6   8   8         27.47         33.35         7.93 o
   7   8   8        203.50        185.95         7.49 o
   8   8   8         29.24         33.19         3.71 o
  -9   9   8          0.42          6.13         3.50 o
  -8   9   8         22.37         22.05         4.67 o
  -7   9   8         13.38         12.54         4.22 o
  -6   9   8          9.11          4.91         3.14 o
  -5   9   8        114.59        124.98         4.59 o
  -4   9   8         19.87         30.68         2.86 o
  -3   9   8         13.81         12.23         3.13 o
  -2   9   8          0.34          0.60         2.73 o
  -1   9   8        111.94        118.87         6.20 o
   0   9   8        447.62        458.88         9.27 o
   1   9   8         21.98         26.93         6.60 o
   2   9   8         85.35         77.46         4.54 o
   3   9   8         12.06         10.96         3.10 o
   4   9   8          0.48         -1.41         2.51 o
   5   9   8        195.50        176.29         9.13 o
  -3  10   8          4.15          9.43         4.56 o
  -2  10   8         20.50         23.78         4.94 o
  -1  10   8         17.55         23.49         3.11 o
   0  10   8          0.26          7.66         3.58 o
 -17   0   9        635.51        631.69        22.52 o
 -15   0   9         13.24          9.46         8.40 o
 -13   0   9       1227.10       1170.24        39.16 o
 -11   0   9        197.77        225.36        44.45 o
  -9   0   9        259.95        193.53        55.20 o
  -7   0   9       7661.36       6755.53       286.60 o
  -5   0   9        184.08        187.12        52.35 o
  -3   0   9       2267.45       2161.65        83.80 o
  -1   0   9        664.50        694.10        47.79 o
   1   0   9         63.01        112.09        37.31 o
   3   0   9       7142.26       6967.92       298.61 o
   5   0   9        344.86        279.51        61.98 o
   7   0   9         52.95        110.91        53.94 o
   9   0   9       2241.70       2238.83        59.24 o
  11   0   9         49.21         29.88        10.53 o
  13   0   9       1253.24       1334.70        41.61 o
 -18   1   9          9.62         11.54         3.28 o
 -17   1   9         24.38         19.62         2.69 o
 -16   1   9        124.86        136.87         6.62 o
 -15   1   9        172.62        184.20         8.08 o
 -14   1   9        142.46        132.13         7.26 o
 -13   1   9        269.47        262.50         9.16 o
 -12   1   9         24.68         32.80         4.85 o
 -11   1   9        176.63        217.55        21.79 o
 -10   1   9        799.17        696.91        49.88 o
  -9   1   9        885.59        811.60        81.88 o
  -8   1   9       2116.12       2204.16       109.67 o
  -7   1   9        119.62         42.99        17.43 o
  -6   1   9       1872.43       1797.45       107.28 o
  -5   1   9       3458.70       3163.30        95.66 o
  -4   1   9        188.75        173.40        23.27 o
  -3   1   9        216.27        178.07        20.25 o
  -2   1   9        587.32        525.37        29.41 o
  -1   1   9       1357.15       1631.76        53.71 o
   0   1   9       3282.48       3799.94       102.83 o
   1   1   9       5570.75       5420.40       121.69 o
   2   1   9       4878.37       5015.45       103.19 o
   3   1   9        173.91        235.84        46.96 o
   4   1   9       2698.00       2564.20       169.02 o
   5   1   9       1035.17        952.33       112.09 o
   6   1   9        628.00        578.53        94.90 o
   7   1   9        712.11        605.96       101.44 o
   8   1   9         21.19         17.96         3.85 o
   9   1   9          0.61          4.18         3.88 o
  10   1   9        177.55        179.54         8.52 o
  11   1   9        439.50        431.38        13.69 o
  12   1   9        390.10        396.78        11.22 o
  13   1   9        101.88         90.07         6.92 o
  14   1   9         18.11         19.59         3.31 o
 -18   2   9        174.75        165.74         6.46 o
 -17   2   9        531.08        518.07        10.19 o
 -16   2   9        502.67        524.63        19.33 o
 -15   2   9        308.28        325.85        13.06 o
 -14   2   9        289.11        318.60        10.80 o
 -13   2   9          8.03          9.04         9.30 o
 -12   2   9        210.54        172.18         9.98 o
 -11   2   9        277.89        295.92        12.38 o
 -10   2   9       1372.02       1475.02       108.90 o
  -9   2   9         14.38         20.25        27.28 o
  -8   2   9       4392.52       4232.29       135.80 o
  -7   2   9         43.86         40.50        18.34 o
  -6   2   9       3747.13       3785.80       117.21 o
  -5   2   9       1610.08       1696.98        61.46 o
  -4   2   9       9621.46       9937.77       200.06 o
  -3   2   9        986.62        947.86        47.24 o
  -2   2   9        337.52        272.57        40.71 o
  -1   2   9        796.52       1021.80        66.80 o
   0   2   9       8015.45       8505.83       227.07 o
   1   2   9          3.39         -3.28        16.09 o
   2   2   9       1276.53       1246.19        60.50 o
   3   2   9          4.82         43.22        18.11 o
   4   2   9       4391.23       4312.26       165.79 o
   5   2   9        963.04        869.74       119.29 o
   6   2   9        602.04        510.61        95.63 o
   7   2   9        495.44        481.59        12.31 o
   8   2   9         52.10         59.92         5.59 o
   9   2   9         85.89         66.49         5.30 o
  10   2   9        166.01        163.56         8.13 o
  11   2   9         30.64         36.81         5.43 o
  12   2   9        309.12        304.30         8.04 o
  13   2   9        297.42        298.85         8.24 o
  14   2   9        156.88        137.98         5.73 o
 -17   3   9          7.80          5.52         2.53 o
 -16   3   9        161.49        168.25         5.16 o
 -15   3   9         16.42         29.11         5.39 o
 -14   3   9          4.76          7.27         4.73 o
 -13   3   9         53.16         58.39         6.51 o
 -12   3   9       2099.26       2214.42        60.46 o
 -11   3   9        507.19        514.34        17.30 o
 -10   3   9         13.07         14.86         7.66 o
  -9   3   9       4101.77       3868.70       179.34 o
  -8   3   9       1646.54       1682.93       109.09 o
  -7   3   9        471.56        379.16        40.98 o
  -6   3   9       2839.61       2622.35        99.89 o
  -5   3   9       3442.59       3337.44        95.93 o
  -4   3   9         15.74         15.23        14.69 o
  -3   3   9         48.84         12.27        12.28 o
  -2   3   9      10383.54      10071.14       202.19 o
  -1   3   9        465.25        437.41        41.46 o
   0   3   9          4.29         12.75        26.47 o
   1   3   9       1666.12       1659.62       100.09 o
   2   3   9        773.41        662.93        60.89 o
   3   3   9        329.67        217.48        41.64 o
   4   3   9       2702.94       2728.91       136.27 o
   5   3   9       3231.43       2958.06       149.09 o
   6   3   9         11.85         18.61         5.83 o
   7   3   9        803.82        798.64        17.71 o
   8   3   9       2838.55       2809.53        39.26 o
   9   3   9         65.65         65.36         5.11 o
  10   3   9         50.54         60.35         6.41 o
  11   3   9         13.56         14.76         6.22 o
  12   3   9         15.15         11.75         3.73 o
  13   3   9         47.01         43.74         3.71 o
 -17   4   9         39.65         37.26         5.05 o
 -16   4   9        265.92        272.41         6.06 o
 -15   4   9         58.01         63.56         3.95 o
 -14   4   9        180.94        210.51         8.52 o
 -13   4   9        674.48        716.37        14.53 o
 -12   4   9         66.03         72.99         5.63 o
 -11   4   9        104.69        101.45         7.32 o
 -10   4   9         66.45         78.00         4.92 o
  -9   4   9        587.75        546.09        12.03 o
  -8   4   9          6.60         45.12        40.87 o
  -7   4   9         70.96         72.05        90.72 o
  -6   4   9       2438.25       2259.73       123.54 o
  -5   4   9       1179.17       1132.56        66.91 o
  -4   4   9        376.56        351.18        32.22 o
  -3   4   9       2210.95       2075.57        88.69 o
  -2   4   9       2069.28       1978.71       119.99 o
  -1   4   9        710.44        598.20        90.41 o
   0   4   9         35.53         35.54        40.15 o
   1   4   9        671.84        607.45        93.76 o
   2   4   9        302.36        254.54        63.75 o
   3   4   9        197.65        185.16        61.19 o
   4   4   9       1837.70       1942.07       172.45 o
   5   4   9       1242.16       1287.93        49.69 o
   6   4   9        989.58        951.82        15.27 o
   7   4   9        445.11        452.97        10.94 o
   8   4   9        195.76        194.25         8.48 o
   9   4   9        498.92        517.86        13.61 o
  10   4   9         15.82         24.20         4.63 o
  11   4   9        136.04        148.12         7.00 o
  12   4   9         10.96          3.98         3.87 o
  13   4   9         17.14         26.45         5.13 o
 -16   5   9        140.72        126.94         5.36 o
 -15   5   9        271.02        263.38         6.56 o
 -14   5   9         10.49         15.95         3.68 o
 -13   5   9        469.54        520.14        11.57 o
 -12   5   9       1189.49       1292.92        33.57 o
 -11   5   9       1317.78       1371.85        22.44 o
 -10   5   9        597.43        592.23        13.14 o
  -9   5   9        459.26        472.85        11.65 o
  -8   5   9       1029.47        977.81        19.96 o
  -7   5   9         26.92         29.32         3.61 o
  -6   5   9        108.60        129.44         5.93 o
  -5   5   9        682.42        670.05        71.99 o
  -4   5   9       1268.35       1081.34       118.47 o
  -3   5   9       1783.82       1920.60       116.15 o
  -2   5   9          1.11          2.72        33.52 o
  -1   5   9       2522.80       2302.43       196.32 o
   0   5   9       1085.13        928.36       125.79 o
   1   5   9        202.65         94.66        44.49 o
   2   5   9        167.41        208.65         9.74 o
   3   5   9         39.65         50.40         3.42 o
   4   5   9         38.43         39.02         3.23 o
   5   5   9        353.36        343.63         7.10 o
   6   5   9        197.17        198.37         5.53 o
   7   5   9        527.49        540.74         9.86 o
   8   5   9        471.72        519.08        11.81 o
   9   5   9        213.87        219.39         6.59 o
  10   5   9        536.93        556.41        11.19 o
  11   5   9         96.28         97.42         5.45 o
  12   5   9        253.51        254.88         8.03 o
 -15   6   9        105.64        107.34         7.03 o
 -14   6   9         99.46        110.91         8.82 o
 -13   6   9         78.02         83.94         5.32 o
 -12   6   9         27.58         49.44         5.32 o
 -11   6   9       1116.19       1204.73        35.97 o
 -10   6   9        285.88        311.65         9.26 o
  -9   6   9         51.32         51.21         4.71 o
  -8   6   9        400.62        445.45         8.35 o
  -7   6   9       2522.31       2653.86        28.21 o
  -6   6   9          3.89          1.17         3.43 o
  -5   6   9         32.90         45.27         3.84 o
  -4   6   9       7238.19       7148.56        79.42 o
  -3   6   9       2658.86       2698.61        33.82 o
  -2   6   9        598.76        540.47        11.61 o
  -1   6   9       1105.12       1099.03        17.04 o
   0   6   9       7151.75       7103.92        66.49 o
   1   6   9        487.71        499.87        10.74 o
   2   6   9        728.21        727.99        13.21 o
   3   6   9       1918.37       1961.71        29.49 o
   4   6   9       2213.83       2305.31        40.70 o
   5   6   9        332.34        364.09         9.91 o
   6   6   9          8.79          9.11         3.57 o
   7   6   9        847.23        892.22        15.96 o
   8   6   9        679.85        688.38        24.08 o
   9   6   9          4.24          5.67         4.69 o
  10   6   9          4.37          4.60         3.38 o
  11   6   9        133.22        110.22         7.85 o
 -13   7   9          4.90          3.55         4.56 o
 -12   7   9        212.97        190.36        20.68 o
 -11   7   9        197.17        219.45        14.53 o
 -10   7   9         78.83         67.78         6.51 o
  -9   7   9        329.88        325.36        10.15 o
  -8   7   9        172.48        177.88         9.63 o
  -7   7   9         61.75         77.75         4.51 o
  -6   7   9         44.61         47.16         3.66 o
  -5   7   9        203.66        196.79         5.66 o
  -4   7   9         58.94         46.24         3.72 o
  -3   7   9         49.69         47.54         3.79 o
  -2   7   9         17.88         24.08         3.46 o
  -1   7   9         42.45         49.33         4.43 o
   0   7   9        147.99        167.61         6.66 o
   1   7   9         84.18         82.34         4.69 o
   2   7   9        208.53        228.08        13.91 o
   3   7   9          9.05         12.49         4.62 o
   4   7   9        425.47        452.36        10.92 o
   5   7   9          6.22          3.47         4.04 o
   6   7   9        193.97        205.72         8.13 o
   7   7   9        182.65        190.94         9.23 o
   8   7   9        481.35        474.29        10.86 o
   9   7   9        116.33        113.60         5.31 o
 -11   8   9         28.92         27.16         3.30 o
 -10   8   9          0.06         -3.12         4.30 o
  -9   8   9         84.38         80.44         5.53 o
  -8   8   9        382.62        420.36        13.05 o
  -7   8   9         27.52         31.69         4.11 o
  -6   8   9         92.70         81.78         4.39 o
  -5   8   9         19.71         23.75         3.45 o
  -4   8   9          0.79          1.82         3.23 o
  -3   8   9        119.08        119.11         5.08 o
  -2   8   9         76.84         72.60         4.48 o
  -1   8   9          6.08          2.44         3.59 o
   0   8   9          0.14          3.21         3.88 o
   1   8   9         54.58         56.88         4.42 o
   2   8   9        507.84        516.00        12.57 o
   3   8   9          0.84         -0.89         3.91 o
   4   8   9        100.33         92.73         4.69 o
   5   8   9         94.93        107.06         5.29 o
   6   8   9         15.30         21.10         5.10 o
   7   8   9        250.09        244.51        15.40 o
  -8   9   9         67.09         60.79         4.25 o
  -7   9   9         11.35          8.23         3.40 o
  -6   9   9        169.65        160.21         5.80 o
  -5   9   9        146.17        150.18         5.48 o
  -4   9   9         20.19         27.42         2.67 o
  -3   9   9          6.54          5.94         2.70 o
  -2   9   9        150.70        152.81         7.49 o
  -1   9   9          2.28          2.58         2.40 o
   0   9   9         11.79         12.92         3.07 o
   1   9   9        294.03        284.59         8.02 o
   2   9   9        262.42        242.91         7.16 o
   3   9   9         64.96         41.84         5.18 o
   4   9   9          1.64          5.02         3.55 o
   5   9   9         49.25         46.73         5.03 o
 -18   0  10          5.54          2.03         4.64 o
 -16   0  10        752.04        795.80        20.10 o
 -14   0  10        145.05        128.21         8.71 o
 -12   0  10       2674.62       2636.25        74.02 o
 -10   0  10        194.53        190.98        59.94 o
  -8   0  10        247.07        314.27        61.56 o
  -6   0  10      10449.54       9201.02       356.24 o
  -4   0  10        887.45        697.22        48.74 o
  -2   0  10       8235.76       8227.65       208.19 o
   0   0  10       1489.97       1382.36        73.19 o
   2   0  10        449.76        355.73        58.15 o
   4   0  10       5241.19       5022.92       267.22 o
   6   0  10        416.51        454.98        82.97 o
   8   0  10       1978.90       1939.26        35.02 o
  10   0  10         25.73         24.89         5.85 o
  12   0  10         28.67         29.99         8.99 o
  14   0  10        388.18        364.21        30.00 o
 -18   1  10          0.58          0.18         3.23 o
 -17   1  10         17.81         23.62         2.84 o
 -16   1  10         10.49         12.43         4.06 o
 -15   1  10        445.08        464.46        18.88 o
 -14   1  10         48.87         59.28         5.49 o
 -13   1  10        593.21        605.49        14.79 o
 -12   1  10         34.67         40.46        10.25 o
 -11   1  10        598.51        547.15        16.46 o
 -10   1  10         13.50        -17.89        21.76 o
  -9   1  10        106.39         74.29        25.85 o
  -8   1  10       2555.24       2174.01       114.54 o
  -7   1  10       2502.25       2562.93       169.08 o
  -6   1  10       1001.85       1171.53        77.80 o
  -5   1  10       2949.98       2544.67        87.84 o
  -4   1  10       8381.85       8930.21       246.48 o
  -3   1  10       5771.43       6169.53       120.93 o
  -2   1  10       2804.74       2854.65        76.03 o
  -1   1  10        375.70        349.36        27.26 o
   0   1  10       5494.09       5487.15       116.63 o
   1   1  10        156.34        146.63        33.18 o
   2   1  10       6250.53       6504.38       388.00 o
   3   1  10       1221.00       1319.61       124.35 o
   4   1  10        560.76        654.82        91.83 o
   5   1  10       1418.02       1406.97       143.68 o
   6   1  10       3162.99       2834.33       215.27 o
   7   1  10       1732.89       1719.64        23.38 o
   8   1  10        140.13        149.43         5.79 o
   9   1  10          2.28          1.84         4.66 o
  10   1  10        421.78        446.28        17.79 o
  11   1  10          9.77         13.62         5.08 o
  12   1  10          0.91          2.70         5.46 o
  13   1  10         15.72         15.26         3.69 o
  14   1  10         35.38         19.52         2.50 o
 -18   2  10         34.18         37.13        10.65 o
 -17   2  10        204.26        211.99         5.94 o
 -16   2  10         43.76         51.53         5.32 o
 -15   2  10       1724.40       1797.25        38.20 o
 -14   2  10         31.09         23.64         8.44 o
 -13   2  10       1040.19       1041.22        21.07 o
 -12   2  10         94.83        102.47         8.58 o
 -11   2  10       4409.05       4370.00       133.94 o
 -10   2  10       1296.22       1161.65        98.41 o
  -9   2  10       1905.05       1807.74       115.12 o
  -8   2  10        991.10       1067.50        66.49 o
  -7   2  10        653.40        850.03        57.15 o
  -6   2  10          1.99         12.27        17.68 o
  -5   2  10       8475.15       8502.41       164.30 o
  -4   2  10         20.52         27.54        16.45 o
  -3   2  10        169.40        265.51        37.19 o
  -2   2  10       1251.22       1400.70        60.42 o
  -1   2  10      10477.23      11755.47       292.45 o
   0   2  10       2277.41       2049.67       101.13 o
   1   2  10        134.69         73.98        18.47 o
   2   2  10         15.45         25.81        14.64 o
   3   2  10         12.12          9.79        18.99 o
   4   2  10         69.81         90.48        37.73 o
   5   2  10        546.28        487.86        85.78 o
   6   2  10       1404.13       1504.44        44.76 o
   7   2  10        354.57        350.51         9.50 o
   8   2  10         16.76         15.81         4.07 o
   9   2  10        285.55        275.70         8.62 o
  10   2  10       1018.16       1068.43        18.49 o
  11   2  10        197.33        205.15         6.92 o
  12   2  10         91.11         89.20         5.45 o
  13   2  10         51.47         38.10         4.52 o
 -17   3  10        551.76        534.34         9.46 o
 -16   3  10          3.95         10.02         5.38 o
 -15   3  10         69.31         75.99         6.16 o
 -14   3  10        897.52        942.31        17.18 o
 -13   3  10        147.82        121.97        13.16 o
 -12   3  10        165.20        161.35        10.60 o
 -11   3  10       1521.51       1518.52        47.82 o
 -10   3  10        847.51        823.00        21.77 o
  -9   3  10        184.05        268.97        50.35 o
  -8   3  10         10.95          4.62        19.91 o
  -7   3  10       3886.65       3685.00       128.92 o
  -6   3  10        856.75        813.27        56.19 o
  -5   3  10        133.47         93.69        23.51 o
  -4   3  10        598.88        540.11        47.13 o
  -3   3  10        952.53        965.97        57.59 o
  -2   3  10       3193.59       3342.82       109.02 o
  -1   3  10       4147.59       4042.02       227.53 o
   0   3  10         18.64         15.53        30.12 o
   1   3  10        579.44        698.72        95.53 o
   2   3  10         64.38          6.77        24.67 o
   3   3  10       3664.81       3626.79       125.79 o
   4   3  10        617.26        680.84        89.74 o
   5   3  10        424.91        441.00        88.37 o
   6   3  10        755.60        718.46        16.34 o
   7   3  10         22.09         13.93         3.93 o
   8   3  10        140.72        134.19         6.37 o
   9   3  10        237.98        230.83         7.82 o
  10   3  10         81.18         95.51         6.92 o
  11   3  10          0.53         -0.51         5.32 o
  12   3  10          5.35          6.02         2.24 o
  13   3  10         64.20         67.38         7.17 o
 -16   4  10        145.50        144.26         4.74 o
 -15   4  10          6.92         16.06         3.66 o
 -14   4  10         11.38         17.48         4.83 o
 -13   4  10        157.43        167.23         7.19 o
 -12   4  10        245.04        276.92        10.58 o
 -11   4  10         48.59         46.02         4.82 o
 -10   4  10        583.30        580.43        11.44 o
  -9   4  10       1725.67       1758.28        32.62 o
  -8   4  10       1450.42       1364.18        25.32 o
  -7   4  10        320.26        272.27        48.13 o
  -6   4  10        973.12        930.43        81.54 o
  -5   4  10        777.85        889.68        60.15 o
  -4   4  10        453.85        449.81        61.33 o
  -3   4  10        123.56        159.51        76.59 o
  -2   4  10       3523.34       3379.59       224.90 o
  -1   4  10        291.16        216.30        62.08 o
   0   4  10       1683.77       1774.05       161.38 o
   1   4  10        437.75        452.65        83.81 o
   2   4  10       3765.29       3556.44       239.50 o
   3   4  10         22.83         62.56        44.86 o
   4   4  10        309.77        321.80        10.11 o
   5   4  10         22.03         16.49         3.38 o
   6   4  10         26.14         26.79         4.00 o
   7   4  10         56.18         43.34         4.22 o
   8   4  10          4.17          7.61         3.62 o
   9   4  10        290.46        304.20         8.83 o
  10   4  10        754.46        754.23        20.20 o
  11   4  10        102.63        103.31         5.58 o
  12   4  10        161.04        165.86         5.64 o
 -16   5  10        114.31         90.87        12.32 o
 -15   5  10        146.49        132.66         4.73 o
 -14   5  10          8.17          5.73         3.42 o
 -13   5  10        126.87        125.95         6.18 o
 -12   5  10        343.22        399.07        12.06 o
 -11   5  10          0.83         -0.90         4.13 o
 -10   5  10        360.49        390.07        10.52 o
  -9   5  10          0.30          1.48         4.40 o
  -8   5  10       1556.63       1506.99        24.15 o
  -7   5  10        572.37        510.70        10.27 o
  -6   5  10       1344.91       1346.86        24.65 o
  -5   5  10         51.46         39.25         3.69 o
  -4   5  10        540.84        486.46        89.43 o
  -3   5  10         45.19         68.28        46.11 o
  -2   5  10        966.42        945.04       130.15 o
  -1   5  10        665.87        511.55        97.51 o
   0   5  10       1955.35       1630.08       167.54 o
   1   5  10        915.22        895.11        18.30 o
   2   5  10       1655.98       1699.24        23.11 o
   3   5  10       1172.48       1132.22        17.36 o
   4   5  10       1106.28       1077.61        14.18 o
   5   5  10        373.47        350.50         7.21 o
   6   5  10        852.53        866.58        13.71 o
   7   5  10        370.76        370.34         8.71 o
   8   5  10          2.57          6.06         3.38 o
   9   5  10          8.80         14.03         3.72 o
  10   5  10        351.37        371.40         8.40 o
  11   5  10        127.67        120.09         5.00 o
 -14   6  10        350.47        352.15        14.54 o
 -13   6  10        190.14        190.00        11.73 o
 -12   6  10        873.27        936.44        19.32 o
 -11   6  10        153.47        150.79         6.48 o
 -10   6  10          1.25          3.96         4.31 o
  -9   6  10       2042.13       2114.41        25.33 o
  -8   6  10       1266.04       1247.72        15.88 o
  -7   6  10       1728.18       1766.28        24.16 o
  -6   6  10         32.85         41.14         3.81 o
  -5   6  10        521.33        532.72        10.98 o
  -4   6  10        879.41        816.41        14.20 o
  -3   6  10        757.97        803.36        13.87 o
  -2   6  10        452.79        449.07        10.80 o
  -1   6  10         24.47         26.22         3.27 o
   0   6  10        533.48        526.06         9.82 o
   1   6  10          9.84         16.63         3.49 o
   2   6  10          0.12          1.30         3.67 o
   3   6  10          7.93         20.17         3.75 o
   4   6  10        143.65        154.55         5.90 o
   5   6  10         71.76         87.88         5.62 o
   6   6  10          2.22          7.16         3.42 o
   7   6  10        262.54        263.20         8.70 o
   8   6  10        177.12        181.58         7.16 o
   9   6  10        193.51        203.97         6.82 o
  10   6  10          2.64         -1.89         2.53 o
 -13   7  10        141.64        133.57         8.32 o
 -12   7  10        119.28        108.10         8.08 o
 -11   7  10          6.11         18.18         4.68 o
 -10   7  10         10.64         13.27         4.22 o
  -9   7  10        815.96        866.32        16.53 o
  -8   7  10         20.16         31.44         4.73 o
  -7   7  10         15.63         18.79         3.18 o
  -6   7  10         33.96         39.94         3.52 o
  -5   7  10       1678.20       1785.33        22.43 o
  -4   7  10        174.83        179.25         5.89 o
  -3   7  10         10.06         17.30         3.37 o
  -2   7  10        104.65        103.00         4.71 o
  -1   7  10       3264.69       3364.10        36.82 o
   0   7  10         30.54         32.34         3.78 o
   1   7  10         47.48         57.02         4.89 o
   2   7  10        456.29        476.00        11.33 o
   3   7  10       1283.23       1286.39        32.86 o
   4   7  10        225.09        257.60         8.15 o
   5   7  10        153.36        164.31         7.58 o
   6   7  10          2.01         -4.53         5.41 o
   7   7  10        159.19        152.80         6.11 o
   8   7  10          9.63          8.39         3.96 o
   9   7  10        175.28        166.07         6.10 o
 -11   8  10          1.97          1.46         3.85 o
 -10   8  10         16.60         10.62         3.55 o
  -9   8  10          0.30         -5.12         5.39 o
  -8   8  10         26.82         37.35        11.69 o
  -7   8  10        318.52        331.17         9.43 o
  -6   8  10         16.40         23.01         3.18 o
  -5   8  10         24.37         23.55         3.35 o
  -4   8  10         65.64         70.18         4.12 o
  -3   8  10        403.11        425.56         8.21 o
  -2   8  10        178.45        174.71         5.94 o
  -1   8  10          3.98          7.89         3.07 o
   0   8  10          7.37         13.62         4.35 o
   1   8  10          4.40          7.05         3.25 o
   2   8  10        662.09        682.90        14.75 o
   3   8  10        592.25        625.04        19.68 o
   4   8  10         12.42         11.94         3.95 o
   5   8  10         86.72         77.77         5.38 o
   6   8  10         83.63         77.57        12.45 o
   7   8  10        246.56        224.00        10.53 o
  -8   9  10          5.88          1.33         4.71 o
  -7   9  10         20.66         17.52         3.40 o
  -6   9  10         79.90         98.39         4.63 o
  -5   9  10          2.37          7.11         2.88 o
  -4   9  10        369.78        351.90         7.12 o
  -3   9  10         80.36         77.50         4.11 o
  -2   9  10         18.23         22.66         3.48 o
  -1   9  10        126.73        139.26         4.83 o
   0   9  10          1.25         -0.26         3.32 o
   1   9  10          7.48         10.99         3.17 o
   2   9  10        117.36        126.02         5.01 o
   3   9  10        145.41        150.61         4.92 o
   4   9  10          1.60          2.03         3.50 o
 -17   0  11        126.81        129.40         5.59 o
 -15   0  11        143.21        130.58        13.99 o
 -13   0  11        405.17        386.28        20.17 o
 -11   0  11       5875.53       5309.43       123.30 o
  -9   0  11          3.09        -30.29        30.29 o
  -7   0  11       2830.50       2701.34       180.77 o
  -5   0  11       2987.75       2999.67       183.47 o
  -3   0  11        912.60        751.77        72.65 o
  -1   0  11      10976.27      11753.53       381.61 o
   1   0  11         21.34         27.78        19.42 o
   3   0  11       3731.80       4112.37       236.44 o
   5   0  11          2.22         57.42        42.17 o
   7   0  11          0.47          4.82         4.33 o
   9   0  11       2233.52       2175.41        63.17 o
  11   0  11          5.96         13.47         9.61 o
  13   0  11        143.35        144.17         5.53 o
 -18   1  11        355.04        326.42        24.70 o
 -17   1  11         63.25         53.73         5.48 o
 -16   1  11         34.29         33.70         5.64 o
 -15   1  11         38.59         37.72         4.88 o
 -14   1  11         17.31         20.54         4.80 o
 -13   1  11       1159.33       1116.07        26.69 o
 -12   1  11        541.57        510.44        16.48 o
 -11   1  11         19.88         10.21         7.50 o
 -10   1  11       1169.43        966.10        69.47 o
  -9   1  11       3446.80       3583.98       159.26 o
  -8   1  11       2990.65       2839.08       266.96 o
  -7   1  11        977.25        955.70        75.47 o
  -6   1  11        449.13        401.34        50.23 o
  -5   1  11        933.72        945.30        54.12 o
  -4   1  11          5.30          5.34        14.85 o
  -3   1  11       4979.00       5125.96       136.33 o
  -2   1  11       2317.62       2367.11        72.15 o
  -1   1  11         20.69         38.94        14.53 o
   0   1  11       2165.98       2052.98        81.62 o
   1   1  11       3132.19       3194.82        88.95 o
   2   1  11       1492.42       1446.46        70.15 o
   3   1  11       1993.29       2076.33       116.49 o
   4   1  11         98.76         49.78        49.96 o
   5   1  11        150.37        200.18        49.63 o
   6   1  11        217.87        211.90        10.79 o
   7   1  11       1333.30       1305.03        19.26 o
   8   1  11       1161.34       1170.63        20.52 o
   9   1  11        145.08        124.16         6.10 o
  10   1  11        395.12        388.71        11.83 o
  11   1  11        750.00        798.54        21.48 o
  12   1  11        489.07        524.03        14.64 o
  13   1  11         31.96         17.88         3.03 o
 -17   2  11          9.31         10.58         4.12 o
 -16   2  11         58.77         54.01         7.69 o
 -15   2  11          1.01          5.47         6.48 o
 -14   2  11        426.93        461.22        11.04 o
 -13   2  11         35.39         44.81         7.33 o
 -12   2  11        103.51         99.12         8.29 o
 -11   2  11        149.00        159.76        13.84 o
 -10   2  11       2131.15       2174.12       106.78 o
  -9   2  11       1040.62        926.40       118.81 o
  -8   2  11       1543.14       1330.31        76.84 o
  -7   2  11        237.22        159.95        28.28 o
  -6   2  11         27.61         41.59        25.52 o
  -5   2  11       3638.86       3774.07       115.96 o
  -4   2  11       3634.21       3525.14       140.45 o
  -3   2  11        139.34         78.19        28.73 o
  -2   2  11       3766.77       4059.68       151.85 o
  -1   2  11        166.18         87.59        18.48 o
   0   2  11       9770.39       9548.95       263.69 o
   1   2  11       4118.43       4325.01       161.92 o
   2   2  11       3304.84       3202.99       137.87 o
   3   2  11        758.26        820.16       106.17 o
   4   2  11        664.73        738.41       106.19 o
   5   2  11       1958.64       2207.24       191.82 o
   6   2  11        325.92        303.40         7.75 o
   7   2  11        491.40        484.53        11.52 o
   8   2  11        295.73        276.48         8.73 o
   9   2  11          0.73          3.39         3.96 o
  10   2  11        259.13        282.16        10.25 o
  11   2  11          9.22          1.82         4.19 o
  12   2  11         93.11         96.97         4.01 o
  13   2  11         22.77         23.48         2.72 o
 -17   3  11        206.26        175.74         5.00 o
 -16   3  11        608.35        665.19        14.04 o
 -15   3  11         13.87         22.00         5.75 o
 -14   3  11          6.85          7.44         5.55 o
 -13   3  11          0.68         -6.89         6.89 o
 -12   3  11        456.60        492.18        17.19 o
 -11   3  11          0.14          1.65         6.68 o
 -10   3  11        376.85        338.47        13.12 o
  -9   3  11        935.45        864.97        41.08 o
  -8   3  11         39.80         46.42        23.04 o
  -7   3  11        107.08        103.49        31.10 o
  -6   3  11       4449.50       4521.73       180.19 o
  -5   3  11         16.49         24.57        17.54 o
  -4   3  11        220.88        244.40        33.50 o
  -3   3  11         43.90         14.98        17.30 o
  -2   3  11        815.61        797.53        53.66 o
  -1   3  11         29.14         21.49        24.40 o
   0   3  11        670.59        593.50        61.70 o
   1   3  11       1272.82       1169.28        86.99 o
   2   3  11        128.67         68.28        33.32 o
   3   3  11         33.23         45.83        44.23 o
   4   3  11       3708.19       3385.00       239.86 o
   5   3  11         47.56         39.62         6.05 o
   6   3  11          2.70          4.57         5.57 o
   7   3  11        440.50        425.05        12.44 o
   8   3  11        567.19        547.47        12.20 o
   9   3  11         40.71         47.62         4.58 o
  10   3  11          0.61          0.30         3.23 o
  11   3  11        262.72        243.75         9.74 o
  12   3  11         64.35         55.61         7.78 o
  13   3  11         56.94         42.77         5.18 o
 -16   4  11         42.84         45.18         3.35 o
 -15   4  11        806.86        872.54        14.69 o
 -14   4  11        738.90        781.38        14.55 o
 -13   4  11        747.08        809.91        15.48 o
 -12   4  11         22.97         26.17         6.63 o
 -11   4  11        851.45        870.94        24.96 o
 -10   4  11         33.20         27.98         4.31 o
  -9   4  11         43.39         38.82         5.34 o
  -8   4  11       1870.49       1787.38        26.72 o
  -7   4  11       3946.29       3588.85       171.10 o
  -6   4  11         90.88         76.45        38.69 o
  -5   4  11        436.38        372.38        52.22 o
  -4   4  11       3181.35       3222.92       124.31 o
  -3   4  11       1939.19       1875.88       118.74 o
  -2   4  11        255.70        245.58        44.38 o
  -1   4  11       1198.84       1133.35        97.60 o
   0   4  11         23.96         30.09        42.07 o
   1   4  11          6.10         71.01        59.00 o
   2   4  11       1024.50        907.40        84.80 o
   3   4  11       1529.47       1504.35        33.50 o
   4   4  11        589.51        583.57        12.43 o
   5   4  11        426.11        439.97         9.59 o
   6   4  11        893.69        881.77        14.62 o
   7   4  11       1269.21       1300.22        27.99 o
   8   4  11        169.25        179.37         6.22 o
   9   4  11          5.51          7.34         3.88 o
  10   4  11         13.69         17.11         3.31 o
  11   4  11         49.68         47.05         3.97 o
  12   4  11        167.28        146.85         9.07 o
 -16   5  11         18.36         14.41         4.27 o
 -15   5  11        679.51        673.35        13.09 o
 -14   5  11        168.17        166.73         5.87 o
 -13   5  11        368.12        402.88         9.88 o
 -12   5  11        206.02        220.83         8.09 o
 -11   5  11        492.78        480.41        13.32 o
 -10   5  11        178.34        174.17         7.32 o
  -9   5  11        586.05        594.26        15.30 o
  -8   5  11       1110.15       1103.24        20.20 o
  -7   5  11        441.91        478.08        11.24 o
  -6   5  11          2.00         -1.39         3.33 o
  -5   5  11       3849.81       3790.63        40.99 o
  -4   5  11       3680.86       3415.48        40.29 o
  -3   5  11        599.67        615.12        14.66 o
  -2   5  11         22.25         14.05        10.74 o
  -1   5  11       1545.53       1510.56        38.19 o
   0   5  11       1994.02       1868.01        24.75 o
   1   5  11         29.62         34.90         3.62 o
   2   5  11        291.94        268.25         6.65 o
   3   5  11         60.91         63.45         3.88 o
   4   5  11          4.57          6.36         3.64 o
   5   5  11        108.43        108.24         5.28 o
   6   5  11         83.21         90.09         4.80 o
   7   5  11         24.06         22.27         3.38 o
   8   5  11          6.53          6.75         3.12 o
   9   5  11         40.47         41.87         3.85 o
  10   5  11          0.91          0.15         2.96 o
  11   5  11          1.43         -3.84         3.84 o
 -14   6  11          6.79         12.48         4.11 o
 -13   6  11         78.25         84.32         6.58 o
 -12   6  11       1494.38       1500.20        33.06 o
 -11   6  11          7.78         12.11         4.11 o
 -10   6  11        494.04        541.33        12.10 o
  -9   6  11        117.93        112.00         5.09 o
  -8   6  11        298.45        316.95         6.84 o
  -7   6  11          0.58         10.02         4.11 o
  -6   6  11       1285.99       1389.83        18.56 o
  -5   6  11        193.40        198.53         7.14 o
  -4   6  11        708.90        736.65        13.26 o
  -3   6  11        145.08        148.54         5.79 o
  -2   6  11        215.97        225.33         6.86 o
  -1   6  11         68.21         73.29         5.19 o
   0   6  11        240.63        227.32         6.41 o
   1   6  11         39.60         38.06         4.06 o
   2   6  11        976.03       1037.33        16.59 o
   3   6  11        161.31        177.71        10.49 o
   4   6  11        148.41        154.23         7.78 o
   5   6  11        185.29        211.27         7.41 o
   6   6  11        818.19        824.55        13.27 o
   7   6  11        116.98        111.24         4.98 o
   8   6  11        179.27        183.14         6.69 o
   9   6  11          1.63         -0.65         3.40 o
  10   6  11         16.76         11.76         4.51 o
 -13   7  11         18.99         18.32         4.74 o
 -12   7  11        365.59        344.03        10.20 o
 -11   7  11         15.69         13.29         4.29 o
 -10   7  11        512.29        542.26        12.67 o
  -9   7  11        182.64        206.08         6.75 o
  -8   7  11        467.98        471.51        11.12 o
  -7   7  11        601.06        627.18        10.55 o
  -6   7  11        678.34        683.37        11.22 o
  -5   7  11        149.81        170.79         6.39 o
  -4   7  11         84.28         80.39         4.43 o
  -3   7  11         20.77         18.38         2.99 o
  -2   7  11        156.76        155.75         5.28 o
  -1   7  11        253.08        280.10         9.22 o
   0   7  11         44.12         47.61         4.75 o
   1   7  11          2.99          4.83         4.58 o
   2   7  11         11.56         18.29         3.97 o
   3   7  11         41.46         53.48         5.39 o
   4   7  11        480.14        496.65        17.95 o
   5   7  11        207.17        220.64         8.06 o
   6   7  11         47.22         49.15         4.38 o
   7   7  11          2.18         -0.78         2.49 o
   8   7  11         62.16         52.78         4.14 o
 -11   8  11          3.01         -0.22         3.60 o
 -10   8  11         43.35         40.83         5.63 o
  -9   8  11          2.02         -4.48         5.74 o
  -8   8  11         73.00         71.62         5.82 o
  -7   8  11        168.32        154.03         6.20 o
  -6   8  11          3.01          6.31         3.08 o
  -5   8  11          1.49          2.94         2.92 o
  -4   8  11         25.10         33.49         4.36 o
  -3   8  11        121.25        111.40         4.42 o
  -2   8  11        608.33        616.40        12.68 o
  -1   8  11         18.38         17.97         2.98 o
   0   8  11        196.69        168.83         6.22 o
   1   8  11         30.73         39.13         3.80 o
   2   8  11         75.88         69.68         5.01 o
   3   8  11         96.41         93.40         5.14 o
   4   8  11          0.09          0.13         2.92 o
   5   8  11         57.80         56.27         4.60 o
   6   8  11          3.94          1.74         2.85 o
  -8   9  11         30.15         32.35         3.16 o
  -7   9  11         38.05         27.48         3.56 o
  -6   9  11        218.50        206.86         5.93 o
  -5   9  11         12.47         10.64         2.20 o
  -4   9  11        227.29        224.16         5.34 o
  -3   9  11        200.64        205.65         6.72 o
  -2   9  11         37.50         48.74         4.10 o
  -1   9  11          0.24          1.41         4.20 o
   0   9  11         73.16         64.84         3.42 o
   1   9  11        339.91        322.50         7.85 o
   2   9  11          4.17          2.17         2.41 o
   3   9  11        119.64        108.67         6.99 o
 -18   0  12        133.40        126.43         8.10 o
 -16   0  12        997.62       1012.59        33.15 o
 -14   0  12          0.31         -5.37         7.71 o
 -12   0  12        692.14        711.73        28.97 o
 -10   0  12       2717.36       2438.14       195.62 o
  -8   0  12         24.66         60.89        36.35 o
  -4   0  12        276.99        244.30        57.80 o
  -2   0  12       3756.32       3921.62       141.29 o
   0   0  12       3920.33       3827.31       143.43 o
   2   0  12         33.15         -3.63        30.18 o
   4   0  12       5240.29       5291.78       297.85 o
   6   0  12         87.92         91.67         6.12 o
   8   0  12         91.50        107.64         8.60 o
  10   0  12        545.12        537.52        24.80 o
  12   0  12         72.97         63.60         4.57 o
 -18   1  12        505.31        444.60        15.27 o
 -17   1  12        425.20        382.44         7.82 o
 -16   1  12         12.60          6.07         4.04 o
 -15   1  12          2.06          7.66         3.71 o
 -14   1  12        802.41        812.13        17.56 o
 -13   1  12        837.52        803.62        17.87 o
 -12   1  12        128.57        120.52        14.11 o
 -11   1  12          1.58          1.35         8.30 o
 -10   1  12        172.91        187.10        13.09 o
  -9   1  12        620.99        560.39        65.86 o
  -8   1  12       2111.66       1903.33       114.74 o
  -7   1  12       1827.08       1675.57       104.37 o
  -6   1  12        203.98        173.26        38.24 o
  -5   1  12        382.06        333.97        35.51 o
  -4   1  12       1330.25       1252.30        65.12 o
  -3   1  12       2998.81       2883.95       101.46 o
  -2   1  12       2401.26       2517.33        78.51 o
  -1   1  12         39.78         13.31        13.74 o
   0   1  12         89.19        104.66        20.21 o
   1   1  12        927.71        935.49        57.64 o
   2   1  12       4224.99       4381.35       174.57 o
   3   1  12        805.15        708.92        70.84 o
   4   1  12        186.03        164.10        38.73 o
   5   1  12        287.95        274.35        14.60 o
   6   1  12        903.07        932.96        15.25 o
   7   1  12        363.08        350.77         8.66 o
   8   1  12        407.17        391.63         9.21 o
   9   1  12          0.42          3.03         3.94 o
  10   1  12          3.30          1.50         4.46 o
  11   1  12        344.31        334.58        11.06 o
  12   1  12        152.48        130.72         5.57 o
  13   1  12         66.14         56.54         4.03 o
 -17   2  12        112.38        124.96         7.68 o
 -16   2  12         16.67          9.25         5.39 o
 -15   2  12         49.76         46.53         9.75 o
 -14   2  12        982.98       1030.58        25.40 o
 -13   2  12        547.69        575.60        18.17 o
 -12   2  12        189.33        191.58        10.76 o
 -11   2  12         40.89         43.54         9.67 o
 -10   2  12       1418.33       1449.47        46.77 o
  -9   2  12       2695.32       2712.36       118.36 o
  -8   2  12        294.79        299.04        39.38 o
  -7   2  12        676.87        576.04        50.02 o
  -6   2  12       1070.77       1185.57        58.02 o
  -5   2  12       1735.50       1730.84       100.64 o
  -4   2  12       1124.57        927.40        76.72 o
  -3   2  12        653.17        563.92        57.46 o
  -2   2  12       4153.94       4410.54       166.72 o
  -1   2  12        241.35        244.33        30.88 o
   0   2  12         28.98         26.28        17.49 o
   1   2  12        983.16        918.24        74.63 o
   2   2  12        511.73        611.88        94.91 o
   3   2  12        877.68        729.02       104.03 o
   4   2  12        413.23        481.23        90.34 o
   5   2  12        944.62        907.52        16.40 o
   6   2  12       1036.18        972.38        21.39 o
   7   2  12         72.33         73.02         5.40 o
   8   2  12          8.19          2.93         4.13 o
   9   2  12        176.90        160.04         6.69 o
  10   2  12        168.93        157.63         6.25 o
  11   2  12         22.50         28.61         4.41 o
  12   2  12         10.59         11.74         2.87 o
 -17   3  12        153.43        140.72         6.16 o
 -16   3  12          1.44          4.08         5.02 o
 -15   3  12         11.15         16.95         4.72 o
 -14   3  12        102.32        101.43         5.75 o
 -13   3  12        131.19        135.28        10.01 o
 -12   3  12          6.85          3.14         6.77 o
 -11   3  12        357.60        330.01        13.02 o
 -10   3  12          1.37         13.37         5.69 o
  -9   3  12        325.75        339.55        10.14 o
  -8   3  12       2624.98       2559.49       143.03 o
  -7   3  12        167.49        164.98        38.39 o
  -6   3  12        305.53        368.22        51.32 o
  -5   3  12       1242.64       1088.25        69.29 o
  -4   3  12       2750.86       2850.13       111.76 o
  -3   3  12        183.45        187.47        30.10 o
  -2   3  12         53.93         41.97        40.86 o
  -1   3  12       2882.09       2926.07       142.56 o
   0   3  12        175.65        132.87        66.08 o
   1   3  12          6.37          9.61        22.76 o
   2   3  12        805.30        877.31       118.00 o
   3   3  12         66.39         81.21        43.40 o
   4   3  12        144.30        139.67         8.57 o
   5   3  12       1228.27       1199.17        23.91 o
   6   3  12       1066.67       1089.90        19.48 o
   7   3  12        361.19        375.30        10.37 o
   8   3  12          6.70          8.89         4.47 o
   9   3  12       1131.52       1172.16        23.39 o
  10   3  12         51.44         51.06         3.58 o
  11   3  12         16.14         10.48         2.79 o
  12   3  12        173.33        158.62         9.89 o
 -16   4  12        137.93        128.94         3.94 o
 -15   4  12        170.76        177.62         6.86 o
 -14   4  12         21.17         31.16         4.38 o
 -13   4  12        148.64        167.31         7.73 o
 -12   4  12       1322.74       1348.43        42.77 o
 -11   4  12        195.02        205.62         6.76 o
 -10   4  12         53.94         49.52         5.64 o
  -9   4  12        107.24        107.83         5.72 o
  -8   4  12        210.75        224.50        10.60 o
  -7   4  12         18.18         13.88         4.58 o
  -6   4  12        669.77        716.29        76.49 o
  -5   4  12       1127.14       1012.03        72.34 o
  -4   4  12        619.21        528.93        67.60 o
  -3   4  12        883.33        809.03       110.69 o
  -2   4  12       3807.41       3716.59       189.67 o
  -1   4  12        277.41        188.26        41.76 o
   0   4  12       1853.31       1783.46       119.44 o
   1   4  12         30.49         25.13        26.61 o
   2   4  12       1451.73       1372.19        30.16 o
   3   4  12        213.25        211.83         8.58 o
   4   4  12        308.37        283.51        12.43 o
   5   4  12        519.60        524.58        13.99 o
   6   4  12        119.89        120.53         4.89 o
   7   4  12        195.79        199.22         6.59 o
   8   4  12        812.80        884.68        14.34 o
   9   4  12          3.47         -4.29         4.29 o
  10   4  12         35.22         26.88         3.82 o
  11   4  12          0.49          8.35         5.55 o
 -15   5  12         92.61         78.14         3.62 o
 -14   5  12        135.91        136.84         6.08 o
 -13   5  12         91.85         84.75         6.72 o
 -12   5  12         92.36        100.92         6.65 o
 -11   5  12         86.27         90.27         6.91 o
 -10   5  12       1205.96       1225.34        20.94 o
  -9   5  12         22.21         26.61         5.30 o
  -8   5  12          4.04          4.53         3.85 o
  -7   5  12         87.32        116.48         5.86 o
  -6   5  12         85.69         93.66         5.05 o
  -5   5  12          1.08          0.12         3.26 o
  -4   5  12        194.64        220.21         5.51 o
  -3   5  12         98.34        102.64         4.25 o
  -2   5  12       1011.10       1023.80        17.97 o
  -1   5  12        418.20        356.24         8.27 o
   0   5  12          7.51          6.94         3.17 o
   1   5  12        317.50        310.32         7.83 o
   2   5  12        324.95        310.41         7.90 o
   3   5  12          2.51          3.34         4.09 o
   4   5  12        825.23        844.21        15.71 o
   5   5  12          0.01          1.55         3.78 o
   6   5  12        189.49        177.93         5.98 o
   7   5  12         85.14         78.96         4.43 o
   8   5  12        767.71        743.54        12.08 o
   9   5  12        168.91        158.81         5.38 o
  10   5  12        204.28        180.03         7.01 o
 -14   6  12          3.49          6.90         3.65 o
 -13   6  12       1502.36       1611.78        32.42 o
 -12   6  12         46.45         50.51         4.28 o
 -11   6  12         75.44         87.53         5.17 o
 -10   6  12          3.49         12.32         4.12 o
  -9   6  12       2866.21       2958.49        33.03 o
  -8   6  12        256.80        276.34         7.61 o
  -7   6  12         37.10         48.86         4.91 o
  -6   6  12        346.77        364.54         9.02 o
  -5   6  12        797.47        774.54        13.83 o
  -4   6  12        269.34        310.20         7.32 o
  -3   6  12       1380.61       1387.58        18.34 o
  -2   6  12         24.83         21.48         4.41 o
  -1   6  12        429.34        412.20        10.74 o
   0   6  12        556.13        567.75        10.31 o
   1   6  12       2010.35       1990.76        26.63 o
   2   6  12         15.29         24.24         4.61 o
   3   6  12        236.30        246.97         7.20 o
   4   6  12        163.90        165.49         7.72 o
   5   6  12         92.08         95.28         5.26 o
   6   6  12        337.63        330.95         7.39 o
   7   6  12        176.50        179.90         8.37 o
   8   6  12          9.88         18.94         4.10 o
   9   6  12        102.81        104.74         4.38 o
 -13   7  12        185.23        141.99         7.89 o
 -12   7  12        268.19        246.24         8.18 o
 -11   7  12         89.81         92.98         6.21 o
 -10   7  12        597.41        600.92        13.17 o
  -9   7  12          0.30         -1.74         3.74 o
  -8   7  12          2.43          7.73         3.31 o
  -7   7  12        182.18        185.03         6.13 o
  -6   7  12         50.67         63.83         4.14 o
  -5   7  12        499.68        524.31        10.72 o
  -4   7  12        117.15        118.63         4.96 o
  -3   7  12          4.65          5.87         2.88 o
  -2   7  12         35.84         37.81         3.80 o
  -1   7  12        722.26        727.56        12.79 o
   0   7  12        939.69        970.05        17.22 o
   1   7  12          1.78          2.26         4.11 o
   2   7  12          1.15          3.48         4.93 o
   3   7  12        143.06        128.48         8.53 o
   4   7  12        126.14        130.02         6.58 o
   5   7  12        205.16        213.97         7.60 o
   6   7  12        166.20        170.38         6.90 o
   7   7  12         12.12         18.17         2.43 o
   8   7  12          3.11          6.95         3.66 o
 -10   8  12          0.72          9.65         4.41 o
  -9   8  12         42.24         35.09         6.31 o
  -8   8  12         11.39         13.28         4.22 o
  -7   8  12        490.83        510.93        12.77 o
  -6   8  12          7.19          9.87         3.02 o
  -5   8  12        384.34        348.20         7.74 o
  -4   8  12        319.82        329.25         6.82 o
  -3   8  12         10.59         14.80         3.16 o
  -2   8  12        509.03        500.94         8.59 o
  -1   8  12         41.70         58.88         3.39 o
   0   8  12          2.02          6.58         3.32 o
   1   8  12          6.46          6.89         3.72 o
   2   8  12        120.39        111.80         5.60 o
   3   8  12        240.81        251.61         7.38 o
   4   8  12         37.54         36.91         4.42 o
   5   8  12         16.27          9.83         2.58 o
  -7   9  12         15.53         19.04         2.94 o
  -6   9  12         61.93         49.43         4.23 o
  -5   9  12          6.30          9.66         1.97 o
  -4   9  12         55.06         47.09         3.67 o
  -3   9  12         28.42         32.38         3.54 o
  -2   9  12         20.59         17.24         3.23 o
  -1   9  12         55.49         61.44         3.21 o
   0   9  12         18.74         27.96         3.04 o
   1   9  12        174.74        155.69         4.98 o
   2   9  12        279.77        247.51         7.38 o
 -17   0  13         10.14         18.60         4.22 o
 -15   0  13       1052.26       1115.86        28.62 o
 -13   0  13         34.93         25.18         9.17 o
  -9   0  13        250.97        203.90        62.91 o
  -7   0  13         65.97         26.42        34.55 o
  -5   0  13       7533.04       7539.78       340.15 o
  -3   0  13        465.13        429.48        46.58 o
  -1   0  13      10709.04      10520.00       280.06 o
   1   0  13         41.39         52.74        42.84 o
   3   0  13         29.79         22.03        38.17 o
   5   0  13       2950.04       2779.59        54.96 o
   7   0  13          3.59         -4.16         6.08 o
   9   0  13        220.48        250.93         9.37 o
  11   0  13         27.36         22.50         4.09 o
 -18   1  13          2.59          4.11         4.22 o
 -17   1  13        328.73        345.89         8.63 o
 -16   1  13         69.38         68.63         4.16 o
 -15   1  13         40.24         49.61         4.40 o
 -14   1  13        356.73        344.37        13.41 o
 -13   1  13        872.72        873.98        20.41 o
 -12   1  13       1979.31       1957.15       133.90 o
 -11   1  13        341.98        310.23        18.37 o
 -10   1  13         57.39         60.32         6.45 o
  -9   1  13       1794.16       1772.60       131.91 o
  -8   1  13         79.62         69.68        48.68 o
  -7   1  13       1550.74       1616.34       106.92 o
  -6   1  13        597.64        588.30        63.74 o
  -5   1  13        583.12        697.08        67.78 o
  -4   1  13       1525.95       1337.91        70.08 o
  -3   1  13       7881.99       8072.19       281.45 o
  -2   1  13       4097.81       3696.47       102.26 o
  -1   1  13        270.46        301.44        29.06 o
   0   1  13         31.72         31.52        17.30 o
   1   1  13       1316.19       1209.66        69.43 o
   2   1  13         16.70          6.17        27.75 o
   3   1  13        467.08        496.12        65.39 o
   4   1  13         18.91          3.21        27.15 o
   5   1  13        276.13        266.32         7.42 o
   6   1  13       1964.38       1916.34        25.98 o
   7   1  13        822.57        814.99        14.24 o
   8   1  13        569.61        632.77        13.44 o
   9   1  13          2.27          3.07         4.02 o
  10   1  13        116.38        122.67         5.70 o
  11   1  13         97.28        100.42         5.67 o
  12   1  13         61.07         62.29         3.98 o
 -17   2  13        423.21        408.04         9.49 o
 -16   2  13          1.98          4.20         4.92 o
 -15   2  13         11.27         17.30         4.64 o
 -14   2  13        697.07        707.19        19.47 o
 -13   2  13          6.18          7.26         6.11 o
 -12   2  13        179.60        157.37         9.97 o
 -11   2  13         35.27         36.54         6.17 o
 -10   2  13        622.43        642.93        18.69 o
  -9   2  13        673.81        640.36        20.27 o
  -8   2  13        413.52        346.54        71.88 o
  -7   2  13       1438.62       1418.39       101.64 o
  -6   2  13         32.44         25.34        25.01 o
  -5   2  13         95.46         93.27        31.12 o
  -4   2  13       2229.58       2140.02       174.38 o
  -3   2  13         65.22         70.61        33.35 o
  -2   2  13       2407.74       2147.15       116.60 o
  -1   2  13          6.12          6.22        21.95 o
   0   2  13        166.35        108.86        24.17 o
   1   2  13        918.01        921.54        62.79 o
   2   2  13       2421.47       2405.44       134.65 o
   3   2  13        192.86        152.70        45.10 o
   4   2  13        244.40        261.50         7.25 o
   5   2  13          1.51          0.71         3.64 o
   6   2  13       2439.04       2365.73        43.07 o
   7   2  13          0.28          2.26         3.71 o
   8   2  13        464.75        458.48        10.06 o
   9   2  13         72.46         64.93         6.82 o
  10   2  13        276.86        284.37        10.32 o
  11   2  13        286.49        245.79         9.66 o
  12   2  13         52.86         39.32         2.94 o
 -17   3  13          1.65          1.75         2.24 o
 -16   3  13        341.82        340.04         9.09 o
 -15   3  13         89.19         84.75         5.08 o
 -14   3  13         96.59         96.55         6.82 o
 -13   3  13        544.73        603.73        18.87 o
 -12   3  13        114.52        113.07         9.29 o
 -11   3  13        392.89        431.10        15.16 o
 -10   3  13       2392.26       2334.57        47.63 o
  -9   3  13         69.23         60.31         5.31 o
  -8   3  13         14.34         15.02         3.62 o
  -7   3  13        111.97         60.77        35.64 o
  -6   3  13       2902.71       2849.07       147.60 o
  -5   3  13        866.94        713.34        66.38 o
  -4   3  13         67.58         72.74        24.93 o
  -3   3  13       1560.13       1479.06       103.19 o
  -2   3  13          2.81          7.32        45.19 o
  -1   3  13        548.07        625.86        69.42 o
   0   3  13       4204.42       3790.80       171.67 o
   1   3  13        275.50        279.91        46.78 o
   2   3  13         94.91        -13.93        42.96 o
   3   3  13         94.79        105.97         6.24 o
   4   3  13       1402.36       1296.13        24.22 o
   5   3  13          3.56          1.15         3.25 o
   6   3  13         44.86         46.91         4.07 o
   7   3  13        643.33        592.10        11.56 o
   8   3  13         62.36         58.02         4.34 o
   9   3  13         80.14         76.66         4.04 o
  10   3  13        432.56        399.62         9.73 o
  11   3  13          1.05          4.14         5.70 o
 -16   4  13          3.64          3.28         2.11 o
 -15   4  13         18.54         23.76         3.70 o
 -14   4  13         49.39         48.16         4.40 o
 -13   4  13         44.37         30.22         5.20 o
 -12   4  13         21.43         19.06         4.35 o
 -11   4  13        795.06        810.74        15.75 o
 -10   4  13        100.65         67.33         6.10 o
  -9   4  13         44.07         41.81         4.50 o
  -8   4  13       1881.72       1847.46        27.76 o
  -7   4  13       1260.39       1244.23        18.76 o
  -6   4  13          3.03          7.15         3.94 o
  -5   4  13         56.47         64.95         5.53 o
  -4   4  13        390.55        395.34        60.56 o
  -3   4  13         26.29          7.94        39.06 o
  -2   4  13         42.19         43.44        34.78 o
  -1   4  13        565.90        526.98        66.66 o
   0   4  13         42.19         73.69         7.74 o
   1   4  13       2204.10       2076.67        32.29 o
   2   4  13        986.23        984.53        20.17 o
   3   4  13       1633.70       1539.56        28.02 o
   4   4  13         12.95         13.05         4.48 o
   5   4  13        249.29        252.00         7.37 o
   6   4  13         52.17         54.17         5.22 o
   7   4  13          0.12          2.28         4.17 o
   8   4  13        247.04        265.12         7.96 o
   9   4  13         83.54         83.38         6.68 o
  10   4  13         28.87         23.53         4.21 o
  11   4  13        103.81         81.63         7.14 o
 -15   5  13         90.60         76.60         4.13 o
 -14   5  13          2.89         -0.43         3.82 o
 -13   5  13        265.27        261.94         9.01 o
 -12   5  13        345.70        382.43        11.18 o
 -11   5  13        352.70        368.87        11.53 o
 -10   5  13        216.91        210.11         7.89 o
  -9   5  13          2.77         11.96         3.94 o
  -8   5  13          9.00         14.52         4.75 o
  -7   5  13       1835.40       1869.33        28.79 o
  -6   5  13        222.51        208.17         6.98 o
  -5   5  13        287.14        323.62         7.52 o
  -4   5  13         45.73         41.32         3.18 o
  -3   5  13        213.21        190.47         5.66 o
  -2   5  13        284.19        283.51         8.25 o
  -1   5  13        582.75        601.58        13.59 o
   0   5  13         21.84         18.84         4.23 o
   1   5  13        733.27        729.27        11.85 o
   2   5  13        372.80        362.63         9.56 o
   3   5  13        572.70        577.91        12.70 o
   4   5  13         50.72         52.69         4.15 o
   5   5  13         21.41         15.09         3.34 o
   6   5  13         39.12         32.06         3.28 o
   7   5  13         43.83         52.13         3.77 o
   8   5  13         11.63         15.99         3.73 o
   9   5  13        348.14        317.13        10.32 o
  10   5  13         58.36         48.34         5.57 o
 -14   6  13        187.12        184.07         9.74 o
 -13   6  13          4.28          8.20         4.33 o
 -12   6  13        135.46        141.57         5.43 o
 -11   6  13          3.35         -3.22         3.54 o
 -10   6  13          3.33          5.23         3.42 o
  -9   6  13         20.81         25.31         3.42 o
  -8   6  13        260.32        257.56         8.27 o
  -7   6  13        129.65        148.23         7.34 o
  -6   6  13         74.82         76.99         5.84 o
  -5   6  13        272.71        279.36         7.90 o
  -4   6  13         14.60         11.30         3.25 o
  -3   6  13        323.07        350.66         8.64 o
  -2   6  13        121.28        132.91         5.11 o
  -1   6  13         25.52         19.80         3.92 o
   0   6  13         71.71         93.05         5.92 o
   1   6  13        453.19        471.61        10.11 o
   2   6  13       1243.64       1265.87        18.81 o
   3   6  13         71.62         80.50         5.08 o
   4   6  13         32.54         28.10         4.12 o
   5   6  13        127.13        140.78         5.93 o
   6   6  13        194.80        196.40         5.68 o
   7   6  13         50.44         46.62         5.58 o
   8   6  13          7.85          7.11         7.56 o
   9   6  13          5.23          0.99         3.99 o
 -12   7  13         14.25         13.05         3.24 o
 -11   7  13         33.55         29.14         6.34 o
 -10   7  13        547.63        553.19        12.17 o
  -9   7  13        191.44        173.13         5.89 o
  -8   7  13         55.74         53.77         4.74 o
  -7   7  13        146.60        137.07         6.25 o
  -6   7  13        530.96        561.36        10.72 o
  -5   7  13       1043.62       1070.65        16.76 o
  -4   7  13         23.41         40.09         4.65 o
  -3   7  13          6.41         10.62         2.86 o
  -2   7  13        132.52        118.54         4.68 o
  -1   7  13        110.45        114.62         5.99 o
   0   7  13        425.72        438.70        10.49 o
   1   7  13        235.89        229.64         8.71 o
   2   7  13          4.03          8.90         4.42 o
   3   7  13         57.46         60.51         4.90 o
   4   7  13        264.17        272.51        12.10 o
   5   7  13        384.96        407.37        10.23 o
   6   7  13         72.67         74.34         6.51 o
   7   7  13        100.59         94.29         5.08 o
 -10   8  13         13.14         12.40         4.12 o
  -9   8  13         56.24         60.67         6.70 o
  -8   8  13         32.62         34.28         4.69 o
  -7   8  13        335.25        332.78         8.69 o
  -6   8  13        571.06        609.61        10.12 o
  -5   8  13         11.33         13.22         4.11 o
  -4   8  13         24.88         20.75         3.26 o
  -3   8  13         42.57         38.32         3.43 o
  -2   8  13        389.55        426.11         7.54 o
  -1   8  13        230.10        226.32         5.92 o
   0   8  13         37.72         36.97         3.56 o
   1   8  13         28.79         23.96         3.75 o
   2   8  13         12.76          9.50         3.14 o
   3   8  13        428.58        405.89        10.84 o
   4   8  13        326.36        338.30        15.81 o
   5   8  13          6.67          7.19         3.72 o
  -6   9  13          0.03          5.82         3.59 o
  -5   9  13         37.11         52.89         6.87 o
  -4   9  13        142.21        137.09         6.20 o
  -3   9  13        267.54        250.43         6.60 o
  -2   9  13          3.27         15.18         3.49 o
  -1   9  13          7.94          2.13         4.93 o
   0   9  13          0.23         -5.07         8.86 o
   1   9  13          8.22          2.16         3.88 o
 -18   0  14        107.49         86.84         6.48 o
 -16   0  14        127.71        141.28        14.77 o
 -14   0  14        209.72        217.26        15.78 o
 -12   0  14        139.75        114.33        13.14 o
 -10   0  14       5404.43       5009.91       126.93 o
  -8   0  14         45.11        147.19        60.92 o
  -6   0  14       3345.10       3321.30       223.90 o
  -4   0  14        992.71        877.70       108.24 o
  -2   0  14       1877.92       1789.95       119.67 o
   0   0  14       7464.23       7559.68       235.37 o
   2   0  14        734.10        707.84       104.79 o
   4   0  14       2276.69       2082.17        35.43 o
   6   0  14       2096.76       2046.97        35.61 o
   8   0  14        218.77        211.80         8.89 o
  10   0  14       3157.29       3017.94        67.34 o
  12   0  14         28.50         18.21         4.22 o
 -17   1  14        221.41        217.27         6.62 o
 -16   1  14        108.65         93.94         5.25 o
 -15   1  14         17.06         14.94         3.78 o
 -14   1  14       1106.60       1159.10        27.77 o
 -13   1  14        216.04        203.09         8.67 o
 -12   1  14        768.55        793.25        21.82 o
 -11   1  14        158.92        149.01        15.29 o
 -10   1  14        302.89        327.85        16.28 o
  -9   1  14       1069.45        997.24        31.63 o
  -7   1  14       1274.67       1250.60        97.62 o
  -6   1  14        209.75        234.89        52.41 o
  -5   1  14        411.01        334.32        50.53 o
  -4   1  14        644.79        583.00        48.89 o
  -3   1  14       1237.15       1200.20        69.89 o
  -2   1  14       4638.39       4296.89       138.65 o
  -1   1  14       1916.85       1958.49        76.25 o
   0   1  14          2.10         -1.66        20.54 o
   1   1  14       1129.58       1239.38        93.16 o
   2   1  14       2545.02       2367.08       136.23 o
   3   1  14       3600.14       3504.07       174.62 o
   4   1  14        688.24        686.73        10.62 o
   5   1  14         12.94          5.11         3.67 o
   6   1  14        225.94        257.78         7.67 o
   7   1  14          8.29          6.31         3.78 o
   8   1  14        727.84        798.99        15.67 o
   9   1  14         51.69         57.43         5.37 o
  10   1  14          0.31         -0.56         2.99 o
  11   1  14         67.75         58.52         5.82 o
  12   1  14        120.47        108.53         4.96 o
 -17   2  14          1.42          0.22         4.73 o
 -16   2  14         17.38         23.61         3.31 o
 -15   2  14          4.04         -0.35         3.66 o
 -14   2  14         13.26         14.04         7.54 o
 -13   2  14        142.06        137.36         9.28 o
 -12   2  14         13.92          8.86         8.76 o
 -11   2  14       1208.41       1254.76        38.29 o
 -10   2  14        347.79        350.19        13.38 o
  -9   2  14        884.38        838.51        17.99 o
  -8   2  14       1850.85       1685.79       116.60 o
  -7   2  14       1835.89       1716.55       115.47 o
  -6   2  14         35.43         25.24        24.92 o
  -5   2  14          1.67          3.52        27.54 o
  -4   2  14       1443.29       1617.54       103.98 o
  -3   2  14       2868.21       2667.28       150.18 o
  -2   2  14        416.10        393.92        77.58 o
  -1   2  14       2418.45       2559.96       133.78 o
   0   2  14         46.47         39.43        19.96 o
   1   2  14       1746.42       1867.95       117.10 o
   2   2  14       1124.24       1023.94       116.03 o
   3   2  14       1728.26       1676.86        19.89 o
   4   2  14          4.66         11.36         3.45 o
   5   2  14          6.00          6.96         3.40 o
   6   2  14       1011.95       1005.10        13.88 o
   7   2  14        753.84        780.58        17.27 o
   8   2  14        169.25        170.74         6.86 o
   9   2  14        112.37        104.40         5.31 o
  10   2  14         77.21         75.27         4.17 o
  11   2  14        332.19        319.73        10.19 o
 -17   3  14         50.65         58.98         3.85 o
 -16   3  14        187.46        160.00         6.01 o
 -15   3  14        601.72        657.98        11.05 o
 -14   3  14         15.08         10.85         5.16 o
 -13   3  14         18.66          8.24         6.57 o
 -12   3  14         50.62         49.93         5.69 o
 -11   3  14         89.38        108.81         8.43 o
 -10   3  14         78.29         71.94        11.17 o
  -9   3  14       1009.75        996.41        25.26 o
  -8   3  14        516.94        476.77         9.82 o
  -7   3  14        232.53        218.78        11.14 o
  -6   3  14        224.30        217.50        38.01 o
  -5   3  14       4743.03       4241.77       150.09 o
  -4   3  14       1108.70       1023.53        70.50 o
  -3   3  14         99.66         62.88        27.54 o
  -2   3  14         50.28         21.93        25.95 o
  -1   3  14       1037.54        924.81        86.25 o
   0   3  14       1059.71        963.85       121.22 o
   1   3  14        394.35        455.24        23.28 o
   2   3  14        178.95        195.35         8.04 o
   3   3  14        141.13        125.26         5.24 o
   4   3  14        764.07        701.46        12.59 o
   5   3  14       1600.91       1673.18        23.32 o
   6   3  14        185.86        201.34         6.69 o
   7   3  14          0.88          3.08         3.26 o
   8   3  14         61.31         56.94         4.43 o
   9   3  14         42.28         39.07         3.26 o
  10   3  14         24.40         24.00         2.73 o
  11   3  14         69.53         68.89         6.94 o
 -16   4  14        118.77        116.65         3.94 o
 -15   4  14         10.31         11.86         3.30 o
 -14   4  14         48.41         52.77         3.69 o
 -13   4  14        214.35        226.60        10.39 o
 -12   4  14        336.94        340.18        15.58 o
 -11   4  14          0.62         -5.87         5.87 o
 -10   4  14        178.41        181.01        11.89 o
  -9   4  14         66.97         56.82         4.82 o
  -8   4  14         29.77         28.52         6.09 o
  -7   4  14        687.56        732.65        13.32 o
  -6   4  14       1339.03       1305.48        19.42 o
  -5   4  14        857.64        875.85        14.36 o
  -4   4  14        712.06        695.85        12.22 o
  -3   4  14       1150.61       1269.45        16.80 o
  -2   4  14        564.93        533.65        10.30 o
  -1   4  14        359.83        358.77         9.27 o
   0   4  14        449.56        449.53         9.65 o
   1   4  14        155.60        160.42         8.19 o
   2   4  14        255.06        260.83        10.71 o
   3   4  14        908.30        904.18        16.84 o
   4   4  14       1557.72       1634.79        23.52 o
   5   4  14        204.42        224.56         7.01 o
   6   4  14        377.49        408.79        10.54 o
   7   4  14        270.45        309.40        10.11 o
   8   4  14        359.75        367.23        10.35 o
   9   4  14         13.04         14.37         3.23 o
  10   4  14         44.12         35.12         3.82 o
 -15   5  14        190.35        168.79         5.48 o
 -14   5  14        225.16        227.14         7.43 o
 -13   5  14        214.45        214.86         8.10 o
 -12   5  14        651.51        674.50        15.14 o
 -11   5  14        215.79        225.02         8.88 o
 -10   5  14        216.00        213.55         9.07 o
  -9   5  14         87.92        106.08         6.81 o
  -8   5  14        371.20        389.29        11.89 o
  -7   5  14        212.63        205.95         7.98 o
  -6   5  14       1202.72       1248.41        19.18 o
  -5   5  14        616.31        547.63        11.28 o
  -4   5  14       2170.14       2192.16        26.21 o
  -3   5  14        552.71        483.77         9.20 o
  -2   5  14        657.55        705.17        12.63 o
  -1   5  14        286.69        260.73         8.35 o
   0   5  14         26.07         15.75         4.11 o
   1   5  14        105.97        111.42         5.99 o
   2   5  14        463.74        465.57        11.58 o
   3   5  14        537.13        545.07        14.44 o
   4   5  14        467.01        511.11        13.60 o
   5   5  14         52.20         59.19         4.84 o
   6   5  14        587.21        600.13        12.05 o
   7   5  14        187.41        188.00         7.35 o
   8   5  14         74.23         65.28         5.90 o
   9   5  14          0.89          3.37         2.71 o
 -14   6  14         15.10         15.62         4.45 o
 -13   6  14        307.07        300.67        11.33 o
 -12   6  14         45.89         48.12         3.80 o
 -11   6  14        129.12        127.21         5.40 o
 -10   6  14         16.91         21.85         4.08 o
  -9   6  14          3.60          0.09         3.07 o
  -8   6  14        453.86        474.73        11.00 o
  -7   6  14        190.63        187.09         8.51 o
  -6   6  14         21.46         19.47         4.68 o
  -5   6  14         34.52         20.41         4.72 o
  -4   6  14        487.06        540.80        11.05 o
  -3   6  14       1115.33       1170.32        18.01 o
  -2   6  14         94.11        101.66         5.34 o
  -1   6  14         84.10         69.24         4.73 o
   0   6  14        364.06        399.87         9.32 o
   1   6  14         63.16         65.98         5.21 o
   2   6  14        293.27        331.12         8.15 o
   3   6  14        350.93        361.70         9.53 o
   4   6  14          1.83         10.75         4.17 o
   5   6  14         67.03         62.20         3.84 o
   6   6  14        115.77        105.05         4.70 o
   7   6  14        497.57        491.25        16.02 o
   8   6  14         18.87         20.46         3.51 o
 -12   7  14         58.16         58.83         4.65 o
 -11   7  14         98.18         86.43         3.80 o
 -10   7  14        241.12        223.37         6.98 o
  -9   7  14         90.14        101.25         4.21 o
  -8   7  14        157.61        163.07         7.18 o
  -7   7  14         16.90          9.90         4.06 o
  -6   7  14         54.91         63.98         6.46 o
  -5   7  14        506.54        533.09        10.60 o
  -4   7  14        152.37        158.88         5.31 o
  -3   7  14          5.65          2.05         2.96 o
  -2   7  14        107.76        109.87         5.86 o
  -1   7  14        346.25        339.68         9.12 o
   0   7  14        383.46        419.42        10.03 o
   1   7  14        255.08        288.23         8.09 o
   2   7  14        276.86        280.77         8.95 o
   3   7  14         41.66         38.30         4.56 o
   4   7  14         18.31         14.31         3.76 o
   5   7  14        165.07        170.90        10.67 o
   6   7  14        222.01        204.41         9.92 o
 -10   8  14         40.40         37.56         4.62 o
  -9   8  14         54.31         38.20         5.61 o
  -8   8  14         18.89         11.80         3.73 o
  -7   8  14         34.26         39.44         3.29 o
  -6   8  14        202.48        203.17         6.02 o
  -5   8  14         40.78         58.73         3.54 o
  -4   8  14          7.51          3.45         2.72 o
  -3   8  14          0.07          1.24         2.33 o
  -2   8  14        311.60        296.75         9.05 o
  -1   8  14        683.69        713.61        11.10 o
   0   8  14          5.91         11.97         2.89 o
   1   8  14         90.24         86.78         6.31 o
   2   8  14         12.84          9.94         2.42 o
   3   8  14        123.52        121.15         4.64 o
   4   8  14          0.85          4.30         2.87 o
  -4   9  14          1.73          7.91         2.84 o
  -3   9  14        204.39        180.31         9.12 o
  -2   9  14        143.79        142.51         6.75 o
  -1   9  14         45.30         48.63         4.95 o
 -17   0  15         66.82         58.60         4.76 o
 -15   0  15       1430.93       1480.24        31.78 o
 -13   0  15        371.49        376.02        20.82 o
 -11   0  15         13.48         13.75        10.67 o
  -9   0  15       2108.73       1935.63       156.26 o
  -7   0  15         20.57         31.51        39.06 o
  -3   0  15          1.65         14.97        36.43 o
  -1   0  15        956.92       1029.67       115.66 o
   1   0  15       3060.14       2897.18       212.23 o
   3   0  15         25.49         14.13         5.60 o
   5   0  15       6973.25       7052.80       101.65 o
   7   0  15        221.10        246.73         9.42 o
   9   0  15        630.63        645.46        17.89 o
  11   0  15          5.62         -3.82         4.72 o
 -17   1  15        109.00        111.26         4.97 o
 -16   1  15        381.71        372.47        10.31 o
 -15   1  15          0.10          1.65         4.07 o
 -14   1  15        141.56        153.84         9.46 o
 -13   1  15        370.97        420.39        12.26 o
 -12   1  15        401.40        439.69        22.65 o
 -11   1  15        132.76        138.93        12.95 o
 -10   1  15          3.29          3.90         4.26 o
  -9   1  15         25.40         30.07         4.78 o
  -7   1  15       1516.31       1505.65       110.91 o
  -6   1  15       3523.55       3181.38       161.80 o
  -5   1  15        214.70        164.08        40.14 o
  -4   1  15        748.32        649.35        71.10 o
  -3   1  15        257.41        243.50        34.61 o
  -2   1  15       2765.83       2623.69       109.00 o
  -1   1  15       1696.92       1570.09        83.45 o
   0   1  15          4.24         21.36        21.71 o
   1   1  15         78.88         97.30        33.20 o
   2   1  15        199.55        217.23         9.61 o
   3   1  15        870.32        909.73        15.02 o
   4   1  15       1008.15        942.61        15.58 o
   5   1  15        437.48        437.07         9.93 o
   6   1  15         60.92         67.92         4.81 o
   7   1  15         81.69         90.42         6.50 o
   8   1  15        391.48        406.76        10.27 o
   9   1  15        359.93        357.69        10.61 o
  10   1  15         18.71         19.21         3.65 o
  11   1  15         17.59         13.76         2.69 o
 -17   2  15          1.64          0.74         2.61 o
 -16   2  15        189.92        184.30         5.69 o
 -15   2  15          8.33          3.50         3.59 o
 -14   2  15        209.51        216.08         8.50 o
 -13   2  15        183.17        188.23        19.84 o
 -12   2  15        945.84        922.54        23.92 o
 -11   2  15        208.03        214.80        10.78 o
 -10   2  15          2.93          1.17         5.45 o
  -9   2  15         59.94         75.76         6.14 o
  -8   2  15       2370.06       2243.43        37.35 o
  -7   2  15        103.24        120.26        38.40 o
  -6   2  15       1122.79       1089.52       120.24 o
  -5   2  15        483.10        288.89        71.38 o
  -4   2  15       1129.61       1039.27        85.40 o
  -3   2  15       1911.89       1788.05       114.09 o
  -2   2  15        642.67        673.45       103.77 o
  -1   2  15        461.76        426.72        58.01 o
   0   2  15         59.86         98.55        35.60 o
   1   2  15         86.61         90.25        25.53 o
   2   2  15       1408.27       1378.62        18.00 o
   3   2  15        102.16        107.72         4.53 o
   4   2  15        676.57        674.82        12.52 o
   5   2  15        129.71        127.03         7.46 o
   6   2  15        197.06        201.80         7.64 o
   7   2  15        316.74        309.48         9.74 o
   8   2  15          8.08         10.13         3.65 o
   9   2  15         31.51         25.37         4.60 o
  10   2  15         59.07         42.74         4.51 o
  11   2  15          0.14          7.82         4.23 o
 -16   3  15          9.03         10.27         3.25 o
 -15   3  15         27.45         25.13         3.20 o
 -14   3  15        342.49        372.93         9.22 o
 -13   3  15         74.03         67.86         7.84 o
 -12   3  15         16.65         15.15         4.99 o
 -11   3  15         35.31         38.96         6.51 o
 -10   3  15       1589.65       1672.04        36.99 o
  -9   3  15          2.12         -2.03         5.61 o
  -8   3  15          4.13          2.82         3.34 o
  -7   3  15        627.19        551.32         9.91 o
  -6   3  15        254.93        298.72         7.57 o
  -5   3  15         91.91         99.16         6.08 o
  -4   3  15       2463.01       2397.48       141.94 o
  -3   3  15       1218.99       1187.90        99.05 o
  -2   3  15          6.80         16.91        26.76 o
  -1   3  15          6.47         14.01        22.39 o
   0   3  15       3897.17       3741.91        48.51 o
   1   3  15        276.85        239.87         8.10 o
   2   3  15         10.54         14.83         3.71 o
   3   3  15       1579.26       1553.40        21.80 o
   4   3  15        374.58        366.73         8.62 o
   5   3  15        194.28        185.11         7.19 o
   6   3  15        619.31        659.67        16.88 o
   7   3  15         32.01         27.01         3.87 o
   8   3  15          0.11         -0.27         2.87 o
   9   3  15         58.56         53.17         3.10 o
  10   3  15        298.56        289.01         9.06 o
 -16   4  15         79.24         76.46         4.10 o
 -15   4  15         22.80         15.94         4.35 o
 -14   4  15        115.46        127.65         5.32 o
 -13   4  15        340.82        340.12        10.13 o
 -12   4  15        216.35        235.31        14.10 o
 -11   4  15        747.62        686.26        19.75 o
 -10   4  15         87.59         87.02         9.06 o
  -9   4  15        379.78        341.75        10.84 o
  -8   4  15          9.08          9.08         4.72 o
  -7   4  15        389.08        388.58         9.39 o
  -6   4  15        138.08        139.60         5.93 o
  -5   4  15       1130.60       1063.55        16.65 o
  -4   4  15        361.10        386.00         8.86 o
  -3   4  15        337.55        301.54         7.02 o
  -2   4  15        995.78       1145.55        19.39 o
  -1   4  15       1515.44       1407.93        22.64 o
   0   4  15        242.06        261.76         8.16 o
   1   4  15        969.58        947.69        17.75 o
   2   4  15         17.67         14.18         4.31 o
   3   4  15        552.94        516.96        12.20 o
   4   4  15         94.77         91.16         5.62 o
   5   4  15        972.54        980.25        17.55 o
   6   4  15        578.89        569.53        14.49 o
   7   4  15          0.94         -0.86         4.28 o
   8   4  15        837.12        868.98        16.91 o
   9   4  15        765.69        719.56        22.94 o
  10   4  15         78.08         57.73         5.79 o
 -15   5  15          3.34          1.62         2.88 o
 -14   5  15         23.06         17.40         3.51 o
 -13   5  15          1.70          0.91         3.09 o
 -12   5  15         11.04          7.31         3.94 o
 -11   5  15       1142.60       1174.50        32.88 o
 -10   5  15        119.70        105.25         8.45 o
  -9   5  15        211.85        218.39         8.76 o
  -8   5  15        169.71        185.34         8.50 o
  -7   5  15        481.16        502.13        17.26 o
  -6   5  15        183.58        168.10         6.48 o
  -5   5  15        431.50        460.24         9.19 o
  -4   5  15          0.17          3.12         3.25 o
  -3   5  15       1405.83       1367.53        18.21 o
  -2   5  15        365.39        360.84         8.70 o
  -1   5  15       1085.92       1158.25        19.95 o
   0   5  15          7.31          8.71         3.98 o
   1   5  15        818.85        843.02        15.96 o
   2   5  15        593.99        638.90        15.94 o
   3   5  15         20.84         26.08         4.19 o
   4   5  15         53.13         54.90         4.81 o
   5   5  15         28.92         25.99         3.82 o
   6   5  15          0.01         -1.68         3.15 o
   7   5  15          6.80         11.60         4.28 o
   8   5  15          1.72         -1.38         3.23 o
   9   5  15        314.41        266.73        11.72 o
 -13   6  15         85.24         84.50         5.31 o
 -12   6  15        702.75        663.29        14.45 o
 -11   6  15          4.10          3.66         3.89 o
 -10   6  15        144.04        134.79         5.78 o
  -9   6  15        176.67        195.39         5.43 o
  -8   6  15        912.43        957.42        19.80 o
  -7   6  15        245.04        272.86         9.90 o
  -6   6  15        169.22        196.51         9.21 o
  -5   6  15         92.85        111.96         6.41 o
  -4   6  15         13.03          7.20         3.56 o
  -3   6  15        523.14        537.81        11.97 o
  -2   6  15        827.77        828.55        16.00 o
  -1   6  15          3.27          8.37         3.74 o
   0   6  15         95.98        101.51         5.20 o
   1   6  15        667.18        711.00        14.12 o
   2   6  15        495.77        505.15        11.29 o
   3   6  15         94.90        121.19         6.03 o
   4   6  15          4.69          6.63         3.57 o
   5   6  15         75.79         62.83         4.08 o
   6   6  15          6.22          6.44         3.03 o
   7   6  15        137.07        142.36         6.55 o
 -12   7  15          8.80          9.18         3.58 o
 -11   7  15          4.86          6.99         2.26 o
 -10   7  15        403.88        400.47        10.12 o
  -9   7  15        362.37        377.97         8.96 o
  -8   7  15         85.23        104.08         5.01 o
  -7   7  15        117.97        121.03         5.56 o
  -6   7  15        334.58        322.07         9.00 o
  -5   7  15         49.37         45.27         3.99 o
  -4   7  15        289.93        297.55         6.69 o
  -3   7  15         52.08         47.77         3.90 o
  -2   7  15         82.64         79.42         5.17 o
  -1   7  15         28.89         29.92         4.05 o
   0   7  15        374.51        399.45        10.25 o
   1   7  15       1224.97       1268.99        17.51 o
   2   7  15         11.01         16.70         3.22 o
   3   7  15         76.74         69.16         4.90 o
   4   7  15        111.97        104.18         4.96 o
   5   7  15         47.60         47.11         3.35 o
  -9   8  15          0.21         -1.28         3.46 o
  -8   8  15          3.36          4.55         3.06 o
  -7   8  15         30.43         33.09         3.92 o
  -6   8  15        436.37        445.85        11.17 o
  -5   8  15         15.07         15.05         3.36 o
  -4   8  15         75.67         61.06         4.01 o
  -3   8  15         29.11         40.86         3.91 o
  -2   8  15         97.80        110.05         4.03 o
  -1   8  15         89.60         89.45         3.61 o
   0   8  15        206.19        210.93         5.51 o
   1   8  15        129.33        137.36         8.61 o
   2   8  15        107.48         95.53         4.05 o
   3   8  15         70.24         57.67         5.34 o
 -16   0  16          3.19         -1.89         4.18 o
 -14   0  16       2433.80       2542.50        71.49 o
 -12   0  16          9.28         13.41         9.68 o
 -10   0  16       6002.28       5885.63       148.16 o
  -8   0  16        352.12        357.32        18.96 o
  -6   0  16       1916.78       1931.70       179.05 o
  -4   0  16       7705.13       7178.92       360.93 o
  -2   0  16       2210.63       2043.97       172.34 o
   0   0  16       7274.01       7156.48       354.08 o
   2   0  16        680.68        652.04        15.53 o
   4   0  16        116.23         99.58         7.71 o
   6   0  16        398.72        421.44        12.43 o
   8   0  16        162.40        158.99        10.71 o
  10   0  16        501.23        531.89        19.83 o
 -17   1  16          5.70          6.45         2.73 o
 -16   1  16        239.13        242.13         6.33 o
 -15   1  16        111.53        110.90         6.01 o
 -14   1  16         23.57         24.23         8.00 o
 -13   1  16        337.74        355.04        43.38 o
 -12   1  16       1281.37       1339.83        38.69 o
 -11   1  16       1702.33       1652.57        29.44 o
 -10   1  16        117.03        110.86         6.74 o
  -9   1  16         35.17         35.34         4.58 o
  -8   1  16       1023.35       1049.61        21.04 o
  -7   1  16         18.60         10.16         8.60 o
  -6   1  16       3118.98       2828.02       156.60 o
  -5   1  16          2.72         16.08        28.97 o
  -4   1  16        101.64         94.87        31.46 o
  -3   1  16       2873.61       2870.15       149.71 o
  -2   1  16       5191.02       4864.98       160.42 o
  -1   1  16       2597.35       2388.23       134.05 o
   0   1  16        509.68        482.06        62.12 o
   1   1  16        317.50        298.72         7.58 o
   2   1  16       4956.96       4733.93        54.81 o
   3   1  16         62.03         54.81         4.54 o
   4   1  16       1758.09       1775.52        24.67 o
   5   1  16         49.73         54.22         4.51 o
   6   1  16       2139.80       2265.82        29.68 o
   7   1  16        183.20        191.46         7.45 o
   8   1  16       1259.26       1290.44        20.64 o
   9   1  16        183.04        175.88         5.86 o
  10   1  16       1039.30        984.73        17.34 o
 -17   2  16        170.20        145.39         6.05 o
 -16   2  16        155.92        156.44         5.08 o
 -15   2  16         51.34         52.80         4.25 o
 -14   2  16          0.54          1.57         4.49 o
 -13   2  16        391.67        392.43        14.25 o
 -12   2  16         98.59        111.79         8.25 o
 -11   2  16        805.50        765.48        21.37 o
 -10   2  16          2.52         -3.31         5.88 o
  -9   2  16        631.63        641.15        15.82 o
  -8   2  16       2000.35       1980.88        44.31 o
  -7   2  16       2492.64       2349.52        38.73 o
  -6   2  16       1574.61       1516.31        26.94 o
  -5   2  16         22.83         74.33        49.45 o
  -4   2  16        176.58        118.90        50.42 o
  -3   2  16       1663.72       1575.07       232.46 o
  -2   2  16         16.17         26.78        29.32 o
  -1   2  16        340.35        394.45        48.80 o
   0   2  16         21.94         34.95         3.13 o
   1   2  16        181.09        176.44         5.40 o
   2   2  16        123.05        116.78         4.69 o
   3   2  16        792.43        799.13        12.55 o
   4   2  16        432.98        458.51        10.09 o
   5   2  16        415.17        391.40         9.19 o
   6   2  16         92.94         98.32         5.73 o
   7   2  16        859.85        879.67        17.70 o
   8   2  16          6.86          3.32         3.30 o
   9   2  16         29.98         18.48         3.09 o
  10   2  16         86.37         77.31         3.83 o
 -16   3  16          1.51         -0.10         2.32 o
 -15   3  16        564.48        583.20        13.74 o
 -14   3  16          4.39          5.43         3.54 o
 -13   3  16         36.81         42.71         5.31 o
 -12   3  16        186.67        177.03         9.79 o
 -11   3  16          0.17         -4.56         6.93 o
 -10   3  16         35.78         38.24         8.35 o
  -9   3  16       2298.22       2408.21        40.39 o
  -8   3  16        296.19        287.51         7.96 o
  -7   3  16        104.97         98.79         5.10 o
  -6   3  16        233.49        198.28         7.43 o
  -5   3  16       2350.83       2362.83        30.15 o
  -4   3  16         10.16         11.96         3.39 o
  -3   3  16       1033.03       1050.23        17.95 o
  -2   3  16       1594.93       1593.84        21.93 o
  -1   3  16          4.52          5.43         3.11 o
   0   3  16        351.01        386.04         8.04 o
   1   3  16       3159.59       3187.14        35.68 o
   2   3  16        316.72        299.83         7.04 o
   3   3  16         74.03         82.91         4.62 o
   4   3  16        228.41        201.97         6.41 o
   5   3  16        733.77        753.54        14.79 o
   6   3  16         93.02         79.93         5.00 o
   7   3  16        208.61        199.04         6.65 o
   8   3  16        473.28        450.98         9.35 o
   9   3  16          6.39          2.97         2.82 o
  10   3  16        129.74        121.00         7.70 o
 -16   4  16        263.25        243.52        10.33 o
 -15   4  16         12.47         19.12         3.22 o
 -14   4  16        100.07        100.73         5.02 o
 -13   4  16          7.22         10.08         4.03 o
 -12   4  16         23.25         30.49         5.14 o
 -11   4  16        119.92        141.19         9.10 o
 -10   4  16        955.95        840.98        23.20 o
  -9   4  16        482.15        456.47        26.34 o
  -8   4  16         92.19         91.66         6.16 o
  -7   4  16        661.74        738.75        13.56 o
  -6   4  16       2034.19       1928.70        23.70 o
  -5   4  16        165.22        138.32         5.63 o
  -4   4  16        163.68        189.12         6.71 o
  -3   4  16          5.45          6.08         2.99 o
  -2   4  16        703.09        693.37        13.95 o
  -1   4  16       1622.00       1541.14        24.24 o
   0   4  16        132.43        189.65         6.65 o
   1   4  16         96.41        104.64         5.39 o
   2   4  16         29.78         34.90         5.47 o
   3   4  16       1565.77       1569.80        24.98 o
   4   4  16         77.56         74.28         6.84 o
   5   4  16         29.29         36.86         4.31 o
   6   4  16         41.55         43.14         5.20 o
   7   4  16         50.98         55.41         4.91 o
   8   4  16        187.00        178.71         6.23 o
   9   4  16         13.44         13.90         2.58 o
 -14   5  16         78.45         77.94         3.60 o
 -13   5  16        166.79        177.10         5.63 o
 -12   5  16         18.04         19.14         4.25 o
 -11   5  16         26.79         20.35         4.01 o
 -10   5  16        402.25        426.81        14.86 o
  -9   5  16        120.71        149.93         7.47 o
  -8   5  16        478.01        514.26        13.73 o
  -7   5  16         48.03         66.26         7.99 o
  -6   5  16        458.97        487.99        10.74 o
  -5   5  16          1.16          2.43         3.34 o
  -4   5  16        196.61        223.63         6.50 o
  -3   5  16         29.13         47.31         3.81 o
  -2   5  16         80.29         89.74         4.89 o
  -1   5  16        155.92        174.06         7.13 o
   0   5  16        701.24        702.36        15.97 o
   1   5  16        222.74        206.45         6.66 o
   2   5  16        379.61        393.80        10.37 o
   3   5  16        296.29        290.58         8.71 o
   4   5  16        505.23        537.24        11.60 o
   5   5  16         62.52         60.20         4.64 o
   6   5  16        147.51        159.32         6.73 o
   7   5  16         76.76         81.91         4.52 o
   8   5  16         17.58         18.78         3.87 o
 -13   6  16         13.18         11.52         7.46 o
 -12   6  16         42.76         41.14         4.01 o
 -11   6  16         44.75         48.35         4.31 o
 -10   6  16        260.67        268.64         7.46 o
  -9   6  16          6.88          7.93         6.65 o
  -8   6  16        105.66        106.89         6.62 o
  -7   6  16       1122.34       1158.28        22.67 o
  -6   6  16          4.98          3.49         4.39 o
  -5   6  16        233.78        209.43         6.67 o
  -4   6  16        655.99        692.57        15.42 o
  -3   6  16        229.74        229.11         7.01 o
  -2   6  16        129.36        135.88         7.78 o
  -1   6  16         29.66         30.42         4.54 o
   0   6  16          9.63         10.45         3.09 o
   1   6  16          1.43          3.35         3.11 o
   2   6  16        305.70        321.26         7.82 o
   3   6  16       1405.00       1436.68        19.57 o
   4   6  16         20.41         21.41         3.53 o
   5   6  16        250.16        246.61         7.40 o
   6   6  16        164.95        172.25        13.81 o
 -11   7  16         12.10          5.86         3.88 o
 -10   7  16          8.58          5.73         2.77 o
  -9   7  16        144.65        159.15         4.67 o
  -8   7  16        241.63        227.70         5.84 o
  -7   7  16          7.47         10.14         3.15 o
  -6   7  16         33.82         33.41         3.96 o
  -5   7  16        568.23        554.04        13.19 o
  -4   7  16        390.33        379.81         7.28 o
  -3   7  16        213.08        240.23         7.36 o
  -2   7  16        246.45        263.48         7.64 o
  -1   7  16        202.04        188.67         8.16 o
   0   7  16         21.53         23.31         3.50 o
   1   7  16        346.38        375.34         7.41 o
   2   7  16        275.93        289.28         8.33 o
   3   7  16          9.42          4.33         3.78 o
   4   7  16          2.62          0.95         2.57 o
  -8   8  16         53.75         55.32         5.28 o
  -7   8  16          1.30          7.08         7.02 o
  -6   8  16        360.07        364.89         7.37 o
  -5   8  16        247.38        271.21         6.94 o
  -4   8  16         51.05         55.54         3.58 o
  -3   8  16        174.01        167.18         4.97 o
  -2   8  16        108.51        112.18         3.70 o
  -1   8  16        138.05        144.91         3.95 o
   0   8  16        141.75        147.26         5.87 o
   1   8  16         21.27         18.28         3.27 o
   2   8  16         31.70         26.91         4.02 o
 -17   0  17        125.84        105.14        18.67 o
 -15   0  17        101.12         85.22         9.78 o
 -13   0  17         50.67         57.21        11.80 o
 -11   0  17        107.43         93.70         8.12 o
  -9   0  17       4534.89       4518.79       117.53 o
  -7   0  17        153.07        127.11        12.02 o
  -5   0  17       1411.21       1430.37        43.66 o
  -3   0  17       1170.21       1063.17       130.52 o
  -1   0  17        746.59        874.91        22.95 o
   1   0  17      11969.29      11985.90       203.11 o
   3   0  17        112.62        127.50         7.26 o
   5   0  17       3768.27       3989.76        71.96 o
   7   0  17        415.27        397.34        23.93 o
   9   0  17       1175.50       1131.17        42.40 o
 -17   1  17        191.22        180.71         6.57 o
 -16   1  17         87.21         83.63         4.91 o
 -15   1  17        255.88        270.50         8.35 o
 -14   1  17         28.95         45.42         6.81 o
 -13   1  17        483.97        502.70        16.72 o
 -12   1  17        407.15        406.03        24.01 o
 -11   1  17       1384.05       1395.05        26.03 o
 -10   1  17        756.36        753.03        17.25 o
  -9   1  17         26.26         29.78         4.46 o
  -8   1  17        835.23        787.17        17.67 o
  -7   1  17       3821.37       3847.92        60.02 o
  -6   1  17       1103.04       1050.58        21.13 o
  -5   1  17        301.23        317.17        11.49 o
  -4   1  17        206.39        202.01         8.17 o
  -3   1  17       2329.59       2371.86        37.59 o
  -2   1  17        457.76        476.57        11.72 o
  -1   1  17       1824.30       1784.78        34.86 o
   0   1  17        166.61        155.13         5.46 o
   1   1  17        590.54        599.26        10.63 o
   2   1  17        936.59        888.80        13.71 o
   3   1  17        524.35        522.32        10.90 o
   4   1  17        379.81        397.02         9.45 o
   5   1  17         61.25         71.17         6.34 o
   6   1  17         87.97        101.11         5.11 o
   7   1  17          2.04         -1.54         3.11 o
   8   1  17        174.99        170.52         5.99 o
   9   1  17         71.01         74.90         4.37 o
  10   1  17          4.29          2.20         4.73 o
 -16   2  17         93.26         91.88         5.57 o
 -15   2  17          6.26         18.08         4.68 o
 -14   2  17         73.84         90.35         5.95 o
 -13   2  17        191.47        201.40         8.03 o
 -12   2  17        326.99        306.89        12.45 o
 -11   2  17        121.11        134.31         7.07 o
 -10   2  17        454.76        451.76        12.75 o
  -9   2  17        592.37        530.45        14.15 o
  -8   2  17        997.97        976.06        20.48 o
  -7   2  17       1109.65       1075.28        27.18 o
  -6   2  17       1852.52       1745.29        38.26 o
  -5   2  17         13.15          4.41         3.31 o
  -4   2  17        393.86        365.79         8.39 o
  -3   2  17        764.95        758.05        10.83 o
  -2   2  17       2314.33       2294.76        26.67 o
  -1   2  17          5.75          2.85         3.00 o
   0   2  17        105.54        121.75         4.66 o
   1   2  17         29.68         19.04         3.08 o
   2   2  17        514.56        538.45         9.88 o
   3   2  17        324.00        315.88         8.30 o
   4   2  17         42.17         40.92         3.92 o
   5   2  17         50.32         47.96         4.14 o
   6   2  17         41.70         41.11         4.31 o
   7   2  17        173.62        156.04         6.03 o
   8   2  17         78.68         81.03         4.29 o
   9   2  17          2.78          0.26         2.42 o
 -16   3  17         69.46         64.49         4.66 o
 -15   3  17         32.05         38.91         3.48 o
 -14   3  17        812.34        799.83        16.32 o
 -13   3  17        297.35        270.40        11.15 o
 -12   3  17         24.05         24.29         7.19 o
 -11   3  17        107.72         92.63         6.23 o
 -10   3  17        537.64        568.23        17.43 o
  -9   3  17        660.19        637.91        15.87 o
  -8   3  17        354.48        362.34         9.78 o
  -7   3  17        631.15        542.54        11.17 o
  -6   3  17        141.70        148.50         6.87 o
  -5   3  17        488.86        531.84        12.12 o
  -4   3  17       2504.58       2419.16        30.62 o
  -3   3  17        941.18        769.00        16.63 o
  -2   3  17        148.31        139.12         5.62 o
  -1   3  17        245.22        252.05         5.84 o
   0   3  17        828.62        768.39        12.11 o
   1   3  17       1382.16       1261.72        15.92 o
   2   3  17        873.74        903.31        13.55 o
   3   3  17        128.74        119.38         6.59 o
   4   3  17         41.02         30.19         3.63 o
   5   3  17       1219.28       1221.36        31.55 o
   6   3  17       1175.66       1193.03        31.52 o
   7   3  17         11.45         13.54         2.79 o
   8   3  17        146.97        175.37         6.17 o
   9   3  17          3.23          1.92         3.03 o
 -15   4  17        206.69        182.43         4.34 o
 -14   4  17        191.67        200.35         5.80 o
 -13   4  17        106.58        104.99         5.77 o
 -12   4  17        647.29        715.49        15.83 o
 -11   4  17        500.00        500.76        33.23 o
 -10   4  17        114.25        129.11        13.32 o
  -9   4  17        335.38        313.44        13.03 o
  -8   4  17         45.71         50.62         5.16 o
  -7   4  17         19.81         28.98         4.35 o
  -6   4  17       1584.17       1630.35        28.40 o
  -5   4  17        211.71        211.87         6.82 o
  -4   4  17         15.55          2.59         3.44 o
  -3   4  17        266.16        245.89         6.48 o
  -2   4  17        999.25       1066.07        18.63 o
  -1   4  17        135.41        155.82         6.55 o
   0   4  17        244.16        205.99         6.47 o
   1   4  17        256.51        254.34         8.44 o
   2   4  17         28.82         34.95         4.59 o
   3   4  17        761.96        813.87        14.11 o
   4   4  17        115.61        139.78         5.69 o
   5   4  17        804.73        804.52        13.11 o
   6   4  17         68.06         67.76         4.59 o
   7   4  17        235.06        227.24         6.35 o
   8   4  17          0.46         -0.13         3.14 o
 -14   5  17         76.48         68.98         4.29 o
 -13   5  17        300.97        274.96         7.69 o
 -12   5  17         51.15         52.91         4.75 o
 -11   5  17         39.37         49.70         4.97 o
 -10   5  17        310.72        305.65        29.18 o
  -9   5  17          2.96          5.84         9.81 o
  -8   5  17         11.39         11.56         5.00 o
  -7   5  17        187.29        201.34         8.94 o
  -6   5  17        268.25        244.53         7.54 o
  -5   5  17       1688.46       1828.12        22.77 o
  -4   5  17        219.28        181.50         5.91 o
  -3   5  17        848.53        887.77        14.42 o
  -2   5  17        346.77        342.81         8.39 o
  -1   5  17        373.20        428.63        10.50 o
   0   5  17        499.43        493.07        10.13 o
   1   5  17          6.29         10.10         4.22 o
   2   5  17          3.20          2.02         3.92 o
   3   5  17         43.94         50.95         4.64 o
   4   5  17        194.45        200.12         6.70 o
   5   5  17       1286.69       1302.55        19.61 o
   6   5  17         11.70         12.92         4.60 o
   7   5  17        155.71        149.55         5.01 o
 -13   6  17        171.20        165.30         8.73 o
 -12   6  17        369.02        341.55         8.06 o
 -11   6  17         21.69         16.08         3.28 o
 -10   6  17        105.62        109.14         5.88 o
  -9   6  17        193.65        196.36         7.79 o
  -8   6  17         69.50         52.66         5.29 o
  -7   6  17         44.76         42.21         8.48 o
  -6   6  17        557.83        574.97        14.22 o
  -5   6  17          6.25          9.58         3.39 o
  -4   6  17        268.95        283.34         7.51 o
  -3   6  17        632.93        670.38        13.60 o
  -2   6  17       1004.03       1081.10        18.59 o
  -1   6  17        165.13        181.94         6.91 o
   0   6  17        542.51        540.88         9.34 o
   1   6  17        201.83        200.47         5.42 o
   2   6  17          2.94          1.45         3.05 o
   3   6  17        146.25        143.17         4.80 o
   4   6  17        190.87        168.17         6.14 o
   5   6  17          2.91          8.02         4.97 o
   6   6  17         17.11         19.66         3.16 o
 -11   7  17         98.19         80.31         5.87 o
 -10   7  17        134.56        110.57         5.56 o
  -9   7  17        214.51        211.06         6.38 o
  -8   7  17        142.06        154.03         5.26 o
  -7   7  17         63.52         62.69         3.64 o
  -6   7  17         88.11         84.96         4.40 o
  -5   7  17          0.12          2.47         2.92 o
  -4   7  17        454.84        461.88         9.23 o
  -3   7  17        695.87        726.20        13.12 o
  -2   7  17          7.70         14.02         3.51 o
  -1   7  17        247.00        267.32         7.12 o
   0   7  17        306.08        288.69         7.14 o
   1   7  17        426.27        438.36         9.79 o
   2   7  17         29.57         23.02         3.68 o
   3   7  17         54.83         50.54         5.24 o
   4   7  17         48.04         43.98         5.48 o
  -7   8  17        111.82        104.76         7.08 o
  -6   8  17         12.96         11.50         3.69 o
  -5   8  17        212.07        193.70         5.88 o
  -4   8  17         92.53         94.66         6.49 o
  -3   8  17          0.32          2.92         2.56 o
  -2   8  17         14.88         13.09         2.27 o
  -1   8  17        238.83        228.46         5.91 o
   0   8  17        667.27        665.21        20.11 o
 -16   0  18         31.98         33.08         4.40 o
 -14   0  18       1456.58       1509.76        46.40 o
 -12   0  18          8.38          6.56         7.48 o
 -10   0  18        873.21        942.01        34.57 o
  -8   0  18       4337.40       4356.40        80.47 o
  -6   0  18       1359.18       1285.55        30.33 o
  -4   0  18      18871.24      19105.18       259.24 o
  -2   0  18       6187.11       5976.44        87.04 o
   0   0  18       6026.71       5969.85        94.11 o
   2   0  18       1034.43       1023.48        26.06 o
   4   0  18       2866.49       3027.68        66.63 o
   6   0  18         20.63         36.98         6.58 o
   8   0  18       1363.91       1363.28        62.90 o
 -16   1  18        395.43        387.14         9.14 o
 -15   1  18        567.30        558.70        12.23 o
 -14   1  18        147.66        154.43         8.90 o
 -13   1  18         31.96         18.67         4.60 o
 -12   1  18       1817.64       1878.74        28.01 o
 -11   1  18        406.58        430.94        12.28 o
 -10   1  18        138.34        135.45         9.77 o
  -9   1  18         37.17         44.97         4.83 o
  -8   1  18       1029.35       1031.08        21.24 o
  -7   1  18        890.80        885.13        23.65 o
  -6   1  18         88.75         78.76         7.36 o
  -5   1  18        770.61        766.49        13.44 o
  -4   1  18        294.92        252.50         7.17 o
  -3   1  18        545.19        557.22        10.94 o
  -2   1  18        129.97        124.84         5.94 o
  -1   1  18         11.37          7.97         3.14 o
   0   1  18        153.60        153.90         5.78 o
   1   1  18          6.59          4.53         3.23 o
   2   1  18        306.31        328.18         8.39 o
   3   1  18       1322.39       1347.85        18.38 o
   4   1  18        331.99        312.23         8.29 o
   5   1  18        460.39        450.64         9.79 o
   6   1  18         31.09         32.88         3.62 o
   7   1  18        486.10        474.97         9.01 o
   8   1  18         80.98         75.64         4.97 o
   9   1  18          5.38          3.75         2.63 o
 -16   2  18         55.85         63.90         3.87 o
 -15   2  18        263.59        262.00        10.63 o
 -14   2  18        224.05        211.10         7.76 o
 -13   2  18        217.48        229.35         7.35 o
 -12   2  18        482.13        475.26        15.56 o
 -11   2  18        768.20        765.90        17.10 o
 -10   2  18        180.78        217.40         8.88 o
  -9   2  18        249.97        227.92         9.28 o
  -8   2  18          8.59         21.15         5.66 o
  -7   2  18       1070.29       1090.82        27.57 o
  -6   2  18          0.20          4.65         5.68 o
  -5   2  18       1363.32       1344.03        25.28 o
  -4   2  18        135.82        112.83         5.75 o
  -3   2  18        672.80        681.28        11.34 o
  -2   2  18        429.41        452.57        10.63 o
  -1   2  18       1695.61       1610.56        25.61 o
   0   2  18         49.47         70.28         4.93 o
   1   2  18        385.17        413.97         9.43 o
   2   2  18         18.68         17.39         3.65 o
   3   2  18        752.73        758.15        13.49 o
   4   2  18          1.73         -3.12         4.56 o
   5   2  18        506.01        543.05        10.58 o
   6   2  18        389.54        384.31         9.38 o
   7   2  18        314.00        322.87         7.92 o
   8   2  18        328.40        307.54         9.38 o
   9   2  18         79.30         69.19         6.15 o
 -16   3  18         40.34         21.33         4.50 o
 -15   3  18         93.42         90.20         3.99 o
 -14   3  18        141.31        131.05         6.15 o
 -13   3  18        488.71        520.89        15.45 o
 -12   3  18        257.98        244.43        10.80 o
 -11   3  18         35.80         40.22         5.40 o
 -10   3  18         84.89         91.90         7.87 o
  -9   3  18       2646.58       2811.67        45.47 o
  -8   3  18         64.91         47.87        15.14 o
  -7   3  18         12.00         10.97         5.06 o
  -6   3  18         16.93         13.44         4.35 o
  -5   3  18       1067.64       1114.34        19.55 o
  -4   3  18        184.35        200.52         6.40 o
  -3   3  18        618.93        670.48        10.96 o
  -2   3  18        132.80        132.69         4.76 o
  -1   3  18        185.48        165.15         5.26 o
   0   3  18         72.42         55.33         3.73 o
   1   3  18       1506.44       1533.05        19.64 o
   2   3  18         16.39         18.24         2.84 o
   3   3  18         95.28         93.40         4.81 o
   4   3  18        715.22        687.32        12.18 o
   5   3  18          8.14         12.08         3.14 o
   6   3  18         94.52         93.07         5.05 o
   7   3  18        108.20        105.71         3.59 o
   8   3  18        195.30        179.50         6.69 o
 -15   4  18         16.52         13.22         4.33 o
 -14   4  18          0.84         -1.05         2.61 o
 -13   4  18          2.88          8.55         3.61 o
 -12   4  18        380.17        390.31        13.17 o
 -11   4  18        339.67        367.92        16.00 o
 -10   4  18        113.08        117.79        12.42 o
  -9   4  18         50.19         51.86         7.12 o
  -8   4  18       1848.25       1831.64        50.50 o
  -7   4  18         41.45         79.03         5.89 o
  -6   4  18        126.64        136.14         5.96 o
  -5   4  18         26.11         48.88         5.16 o
  -4   4  18       1760.95       1708.04        29.40 o
  -3   4  18        786.80        780.63        12.29 o
  -2   4  18        269.96        282.27         7.69 o
  -1   4  18        663.69        778.98        15.05 o
   0   4  18       2225.96       2141.36        31.39 o
   1   4  18         38.58         47.20         4.92 o
   2   4  18        153.80        146.69         6.51 o
   3   4  18         40.07         49.65         4.51 o
   4   4  18        184.60        184.19        12.06 o
   5   4  18          0.70          3.36         5.55 o
   6   4  18        254.85        241.16         9.31 o
   7   4  18        263.34        231.13         6.54 o
 -14   5  18         56.78         59.35         6.19 o
 -13   5  18          1.10          5.66         3.50 o
 -12   5  18        135.71        120.79         5.55 o
 -11   5  18        178.72        148.48         6.46 o
 -10   5  18        539.31        557.65        16.33 o
  -9   5  18         93.32         77.84         7.64 o
  -8   5  18        339.34        372.36        18.00 o
  -7   5  18        488.48        506.96        17.08 o
  -6   5  18         57.91         68.71         4.97 o
  -5   5  18         21.07         16.71         3.97 o
  -4   5  18       1061.86       1033.16        14.88 o
  -3   5  18         14.69         18.62         3.50 o
  -2   5  18        392.43        425.17         9.28 o
  -1   5  18        113.17        132.05         5.37 o
   0   5  18       1686.44       1654.05        22.31 o
   1   5  18         24.40         28.83         4.21 o
   2   5  18        408.00        430.99        10.12 o
   3   5  18         77.02         91.99         7.08 o
   4   5  18        134.15        108.63         7.24 o
   5   5  18         52.05         49.54         4.16 o
   6   5  18        173.66        168.60         5.73 o
 -12   6  18        119.96        123.11        15.46 o
 -11   6  18        437.88        419.48        11.93 o
 -10   6  18          1.44         -0.73         3.44 o
  -9   6  18        350.48        352.86         9.40 o
  -8   6  18        292.98        299.33        11.65 o
  -7   6  18        288.87        284.33         9.35 o
  -6   6  18         18.09         14.55         4.55 o
  -5   6  18         64.87         70.01         5.05 o
  -4   6  18         56.16         56.72         4.16 o
  -3   6  18          2.35         -2.20         3.84 o
  -2   6  18        241.24        269.71         7.98 o
  -1   6  18        952.02       1004.89        16.99 o
   0   6  18          0.51          4.38         3.34 o
   1   6  18        222.05        215.30         7.55 o
   2   6  18        309.73        311.61        10.98 o
   3   6  18        301.58        289.81         6.81 o
   4   6  18        112.64        103.16         6.19 o
   5   6  18         36.52         36.00         3.58 o
 -10   7  18          4.80          5.23         3.48 o
  -9   7  18        140.05        126.92         4.55 o
  -8   7  18        604.03        590.54        10.32 o
  -7   7  18         11.51         11.58         2.80 o
  -6   7  18        254.25        256.77         5.83 o
  -5   7  18         79.96         69.04         4.63 o
  -4   7  18        110.76        122.64         6.02 o
  -3   7  18         74.11         91.71         4.94 o
  -2   7  18         33.00         40.83         3.57 o
  -1   7  18          0.34          3.12         2.70 o
   0   7  18         18.48         13.38         2.29 o
   1   7  18         97.46         81.85         4.19 o
   2   7  18        820.60        781.04        17.12 o
  -4   8  18        184.11        180.47         6.66 o
 -15   0  19       1290.37       1300.91        39.15 o
 -13   0  19       2132.34       2146.75        74.08 o
 -11   0  19       3567.17       3755.52        70.59 o
  -9   0  19       2436.80       2603.88        74.17 o
  -7   0  19       3982.26       4058.97        81.94 o
  -5   0  19        260.77        251.89         9.59 o
  -3   0  19         45.54         39.46         5.02 o
  -1   0  19        100.30        107.77         6.69 o
   1   0  19         80.24         90.57         7.14 o
   3   0  19         37.42         23.75         8.14 o
   5   0  19        898.70        914.64        19.14 o
   7   0  19        701.64        718.27        17.94 o
 -16   1  19         88.25         98.02         4.45 o
 -15   1  19         36.21         40.33         4.10 o
 -14   1  19         22.19         19.50         5.53 o
 -13   1  19         66.09         54.27         5.22 o
 -12   1  19       1480.69       1508.54        23.49 o
 -11   1  19       1091.59       1152.09        22.56 o
 -10   1  19        894.21        845.07        19.21 o
  -9   1  19        255.31        264.72        11.38 o
  -8   1  19        191.34        190.56         7.43 o
  -7   1  19       1108.56       1161.93        75.28 o
  -6   1  19         36.32         48.23         4.86 o
  -5   1  19       1535.86       1582.77        25.01 o
  -4   1  19        496.58        434.74         9.75 o
  -3   1  19        864.36        842.67        15.96 o
  -2   1  19       3033.19       3176.05        43.94 o
  -1   1  19       1456.75       1495.24        21.55 o
   0   1  19       1085.19       1131.24        17.75 o
   1   1  19         75.20         90.63         5.69 o
   2   1  19        537.85        573.39        12.81 o
   3   1  19        782.61        815.79        14.12 o
   4   1  19          3.20          1.29         3.48 o
   5   1  19          7.06          1.83         3.24 o
   6   1  19        530.62        534.84         9.81 o
   7   1  19         21.20         21.97         4.10 o
   8   1  19        152.39        138.39         5.08 o
 -16   2  19        117.97        106.18         4.15 o
 -15   2  19        143.88        139.35         6.90 o
 -14   2  19         51.77         57.89         4.82 o
 -13   2  19         40.75         44.61         5.15 o
 -12   2  19        207.36        197.76         7.76 o
 -11   2  19        100.11         93.43         6.34 o
 -10   2  19       1061.21       1081.38        21.66 o
  -9   2  19         28.15         55.23         6.24 o
  -8   2  19         27.21         24.67         9.91 o
  -7   2  19       1788.09       1834.50        40.21 o
  -6   2  19       1885.47       1897.44        41.19 o
  -5   2  19        195.81        202.61         8.44 o
  -4   2  19        618.68        679.79        13.75 o
  -3   2  19        262.74        285.31         7.65 o
  -2   2  19       2462.68       2324.84        33.87 o
  -1   2  19        240.65        263.93         7.45 o
   0   2  19        696.69        723.82        14.47 o
   1   2  19        119.80        125.51         6.07 o
   2   2  19        584.66        563.66        12.41 o
   3   2  19        939.69        974.64        15.68 o
   4   2  19        279.91        288.43         7.54 o
   5   2  19        267.84        301.00         7.21 o
   6   2  19        136.16        120.72         5.05 o
   7   2  19          5.01          4.28         3.15 o
   8   2  19        149.02        134.45         5.92 o
 -15   3  19         33.55         40.12         2.85 o
 -14   3  19        876.94        893.28        19.80 o
 -13   3  19          0.72          2.50         3.66 o
 -12   3  19         24.11         23.68         5.49 o
 -11   3  19         98.33         85.87         7.15 o
 -10   3  19        230.96        225.68        15.61 o
  -9   3  19         13.15          8.87         6.43 o
  -8   3  19        450.97        500.34        20.44 o
  -7   3  19         76.18         64.44         6.16 o
  -6   3  19         45.81         35.54         5.59 o
  -5   3  19         71.23         51.28         4.98 o
  -4   3  19        334.40        396.28         8.23 o
  -3   3  19          1.36          1.69         3.10 o
  -2   3  19         28.42         50.88         3.51 o
  -1   3  19       1397.54       1363.24        17.98 o
   0   3  19        210.89        190.60         5.60 o
   1   3  19        381.51        377.82         8.58 o
   2   3  19        624.22        632.92        11.44 o
   3   3  19        304.67        278.06         7.86 o
   4   3  19        108.66         92.44         4.66 o
   5   3  19          0.90         -1.38         2.55 o
   6   3  19         82.46         86.67         4.67 o
   7   3  19         36.82         24.82         3.69 o
 -14   4  19          2.37          1.61         2.31 o
 -13   4  19        217.86        201.77        12.72 o
 -12   4  19        244.78        244.94        10.19 o
 -11   4  19        166.49        153.35         8.45 o
 -10   4  19        162.47        191.89        14.27 o
  -9   4  19        358.90        355.41        19.93 o
  -8   4  19        394.22        379.66        11.84 o
  -7   4  19        120.21        117.80         7.55 o
  -6   4  19        484.97        567.00        11.47 o
  -5   4  19        972.03        989.92        16.17 o
  -4   4  19          7.14          3.18         4.24 o
  -3   4  19        258.07        307.63         7.87 o
  -2   4  19         26.03         29.17         3.75 o
  -1   4  19          4.87          8.38         3.72 o
   0   4  19        213.79        253.56        11.54 o
   1   4  19        295.07        290.60        11.43 o
   2   4  19        182.80        202.04         8.11 o
   3   4  19        321.38        304.54         9.60 o
   4   4  19        331.43        374.65        10.24 o
   5   4  19        215.27        225.08         7.32 o
   6   4  19        147.43        133.15         5.35 o
   7   4  19        295.49        274.37        11.09 o
 -13   5  19         23.43         18.78         2.68 o
 -12   5  19         59.37         66.97         4.13 o
 -11   5  19         54.36         57.50         4.44 o
 -10   5  19          9.24         13.63         6.58 o
  -9   5  19       1059.12       1006.48        24.20 o
  -8   5  19         11.52         12.74         6.59 o
  -7   5  19       1008.93       1020.99        20.49 o
  -6   5  19        284.09        331.33         9.99 o
  -5   5  19        696.56        671.52        12.30 o
  -4   5  19        291.73        254.52         9.58 o
  -3   5  19        259.60        271.97         7.42 o
  -2   5  19         58.88         88.82         4.74 o
  -1   5  19        258.07        238.92         6.59 o
   0   5  19        263.60        229.11         7.22 o
   1   5  19        592.09        602.92        12.00 o
   2   5  19         38.53         33.01         3.73 o
   3   5  19        432.48        398.69        10.49 o
   4   5  19        576.85        594.82        12.23 o
   5   5  19        278.60        260.35         6.92 o
 -11   6  19         89.21         86.40        12.02 o
 -10   6  19         94.67         79.32         4.31 o
  -9   6  19        148.73        157.22         8.91 o
  -8   6  19          2.44          4.41         4.71 o
  -7   6  19        614.77        656.84        17.86 o
  -6   6  19       1129.99       1120.48        20.88 o
  -5   6  19         34.69         36.25         4.21 o
  -4   6  19        393.04        386.58         9.28 o
  -3   6  19        574.03        611.16        11.98 o
  -2   6  19         98.62         93.03         6.90 o
  -1   6  19        335.60        347.90         8.33 o
   0   6  19         69.50         78.36         4.27 o
   1   6  19        315.79        340.53         9.35 o
   2   6  19          5.41         -0.40         2.92 o
   3   6  19        457.74        446.65        11.73 o
  -9   7  19         22.54         26.53         4.60 o
  -8   7  19        253.60        251.04         6.62 o
  -7   7  19        264.70        241.63         6.65 o
  -6   7  19         29.73         33.46         3.60 o
  -5   7  19        241.57        270.29         9.19 o
  -4   7  19        543.33        595.93        15.00 o
  -3   7  19        605.64        620.34        17.43 o
  -2   7  19        122.05        123.21         5.22 o
  -1   7  19        466.63        484.23        10.07 o
   0   7  19        459.81        435.11        20.54 o
   1   7  19          0.44          6.57         4.37 o
 -16   0  20       1533.25       1407.97        38.58 o
 -14   0  20        491.78        494.69        20.68 o
 -12   0  20       1103.98       1108.77        26.17 o
 -10   0  20       2937.96       3093.87        80.43 o
  -8   0  20          9.80          2.10         5.79 o
  -6   0  20       1736.21       1802.89        32.13 o
  -4   0  20        296.89        361.63        11.55 o
  -2   0  20       2716.41       2954.26        58.84 o
   0   0  20        523.91        574.50        18.32 o
   2   0  20       2529.33       2681.64        43.88 o
   4   0  20          1.93         -5.32         5.63 o
   6   0  20          2.04          7.58         4.12 o
   8   0  20         55.27         48.50         4.91 o
 -16   1  20        373.96        358.06         7.81 o
 -15   1  20        183.32        181.75         9.50 o
 -14   1  20          7.25         13.23         4.92 o
 -13   1  20        273.48        264.23        12.10 o
 -12   1  20        430.76        450.57        10.35 o
 -11   1  20        541.12        529.26        11.77 o
 -10   1  20        387.12        436.81        12.37 o
  -9   1  20       1948.11       1928.03        31.73 o
  -8   1  20        926.51        993.14        29.45 o
  -7   1  20       1073.36       1110.27        22.89 o
  -6   1  20        205.20        227.87        26.29 o
  -5   1  20       2698.14       2741.33        38.67 o
  -4   1  20        146.32        158.49         6.04 o
  -3   1  20        142.76        145.03         5.93 o
  -2   1  20         52.32         61.59         5.21 o
  -1   1  20          1.28          1.92         3.47 o
   0   1  20         21.91         25.16         3.84 o
   1   1  20        897.46        943.63        15.70 o
   2   1  20        544.94        562.22        11.31 o
   3   1  20         52.01         69.50         5.37 o
   4   1  20         71.57         77.43         5.18 o
   5   1  20        374.80        394.41         8.34 o
   6   1  20        271.03        273.15         7.01 o
   7   1  20        110.21         97.54         4.50 o
 -15   2  20        344.84        327.82        13.27 o
 -14   2  20          0.08          2.57         3.35 o
 -13   2  20        275.62        253.04         7.09 o
 -12   2  20        183.17        203.08         9.24 o
 -11   2  20        623.02        649.06        17.84 o
 -10   2  20         41.52         47.24         5.30 o
  -9   2  20         71.83         78.22         5.36 o
  -8   2  20         80.67         67.66         8.12 o
  -7   2  20       1290.62       1296.00        45.81 o
  -6   2  20        608.90        621.78        19.38 o
  -5   2  20        919.28        993.24        18.11 o
  -4   2  20          2.35          3.95         3.49 o
  -3   2  20         45.60         45.01         4.34 o
  -2   2  20        454.91        518.31        13.93 o
  -1   2  20        574.12        581.20        11.32 o
   0   2  20         31.65         27.84         3.75 o
   1   2  20        505.61        526.40        11.31 o
   2   2  20         81.43         86.55         5.22 o
   3   2  20        681.86        682.80        13.37 o
   4   2  20        244.71        241.81         7.18 o
   5   2  20        571.18        585.85        12.92 o
   6   2  20         33.52         36.03         3.14 o
   7   2  20          1.21          0.27         1.97 o
 -15   3  20        118.63        102.19         4.87 o
 -14   3  20          1.97          3.19         3.01 o
 -13   3  20        422.77        426.22         8.91 o
 -12   3  20        181.55        157.42         7.92 o
 -11   3  20         53.52         57.50         6.31 o
 -10   3  20        262.39        226.26        15.70 o
  -9   3  20        146.83        162.62        17.02 o
  -8   3  20        580.29        605.19        24.13 o
  -7   3  20        288.73        298.29        12.40 o
  -6   3  20       1512.60       1417.31        23.14 o
  -5   3  20         64.22         63.55         6.01 o
  -4   3  20        944.41        948.68        15.30 o
  -3   3  20       1170.93       1206.50        23.03 o
  -2   3  20         50.23         32.41         3.46 o
  -1   3  20         30.21         36.39         3.65 o
   0   3  20         22.46         28.70         3.13 o
   1   3  20         28.01         26.95         3.15 o
   2   3  20        366.64        347.46         7.83 o
   3   3  20        148.92        150.86         6.46 o
   4   3  20        388.08        393.44        19.86 o
   5   3  20         87.37         80.60         3.80 o
   6   3  20        206.38        222.03        10.31 o
 -14   4  20        100.94         87.45         7.01 o
 -13   4  20          1.07         -0.73         4.61 o
 -12   4  20        194.01        214.12         9.14 o
 -11   4  20        297.50        335.15        12.46 o
 -10   4  20        111.33        110.58         7.73 o
  -9   4  20         14.82         22.81         5.62 o
  -8   4  20        315.89        273.19        11.72 o
  -7   4  20        210.93        195.83         8.71 o
  -6   4  20        250.54        229.28         8.00 o
  -5   4  20        214.21        287.81         7.83 o
  -4   4  20       1150.08       1099.86        18.90 o
  -3   4  20         72.35         72.59         4.87 o
  -2   4  20        977.79        933.26        16.60 o
  -1   4  20         59.87         89.81         6.11 o
   0   4  20        760.93        672.31        15.15 o
   1   4  20         23.13         26.78         3.63 o
   2   4  20        382.55        344.86        10.08 o
   3   4  20        693.54        628.64        17.28 o
   4   4  20          0.34          6.43         3.51 o
   5   4  20        119.71        129.67         7.39 o
   6   4  20        279.98        240.31         7.28 o
 -13   5  20        119.63         87.17         6.88 o
 -12   5  20        807.69        706.29        31.74 o
 -11   5  20         52.59         51.34         5.41 o
 -10   5  20        105.01        105.37         8.29 o
  -9   5  20        293.47        233.25        11.34 o
  -8   5  20          2.03         13.36         5.45 o
  -7   5  20         49.57         61.55         6.89 o
  -6   5  20        313.11        306.95         9.92 o
  -5   5  20        354.66        337.04         8.06 o
  -4   5  20        835.72        911.53        14.42 o
  -3   5  20         92.35         90.69         5.45 o
  -2   5  20        924.76        881.13        15.32 o
  -1   5  20        281.52        286.26         7.57 o
   0   5  20        374.57        370.64        12.74 o
   1   5  20        124.05        113.81         5.61 o
   2   5  20          9.09          3.43         4.34 o
   3   5  20         19.74         25.77         3.42 o
   4   5  20         23.75         21.92         2.42 o
 -11   6  20        236.23        209.55         9.88 o
 -10   6  20         80.71         71.29         4.96 o
  -9   6  20         90.57         88.57         3.84 o
  -8   6  20        443.61        419.71        12.43 o
  -7   6  20          1.56          0.10         4.43 o
  -6   6  20        168.33        167.36         8.06 o
  -5   6  20        486.73        479.82        15.36 o
  -4   6  20          7.21         -0.44         3.95 o
  -3   6  20        128.69        132.81         6.95 o
  -2   6  20        351.23        368.59         9.65 o
  -1   6  20        939.14        919.87        21.62 o
   0   6  20        111.53        136.25         7.31 o
   1   6  20        341.43        340.70        11.80 o
   2   6  20        250.83        240.41         7.89 o
  -7   7  20         28.86         25.89         9.30 o
  -6   7  20         52.98         59.38         5.81 o
  -5   7  20        160.43        156.92         6.61 o
  -4   7  20          0.67         -2.22         3.72 o
  -3   7  20        122.57         80.34         7.04 o
  -2   7  20        326.20        287.91         7.06 o
  -1   7  20          0.20          4.42         4.01 o
 -15   0  21        202.38        186.57         7.05 o
 -13   0  21       1756.15       1741.93        58.19 o
 -11   0  21          1.34          0.72         5.65 o
  -9   0  21        695.30        724.22        20.18 o
  -7   0  21        801.50        805.66        22.21 o
  -5   0  21         74.84         60.05         7.34 o
  -3   0  21       1444.10       1517.08        28.15 o
  -1   0  21        335.03        347.22        15.20 o
   1   0  21          0.53          3.98         6.29 o
   3   0  21        849.51        862.63        22.54 o
   5   0  21         10.03          6.06         6.09 o
   7   0  21        315.68        300.14        12.07 o
 -15   1  21         13.76         16.60         3.68 o
 -14   1  21        844.37        794.91        15.28 o
 -13   1  21         34.02         30.50         3.39 o
 -12   1  21         45.54         43.90         4.16 o
 -11   1  21         16.00         18.71         4.00 o
 -10   1  21        764.33        772.73        16.99 o
  -9   1  21         50.04         59.23         4.84 o
  -8   1  21        192.64        208.74         9.14 o
  -7   1  21        110.40        118.56         7.39 o
  -6   1  21         77.25         90.05         6.77 o
  -5   1  21        546.77        563.63        11.31 o
  -4   1  21       1114.66       1177.56        18.10 o
  -3   1  21        340.42        377.12         8.19 o
  -2   1  21          1.88         -2.34         3.55 o
  -1   1  21        276.46        310.99         8.13 o
   0   1  21        120.48         97.23         5.13 o
   1   1  21        163.13        177.03         6.80 o
   2   1  21        135.58        141.30         5.71 o
   3   1  21         32.29         31.67         3.62 o
   4   1  21        568.97        572.55        10.33 o
   5   1  21        231.37        232.18         6.51 o
   6   1  21        808.52        765.61        12.31 o
   7   1  21         20.47         14.78         3.96 o
 -15   2  21        293.22        292.55         8.65 o
 -14   2  21        149.07        145.77         4.85 o
 -13   2  21         21.58         18.65         3.85 o
 -12   2  21        432.33        428.21        10.92 o
 -11   2  21         35.01         40.60         5.46 o
 -10   2  21        142.78        153.28         9.53 o
  -9   2  21        269.36        309.00        12.08 o
  -8   2  21         51.63         60.92         8.31 o
  -7   2  21        132.77        112.57         9.04 o
  -6   2  21        608.72        640.68        19.46 o
  -5   2  21         30.50         38.21         6.98 o
  -4   2  21       1563.32       1593.52        24.82 o
  -3   2  21        155.85        154.67         6.31 o
  -2   2  21        787.05        787.38        15.43 o
  -1   2  21        357.88        364.72         9.79 o
   0   2  21        533.17        550.55        10.76 o
   1   2  21          5.75          3.76         3.21 o
   2   2  21         13.44         15.36         3.23 o
   3   2  21          0.16         -0.15         2.93 o
   4   2  21         68.15         69.72         3.67 o
   5   2  21          7.08         10.53         3.59 o
   6   2  21        143.28        137.20         5.76 o
 -14   3  21          0.29         -2.62         3.27 o
 -13   3  21         96.58         87.91         4.76 o
 -12   3  21        448.63        474.75        29.46 o
 -11   3  21         28.76         10.88         7.32 o
 -10   3  21         99.42        109.64         7.93 o
  -9   3  21         99.66        113.93        13.10 o
  -8   3  21       1453.54       1650.78        36.66 o
  -7   3  21          5.02         10.50         5.68 o
  -6   3  21         13.84         16.39         4.79 o
  -5   3  21        632.99        600.67        18.58 o
  -4   3  21         64.61         76.95         7.53 o
  -3   3  21        209.73        221.27         8.37 o
  -2   3  21        807.45        862.37        15.37 o
  -1   3  21        273.22        265.57         7.62 o
   0   3  21         40.54         41.41         3.45 o
   1   3  21         64.96         71.71         3.99 o
   2   3  21        886.43        929.47        13.97 o
   3   3  21          5.75          7.74         2.57 o
   4   3  21         10.19         10.45         2.27 o
   5   3  21         84.19         77.03         4.21 o
   6   3  21         13.16         12.59         2.76 o
 -13   4  21        469.52        413.37         9.33 o
 -12   4  21        397.65        362.84        11.16 o
 -11   4  21        133.96        133.57         7.04 o
 -10   4  21        268.09        334.25        13.39 o
  -9   4  21       1393.00       1367.05        42.99 o
  -8   4  21        206.26        199.99        15.82 o
  -7   4  21        395.70        363.67        14.48 o
  -6   4  21         49.96         28.92         5.09 o
  -5   4  21        943.17        873.42        16.48 o
  -4   4  21        197.36        200.96         8.14 o
  -3   4  21        241.61        204.01        10.37 o
  -2   4  21       1236.15       1173.23        22.16 o
  -1   4  21          1.80          9.28         4.08 o
   0   4  21        708.98        738.77        13.34 o
   1   4  21        725.70        685.02        11.12 o
   2   4  21        293.93        263.76         6.06 o
   3   4  21         40.75         47.45         3.29 o
   4   4  21         53.46         52.62         3.56 o
   5   4  21         55.59         46.69         5.15 o
 -12   5  21          2.93         10.58         3.50 o
 -11   5  21        502.93        505.70        13.13 o
 -10   5  21         42.81         46.54         4.79 o
  -9   5  21        686.94        671.07        42.94 o
  -8   5  21        131.12        113.75         7.08 o
  -7   5  21        574.43        576.41        16.17 o
  -6   5  21         87.26         88.48         6.92 o
  -5   5  21        398.53        402.03         9.39 o
  -4   5  21         54.79         37.36         4.90 o
  -3   5  21        129.44        153.51         6.94 o
  -2   5  21          1.91          0.15         3.85 o
  -1   5  21        595.21        587.61        11.32 o
   0   5  21         59.12         60.01         9.28 o
   1   5  21        575.93        595.77        12.18 o
   2   5  21        385.99        350.32         8.12 o
   3   5  21        734.89        688.97        12.41 o
 -10   6  21        354.65        299.67        12.06 o
  -9   6  21         19.40         21.53         3.11 o
  -8   6  21        445.37        441.39        10.48 o
  -7   6  21        320.52        340.97        10.44 o
  -6   6  21        248.74        206.54         8.15 o
  -5   6  21         16.73         23.17         7.45 o
  -4   6  21         60.40         67.77         8.62 o
  -3   6  21        215.68        235.15        17.42 o
  -2   6  21          0.33         -0.73         4.20 o
  -1   6  21         34.05         39.09         4.62 o
   0   6  21        432.18        389.47        23.74 o
   1   6  21          2.78          3.34         3.93 o
 -14   0  22         97.18        102.62         8.29 o
 -12   0  22        286.53        299.66        10.85 o
 -10   0  22          9.26          4.10         4.87 o
  -8   0  22        341.77        342.59        16.12 o
  -6   0  22        356.56        365.92        15.84 o
  -4   0  22        470.48        526.00        13.92 o
  -2   0  22       3495.46       3680.24        70.38 o
   0   0  22          1.97         -0.87         5.71 o
   2   0  22        525.88        557.47        17.01 o
   4   0  22         25.82         26.72         4.80 o
   6   0  22        131.76        136.80         7.81 o
 -15   1  22         49.25         40.41         3.57 o
 -14   1  22        415.63        417.07        11.39 o
 -13   1  22          1.31          2.68         3.91 o
 -12   1  22        480.77        447.77         9.53 o
 -11   1  22        170.08        177.44         8.66 o
 -10   1  22       1124.91       1158.32        18.91 o
  -9   1  22        595.88        577.19        14.64 o
  -8   1  22        564.74        651.80        15.79 o
  -7   1  22        161.13        151.43         9.49 o
  -6   1  22        417.17        466.61        13.11 o
  -5   1  22          2.50          4.99         3.63 o
  -4   1  22        504.08        541.66        10.77 o
  -3   1  22        683.89        711.57        11.65 o
  -2   1  22         40.60         49.39         5.66 o
  -1   1  22        118.73        132.76         5.50 o
   0   1  22        900.08        945.92        15.19 o
   1   1  22        960.32        980.86        15.40 o
   2   1  22        169.59        173.41         5.75 o
   3   1  22         29.75         26.56         3.65 o
   4   1  22        120.69        121.51         4.83 o
   5   1  22         51.65         51.59         3.50 o
   6   1  22        164.49        148.59         8.87 o
 -14   2  22         62.53         72.68         6.99 o
 -13   2  22        129.47        127.96         5.26 o
 -12   2  22        101.30         85.93         5.02 o
 -11   2  22       1106.84       1095.63        20.51 o
 -10   2  22        343.20        353.10        12.85 o
  -9   2  22        292.38        291.64        10.10 o
  -8   2  22         45.77         39.24         5.66 o
  -7   2  22        576.80        557.58        14.51 o
  -6   2  22        668.93        765.00        17.47 o
  -5   2  22         76.44         73.57         7.79 o
  -4   2  22          3.32         -0.07         3.27 o
  -3   2  22        195.58        237.13         7.61 o
  -2   2  22         25.73         29.40         3.81 o
  -1   2  22        561.78        558.72        10.65 o
   0   2  22        428.96        434.80         9.03 o
   1   2  22        819.70        846.33        13.46 o
   2   2  22          1.08          6.27         2.81 o
   3   2  22        228.64        211.84         5.05 o
   4   2  22        480.08        479.61         8.24 o
   5   2  22         88.09         82.05         4.42 o
 -14   3  22          5.87          1.95         3.71 o
 -13   3  22        230.66        217.19         6.33 o
 -12   3  22          0.66          3.66         2.66 o
 -11   3  22        111.54        111.37         6.88 o
 -10   3  22        614.11        552.06        15.87 o
  -9   3  22         31.84         18.42         7.51 o
  -8   3  22        218.92        232.57         9.10 o
  -7   3  22       1812.11       1885.36        41.67 o
  -6   3  22         62.15         33.41         5.16 o
  -5   3  22        142.45        156.83         9.23 o
  -4   3  22          3.06          5.66         5.06 o
  -3   3  22       1137.11       1203.26        24.66 o
  -2   3  22          5.35          1.42         2.77 o
  -1   3  22        200.92        221.37         6.59 o
   0   3  22        539.00        523.18         9.37 o
   1   3  22          4.40          0.56         2.43 o
   2   3  22          9.04          6.46         2.44 o
   3   3  22        978.96        991.33        20.44 o
   4   3  22        102.57        104.60         4.57 o
   5   3  22         14.03         17.19         3.97 o
 -13   4  22         37.63         37.22         4.96 o
 -12   4  22          6.44          7.37         2.97 o
 -11   4  22        191.56        163.96         7.09 o
 -10   4  22        285.26        265.22         9.83 o
  -9   4  22        323.08        351.33        12.12 o
  -8   4  22        117.85        109.13         7.17 o
  -7   4  22        461.42        446.55        16.82 o
  -6   4  22        205.32        212.27         8.18 o
  -5   4  22        902.41        954.38        19.00 o
  -4   4  22        708.89        709.39        15.77 o
  -3   4  22         43.14         37.11         5.52 o
  -2   4  22         64.70         72.69         4.87 o
  -1   4  22         33.45         28.89         4.02 o
   0   4  22         26.79         31.39         3.74 o
   1   4  22         62.64         64.86         3.50 o
   2   4  22        203.86        193.99         6.07 o
   3   4  22        245.50        231.25         6.14 o
 -11   5  22         90.14        102.87         5.18 o
 -10   5  22         65.44         66.71         3.93 o
  -9   5  22        150.43        128.87         6.50 o
  -8   5  22        279.47        302.98        10.15 o
  -7   5  22        150.79        118.32         6.81 o
  -6   5  22        602.88        565.60        15.08 o
  -5   5  22        685.17        657.65        13.70 o
  -4   5  22        406.52        451.54        11.12 o
  -3   5  22        258.34        182.17         8.26 o
  -2   5  22        103.82         90.02         5.08 o
  -1   5  22        757.42        754.53        18.22 o
   0   5  22         38.84         52.94         5.07 o
   1   5  22        139.14        117.18         6.25 o
  -8   6  22         70.16         65.86         5.95 o
  -7   6  22         52.54         45.86         5.89 o
  -6   6  22        220.08        227.23        11.41 o
  -5   6  22        611.09        540.87        19.46 o
  -4   6  22          6.30          6.34         5.71 o
  -3   6  22        252.88        271.42        12.75 o
  -2   6  22        209.24        216.32        10.92 o
  -1   6  22         48.08         35.92         5.26 o
 -13   0  23         70.31         69.60         4.92 o
 -11   0  23        650.14        653.20        21.68 o
  -9   0  23         15.73         15.82         8.59 o
  -7   0  23       1531.68       1576.66        34.46 o
  -5   0  23         32.49         30.71         6.09 o
  -3   0  23         38.22         34.84         5.92 o
  -1   0  23        830.67        936.16        24.09 o
   1   0  23          7.04         13.93         5.21 o
   3   0  23        745.75        758.21        18.49 o
   5   0  23        298.14        269.81        11.18 o
 -14   1  23        219.19        187.04         9.64 o
 -13   1  23          9.74          3.52         2.56 o
 -12   1  23          0.56          4.04         2.88 o
 -11   1  23          5.54          3.02         3.09 o
 -10   1  23         47.50         54.95         5.79 o
  -9   1  23        587.78        596.39        16.10 o
  -8   1  23        307.02        290.57         9.84 o
  -7   1  23        108.88        131.22         7.21 o
  -6   1  23         25.88         29.06         4.98 o
  -5   1  23       1017.90       1059.66        23.83 o
  -4   1  23        274.67        264.22         7.12 o
  -3   1  23         79.06         84.68         5.07 o
  -2   1  23          1.94          4.47         3.93 o
  -1   1  23        237.45        244.20         7.86 o
   0   1  23        460.50        492.29        11.03 o
   1   1  23        236.29        261.65         7.61 o
   2   1  23        318.17        323.75         8.08 o
   3   1  23         10.21         10.70         2.72 o
   4   1  23         60.66         56.25         5.10 o
   5   1  23        142.99        144.14         7.87 o
 -14   2  23         39.25         43.20         5.08 o
 -13   2  23         11.45          6.00         2.70 o
 -12   2  23        100.61         96.60         4.14 o
 -11   2  23        121.93        130.75         5.93 o
 -10   2  23        275.12        280.45         8.85 o
  -9   2  23          9.88          8.72         5.53 o
  -8   2  23        498.63        528.88        13.41 o
  -7   2  23         11.00         12.50         5.16 o
  -6   2  23        885.93        942.04        19.43 o
  -5   2  23        569.12        588.60        19.96 o
  -4   2  23        387.86        417.61        11.43 o
  -3   2  23          7.70         12.68         4.34 o
  -2   2  23        176.55        176.34         7.28 o
  -1   2  23        141.27        156.94         5.82 o
   0   2  23        274.07        282.26         6.63 o
   1   2  23         56.54         58.46         3.48 o
   2   2  23        257.74        267.80         9.27 o
   3   2  23         73.75         68.11         3.52 o
   4   2  23        118.28        113.22         6.43 o
 -13   3  23        198.29        197.79         9.68 o
 -12   3  23        764.68        730.36        12.57 o
 -11   3  23         13.65          1.92         3.19 o
 -10   3  23          8.38          5.53         4.35 o
  -9   3  23        219.99        199.19         9.15 o
  -8   3  23        169.30        183.01         7.71 o
  -7   3  23         27.02         24.88         4.75 o
  -6   3  23        289.81        323.13         8.53 o
  -5   3  23        822.20        783.22        16.98 o
  -4   3  23        140.86        157.09        13.73 o
  -3   3  23        427.72        435.95        14.17 o
  -2   3  23        892.68        928.84        15.39 o
  -1   3  23         94.77         85.07         4.02 o
   0   3  23         26.37         35.57         3.13 o
   1   3  23         29.51         34.39         3.52 o
   2   3  23         21.12         21.71         3.33 o
   3   3  23          2.24         -0.32         2.33 o
 -12   4  23         25.71         15.90         4.45 o
 -11   4  23        296.36        266.88         6.91 o
 -10   4  23        114.75        120.41         6.62 o
  -9   4  23        623.01        628.87        16.09 o
  -8   4  23          1.85          6.66         6.28 o
  -7   4  23         72.20         63.29         5.60 o
  -6   4  23        245.78        214.16         7.49 o
  -5   4  23         34.03         32.29         4.28 o
  -4   4  23        410.38        478.26        14.60 o
  -3   4  23        568.67        575.89        16.20 o
  -2   4  23        389.42        382.01        11.74 o
  -1   4  23        181.29        179.94         7.59 o
   0   4  23        168.21        160.11        16.85 o
   1   4  23        382.96        362.87        12.63 o
   2   4  23         21.52         11.02         4.14 o
 -10   5  23        511.53        467.73        11.34 o
  -9   5  23          7.45          9.95         3.10 o
  -8   5  23         59.09         42.01         5.05 o
  -7   5  23          0.55          0.32         2.91 o
  -6   5  23        155.30        145.37         6.51 o
  -5   5  23         67.86         72.95         7.85 o
  -4   5  23        111.39        121.82         9.54 o
  -3   5  23        507.58        533.94        21.13 o
  -2   5  23         93.98         86.41         4.65 o
  -1   5  23        383.35        378.31        15.47 o
   0   5  23        158.76        171.13         9.53 o
 -12   0  24       1348.95       1294.75        48.34 o
 -10   0  24          3.33         12.10         6.94 o
  -8   0  24        100.95         84.83         9.11 o
  -6   0  24       1060.81       1122.33        28.69 o
  -4   0  24        112.01         96.43         7.09 o
  -2   0  24       1150.93       1159.40        27.26 o
   0   0  24         16.92         39.42         5.82 o
   2   0  24          0.17          5.27         3.95 o
 -13   1  24        158.16        134.97         5.61 o
 -12   1  24          0.70          0.39         2.89 o
 -11   1  24         31.41         30.91         3.81 o
 -10   1  24        344.38        356.23         9.93 o
  -9   1  24          0.56         -2.18         5.23 o
  -8   1  24        210.33        233.92         8.42 o
  -7   1  24        159.20        159.43         7.27 o
  -6   1  24         28.75         27.99         5.11 o
  -5   1  24        217.57        241.20        10.45 o
  -4   1  24        479.99        523.89        10.83 o
  -3   1  24       1620.36       1603.07        30.85 o
  -2   1  24         29.29         37.10         4.68 o
  -1   1  24          1.66         -1.39         3.90 o
   0   1  24         89.23         95.19         5.14 o
   1   1  24        139.93        131.82         4.42 o
   2   1  24         15.41         23.33         2.50 o
   3   1  24         17.16         22.69         2.41 o
 -12   2  24          0.17          1.83         3.58 o
 -11   2  24        604.66        564.49        11.81 o
 -10   2  24        223.05        251.74         9.57 o
  -9   2  24        245.39        255.88         9.26 o
  -8   2  24        127.97        140.20         6.70 o
  -7   2  24          2.95          6.62         4.24 o
  -6   2  24         44.40         59.96         5.33 o
  -5   2  24        412.03        416.37        12.37 o
  -4   2  24          0.48          4.97         5.15 o
  -3   2  24        913.11        979.61        28.24 o
  -2   2  24         12.56         10.37         3.50 o
  -1   2  24        554.88        558.91        12.52 o
   0   2  24        349.76        367.32         8.01 o
   1   2  24        463.88        495.74         9.31 o
   2   2  24        343.60        346.93         7.04 o
   3   2  24         96.18        104.34         5.00 o
 -12   3  24        332.11        299.83         8.55 o
 -11   3  24        331.90        325.67         7.87 o
 -10   3  24        237.51        215.59         6.71 o
  -9   3  24         19.03         23.03         5.34 o
  -8   3  24        304.48        316.54        16.72 o
  -7   3  24       1038.33       1048.95        19.69 o
  -6   3  24          7.76          6.08         3.21 o
  -5   3  24          0.48          1.77         3.05 o
  -4   3  24        397.67        389.88        10.29 o
  -3   3  24         52.09         52.75         5.63 o
  -2   3  24        269.55        297.79        15.50 o
  -1   3  24        552.23        561.59        14.77 o
   0   3  24        248.46        244.64         6.94 o
   1   3  24          2.17          1.29         2.51 o
   2   3  24        234.46        235.08        10.16 o
 -10   4  24        218.49        234.13         6.21 o
  -9   4  24        893.97        910.35        19.80 o
  -8   4  24        851.40        841.88        27.94 o
  -7   4  24        154.42        141.75         6.56 o
  -6   4  24         74.88         81.21         3.99 o
  -5   4  24        166.65        176.74         6.51 o
  -4   4  24        330.72        317.67         8.59 o
  -3   4  24         69.61         90.25         4.66 o
  -2   4  24        146.89        153.49        13.48 o
  -1   4  24         56.55         54.35         4.68 o
   0   4  24         39.29         42.27         6.39 o
   1   4  24        276.44        285.06        11.91 o
  -8   5  24        307.45        325.03        12.60 o
  -7   5  24         52.53         40.07         5.47 o
  -6   5  24        213.78        221.07         7.42 o
  -5   5  24        144.32        157.35         6.32 o
  -4   5  24         51.79         66.28         7.19 o
  -3   5  24         34.32         31.77         5.41 o
  -2   5  24        118.79        118.56         7.68 o
 -11   0  25       1137.55       1106.66        33.17 o
  -9   0  25         23.70         21.17         6.97 o
  -7   0  25        620.40        601.26        16.20 o
  -5   0  25        112.60        109.48        10.09 o
  -3   0  25         30.67         39.90         7.42 o
  -1   0  25       1438.19       1596.77        45.96 o
   1   0  25          3.10          0.49         2.72 o
 -12   1  25        262.68        236.43         7.62 o
 -11   1  25         26.78         26.44         4.26 o
 -10   1  25         36.75         31.33         6.76 o
  -9   1  25        175.28        186.08         8.38 o
  -8   1  25        644.44        600.16        20.09 o
  -7   1  25         81.10         91.60         5.42 o
  -6   1  25          1.27          8.82         3.93 o
  -5   1  25         59.20         53.25         5.05 o
  -4   1  25          7.17         11.18         3.48 o
  -3   1  25        199.79        216.23         9.19 o
  -2   1  25        168.64        204.82         8.78 o
  -1   1  25         68.09         79.09         4.80 o
   0   1  25         96.16        100.60         5.47 o
   1   1  25        205.16        188.91         5.02 o
   2   1  25        560.98        522.29        15.94 o
 -12   2  25        390.62        394.61        14.26 o
 -11   2  25          6.47          6.00         2.64 o
 -10   2  25        491.87        497.35        13.32 o
  -9   2  25         69.84         67.31         5.69 o
  -8   2  25        486.05        525.96        12.54 o
  -7   2  25          9.10          2.42         3.65 o
  -6   2  25        574.18        561.23        12.54 o
  -5   2  25        119.59        116.67         5.57 o
  -4   2  25        243.33        248.36        14.56 o
  -3   2  25         29.25         21.20         7.89 o
  -2   2  25         63.02         81.09         9.16 o
  -1   2  25        265.63        267.82         6.53 o
   0   2  25        231.17        217.19         5.54 o
   1   2  25        382.63        383.95         7.24 o
 -11   3  25          6.89          3.83         3.76 o
 -10   3  25        115.47        126.32         5.87 o
  -9   3  25        243.58        204.09         7.69 o
  -8   3  25         11.85         16.69         4.12 o
  -7   3  25        440.87        463.54        11.88 o
  -6   3  25       1546.46       1604.38        26.03 o
  -5   3  25         37.74         31.92         4.47 o
  -4   3  25          1.07          1.77         4.50 o
  -3   3  25          2.61         15.05         4.46 o
  -2   3  25        726.21        767.57        25.68 o
  -1   3  25          0.41         -1.50         4.81 o
   0   3  25         90.81         92.26         7.07 o
  -9   4  25          0.51         -2.07         3.69 o
  -8   4  25        144.61        169.28         6.30 o
  -7   4  25        202.93        184.60        14.40 o
  -6   4  25        449.12        454.76        16.76 o
  -5   4  25        167.56        172.78         5.54 o
  -4   4  25        324.62        346.70         8.02 o
  -3   4  25        464.63        427.55        11.27 o
  -2   4  25         60.09         68.46         6.50 o
 -10   0  26        185.37        203.56        10.97 o
  -8   0  26         18.10         22.10         6.42 o
  -6   0  26       1324.85       1266.01        26.23 o
  -4   0  26         78.42         58.24         7.50 o
  -2   0  26          7.86         12.82         5.42 o
   0   0  26         97.03         93.47         7.06 o
 -11   1  26         20.83         16.74         3.16 o
 -10   1  26         62.31         57.64         4.65 o
  -9   1  26         42.50         49.89         4.79 o
  -8   1  26        456.18        467.96        19.52 o
  -7   1  26        286.69        272.66         7.75 o
  -6   1  26          3.86          7.89         3.10 o
  -5   1  26         48.19         44.47         3.68 o
  -4   1  26        826.56        813.51        27.36 o
  -3   1  26        245.10        233.06         8.45 o
  -2   1  26          6.39          8.92         3.70 o
  -1   1  26        110.35        112.85         8.48 o
   0   1  26         51.94         45.06         3.11 o
 -10   2  26         26.06         35.85         3.85 o
  -9   2  26        107.10         94.00         5.37 o
  -8   2  26        103.81        121.99         6.05 o
  -7   2  26         51.61         51.77         3.87 o
  -6   2  26        142.49        120.40         5.03 o
  -5   2  26        372.07        354.55        10.78 o
  -4   2  26       1130.91       1178.23        46.04 o
  -3   2  26         46.98         56.55         6.85 o
  -2   2  26         10.01         10.74         5.35 o
  -1   2  26          0.18          6.26         5.10 o
   0   2  26        582.22        609.89        19.60 o
  -9   3  26         68.21         72.09         6.07 o
  -8   3  26         54.49         38.63         3.62 o
  -7   3  26        167.18        192.44         6.78 o
  -6   3  26          1.14          1.88         3.28 o
  -5   3  26         41.11         44.01         4.06 o
  -4   3  26        192.08        170.62        10.09 o
  -3   3  26         10.59          7.64         4.79 o
  -2   3  26          0.52          4.60         4.19 o
  -9   0  27         23.69         10.26         4.41 o
  -7   0  27          0.58         -2.56         4.03 o
  -5   0  27        517.00        495.75        17.39 o
  -3   0  27          7.54         16.51         4.68 o
  -9   1  27         95.27         89.35        10.65 o
  -8   1  27         46.38         38.30         3.65 o
  -7   1  27        223.37        253.35         9.15 o
  -6   1  27          0.60         -2.37         2.37 o
  -5   1  27         63.11         78.26         7.03 o
  -4   1  27        354.75        383.66        15.26 o
  -3   1  27        604.76        625.49        20.72 o
  -2   1  27        460.19        426.35        15.47 o
  -8   2  27        313.33        310.11        12.21 o
  -7   2  27        234.55        263.02        11.06 o
  -6   2  27          3.68          2.24         4.40 o
  -5   2  27         92.64         96.75         7.41 o
  -4   2  27        542.24        503.35        17.73 o
  -3   2  27          7.99         19.53         4.84 o
                                                
